# Supplementary material for: Genetic Linkage Mapping of Economically Important Traits in Cultivated Tetraploid Potato (Solanum tuberosum L.)
Source: G3 (Bethesda). 2015 Sep 14;5(11):2357–64. doi: 10.1534/g3.115.019646 (PMC4632055; doi:10.1534/g3.115.019646)
Supplement: Supporting Information [file supp_g3.115.019646_TableS1.txt]

Table S1. Genotype scores of the Infinium 8303 Potato Array SNP markers (AAAA=0, AAAB=1, AABB=2, ABBB=3, BBBB=4, and missing value=.) evaluated in the MSL603 population.
SNP marker	Jacqueline Lee	MSG227-2	L603-150	L603-151	L603-152	L603-153	L603-154	L603-155	L603-156	L603-157	L603-158	L603-159	L603-160	L603-161	L603-162	L603-163	L603-164	L603-165	L603-166	L603-167	L603-168	L603-169	L603-170	L603-171	L603-172	L603-174	L603-175	L603-176	L603-178	L603-179	L603-180	L603-181	L603-182	L603-183	L603-184	L603-185	L603-186	L603-187	L603-190	L603-191	L603-192	L603-193	L603-194	L603-197	L603-198	L603-199	L603-200	L603-201	L603-202
solcap_snp_c2_36608	2	1	1	0	1	1	1	1	1	1	2	2	2	1	1	2	2	1	1	1	2	2	2	0	1	2	3	3	1	2	1	1	0	1	3	1	1	1	2	0	1	1	2	1	2	2	2	2	1
solcap_snp_c2_36658	3	2	2	1	2	2	2	2	2	2	2	3	3	2	1	3	3	2	1	2	3	2	3	1	3	3	3	4	2	3	2	2	1	3	4	2	1	2	3	2	2	2	2	2	3	3	3	2	2
solcap_snp_c1_10930	3	2	2	1	2	2	2	2	2	2	2	3	3	2	1	3	3	2	1	2	3	2	4	1	3	3	3	4	2	3	2	2	1	3	4	2	2	2	3	2	2	2	2	2	3	3	3	2	2
solcap_snp_c1_10915	1	2	2	3	2	2	2	2	2	2	2	1	1	2	3	1	1	2	3	2	1	2	0	3	1	1	1	0	2	1	2	2	2	1	0	1	2	2	1	2	2	2	2	2	1	1	1	2	2
solcap_snp_c1_10918	2	3	3	4	3	3	3	3	3	3	3	2	2	3	3	2	2	3	3	3	2	2	2	4	3	2	2	1	3	2	3	3	3	3	1	2	2	3	2	4	3	3	2	3	2	2	2	2	3
solcap_snp_c2_36660	1	2	2	3	2	2	2	2	2	2	2	1	1	2	3	1	1	2	3	2	1	2	0	3	1	1	1	0	2	1	2	2	2	1	0	1	2	2	1	2	2	2	2	2	1	1	1	2	2
solcap_snp_c2_54797	2	1	1	0	1	1	1	1	1	1	1	2	2	1	1	2	2	1	1	1	2	2	2	0	1	2	2	3	1	2	1	1	1	1	3	2	2	1	2	0	1	1	2	1	2	2	2	2	1
solcap_snp_c2_6683	2	2	2	3	2	3	2	3	2	2	2	3	2	2	2	2	1	2	1	3	2	2	2	3	2	2	3	2	2	1	3	3	2	2	1	2	1	2	2	3	2	2	1	3	1	2	1	1	2
solcap_snp_c1_12938	3	2	3	2	3	3	1	2	2	1	1	2	2	2	2	2	3	3	2	2	3	4	3	2	2	3	3	3	2	2	2	3	3	3	2	3	2	3	2	3	4	1	3	3	2	3	2	2	3
solcap_snp_c2_43973	3	2	3	3	2	2	2	3	3	2	2	3	1	2	3	2	2	3	1	3	3	4	2	3	3	2	4	3	3	2	3	3	3	3	2	2	2	3	3	4	4	2	2	4	2	2	2	2	2
solcap_snp_c1_8908	3	2	3	2	3	3	1	2	2	1	1	2	2	2	2	2	3	3	2	2	3	4	3	2	2	3	3	3	2	2	2	3	3	3	2	3	2	3	2	3	4	1	3	3	2	3	2	2	3
solcap_snp_c2_54353	3	4	4	3	3	3	3	3	4	4	3	3	4	4	3	4	3	4	4	3	4	3	4	3	3	3	3	3	3	3	3	3	4	3	4	4	3	3	4	3	3	3	4	3	4	3	4	4	4
solcap_snp_c2_57185	1	4	3	2	2	2	3	2	3	3	3	3	3	3	3	3	2	3	3	2	2	2	2	3	3	3	2	2	3	3	3	2	2	3	3	3	3	2	3	2	2	3	3	2	3	2	2	3	2
solcap_snp_c1_14664	3	0	1	2	2	2	1	2	1	1	1	1	1	1	1	1	2	1	1	2	2	2	2	1	1	1	2	2	1	1	1	2	2	1	1	1	1	2	1	2	2	1	1	2	1	2	2	1	2
solcap_snp_c2_49758	4	1	2	3	3	3	2	3	2	2	2	2	2	2	2	2	3	2	2	3	3	3	3	2	2	2	3	3	2	2	2	3	3	2	2	2	2	3	2	3	3	2	2	3	2	3	3	2	3
solcap_snp_c2_21100	2	2	2	3	2	3	2	3	2	2	2	3	2	2	2	2	1	2	1	3	2	2	2	3	3	2	3	3	2	1	3	3	2	2	1	2	1	2	2	3	3	2	1	3	1	2	1	1	2
solcap_snp_c1_6674	2	4	3	2	3	3	3	2	3	3	3	3	4	3	3	3	3	3	3	2	3	3	3	2	3	3	2	3	3	3	3	2	2	3	4	4	3	3	3	2	2	3	3	2	3	3	3	4	3
solcap_snp_c2_21227	2	3	2	3	2	3	2	4	2	2	2	3	2	2	2	3	2	3	2	4	3	3	3	3	3	3	3	3	2	2	3	4	3	2	2	2	2	2	3	3	4	2	2	4	2	3	2	1	2
solcap_snp_c2_21236	2	1	2	2	2	2	2	3	1	2	2	2	0	1	1	2	1	1	1	2	1	1	2	3	2	2	2	2	2	1	2	2	2	2	1	1	1	2	1	2	2	2	1	2	1	1	1	0	2
solcap_snp_c1_5477	2	4	3	3	3	3	4	3	3	3	4	4	3	3	4	3	3	3	3	3	2	3	2	4	4	3	3	3	4	4	4	3	2	4	3	3	4	3	3	3	3	4	3	3	3	3	3	3	2
solcap_snp_c2_43643	1	0	1	1	0	0	0	1	1	1	0	0	0	1	0	1	0	1	0	0	1	1	1	0	0	0	1	1	0	0	0	1	1	0	0	0	0	0	1	1	1	0	1	0	1	0	1	0	1
solcap_snp_c1_7142	3	4	3	3	4	4	4	3	3	3	4	4	4	3	4	3	4	3	4	4	3	3	3	4	4	4	3	3	4	4	4	3	3	4	4	4	4	4	3	3	3	4	3	4	3	4	3	4	3
solcap_snp_c1_6123	2	2	1	3	2	2	1	3	2	1	1	2	2	2	2	2	2	3	2	3	3	3	2	2	2	2	3	2	1	2	2	4	3	1	1	2	2	1	3	2	4	1	2	4	2	3	2	1	1
solcap_snp_c1_6114	4	3	3	3	3	4	3	4	3	3	3	4	4	3	3	4	3	4	3	4	4	4	4	3	4	4	3	4	3	3	4	4	3	3	4	4	3	3	4	3	4	3	3	4	3	4	3	3	3
solcap_snp_c1_6108	0	1	1	1	1	0	1	0	1	1	1	0	0	1	1	0	1	0	1	0	0	0	0	1	0	0	1	0	1	1	0	0	1	1	0	0	1	1	0	1	0	1	1	0	1	0	1	1	1
solcap_snp_c2_27682	1	0	1	1	0	0	0	1	1	1	0	0	0	1	0	1	0	1	0	0	1	1	1	0	0	0	1	1	0	0	0	1	1	0	0	0	0	0	1	1	1	0	1	0	1	0	1	0	1
solcap_snp_c2_45395	1	0	0	0	1	1	0	0	0	0	0	0	1	0	0	0	1	0	1	1	1	0	1	0	0	0	0	0	0	0	0	0	1	0	1	1	0	1	0	0	0	0	0	1	0	1	1	1	1
solcap_snp_c2_51806	3	0	1	1	2	2	2	1	1	2	2	2	2	1	2	1	2	1	2	1	1	1	1	1	1	2	1	1	2	2	2	1	1	2	2	2	2	2	1	1	1	2	1	1	1	1	1	2	1
solcap_snp_c2_51810	4	2	4	3	3	3	4	3	3	4	4	3	2	4	3	3	3	2	3	3	2	2	3	4	3	3	3	3	4	3	3	2	3	4	3	2	3	4	2	4	2	4	3	2	3	2	3	3	4
solcap_snp_c2_51791	3	4	4	3	3	3	3	3	4	3	3	3	4	4	3	4	3	4	3	3	4	3	4	3	4	3	3	4	3	3	3	3	3	3	4	4	3	3	4	3	3	3	4	3	4	4	4	4	4
solcap_snp_c2_49935	0	1	0	1	0	1	0	0	1	0	0	1	1	0	1	0	0	1	0	1	1	1	0	0	1	0	1	1	0	0	1	1	0	0	0	1	0	0	1	0	1	0	0	1	0	1	0	0	0
solcap_snp_c2_55012	0	3	2	1	2	1	2	2	1	2	2	1	1	2	1	2	2	1	2	1	1	1	2	2	1	2	1	1	2	2	1	1	2	2	2	1	2	2	1	2	1	2	2	1	2	1	2	1	2
solcap_snp_c2_49042	4	2	3	4	3	3	4	4	3	4	4	3	3	4	3	3	3	2	3	4	3	2	3	3	3	3	3	3	3	3	3	3	3	2	3	2	3	3	3	3	2	4	3	3	3	3	3	3	3
solcap_snp_c1_14248	3	2	2	2	3	3	1	2	2	1	1	2	2	2	2	2	3	3	2	2	3	4	3	2	2	2	3	3	3	2	2	3	3	3	2	3	2	3	2	3	4	1	2	3	2	3	3	2	3
solcap_snp_c1_14249	3	4	3	3	4	4	4	3	3	3	4	4	4	3	4	3	4	3	4	4	3	3	3	4	4	4	3	3	4	4	4	3	3	4	4	4	4	4	3	3	3	4	3	4	3	4	3	4	3
solcap_snp_c2_53708	2	4	4	3	2	2	3	3	4	4	3	3	3	4	3	4	2	4	3	2	3	3	3	3	3	3	3	3	3	3	3	3	3	3	3	3	3	2	4	3	3	3	4	2	4	2	3	3	3
solcap_snp_c2_40131	2	4	3	3	3	3	4	3	3	3	4	4	3	3	4	3	3	3	3	3	2	3	2	4	4	4	3	3	4	4	4	3	2	4	3	3	4	3	3	3	3	4	3	3	3	3	2	3	2
solcap_snp_c2_54811	2	0	1	1	1	1	0	1	1	1	0	0	1	1	0	1	1	1	1	1	2	1	2	0	0	0	1	1	0	0	0	1	2	0	1	1	0	1	1	1	1	0	1	1	1	1	2	1	2
solcap_snp_c2_48051	4	3	4	3	4	3	4	4	3	4	4	3	3	4	3	4	4	3	4	3	3	3	4	4	3	4	3	3	4	4	3	3	4	4	4	3	4	4	3	4	3	4	4	3	4	3	4	3	4
solcap_snp_c2_56125	4	2	3	3	2	4	3	3	3	3	3	3	3	3	3	3	2	3	2	4	3	3	3	3	4	3	3	4	3	2	4	3	2	3	3	3	2	3	3	3	3	3	2	4	2	3	2	3	2
solcap_snp_c2_45058	0	1	0	0	1	0	0	1	0	0	0	0	1	0	0	1	1	1	1	0	1	1	1	0	0	1	0	0	0	1	0	1	1	0	1	1	1	0	1	0	1	0	1	0	1	1	1	0	1
solcap_snp_c2_45071	3	1	2	2	3	2	3	1	2	3	3	3	2	2	3	1	3	1	3	2	1	1	1	2	1	2	2	1	3	3	2	1	2	3	2	2	3	3	1	2	1	3	2	1	2	1	2	3	2
solcap_snp_c1_13318	0	2	1	1	2	1	1	1	1	1	1	1	1	1	1	1	2	1	2	1	1	1	1	1	0	1	1	0	1	2	0	1	2	2	0	1	2	1	1	1	1	1	2	0	2	1	2	1	2
solcap_snp_c2_45061	3	3	3	2	4	4	4	3	2	4	4	3	3	3	3	3	4	2	4	3	2	2	3	3	3	4	2	2	4	4	3	3	3	4	3	3	4	4	2	3	2	4	3	2	3	2	3	3	3
solcap_snp_c2_45064	4	2	3	3	2	3	3	3	3	3	3	3	3	3	3	3	2	3	2	3	3	3	3	3	4	3	3	4	3	2	4	3	2	2	4	3	2	3	3	3	3	3	2	4	2	3	2	3	2
solcap_snp_c1_13293	4	3	4	3	4	4	4	4	3	4	4	3	3	4	3	4	4	3	4	4	3	3	4	4	3	4	3	3	4	4	3	4	4	4	3	3	4	4	3	4	3	4	4	3	4	3	4	3	4
solcap_snp_c1_13296	3	3	2	3	4	3	3	2	3	3	3	4	4	2	4	2	4	3	4	2	3	3	2	2	3	3	3	2	3	4	3	2	3	4	3	4	4	3	3	2	3	3	3	2	3	3	3	4	3
solcap_snp_c2_686	2	0	1	1	1	1	0	1	1	1	0	0	1	1	0	1	1	1	1	1	2	1	2	0	0	1	1	1	0	0	0	1	1	0	1	1	0	1	1	1	1	0	1	1	1	1	1	1	2
solcap_snp_c1_14633	3	4	3	3	4	4	4	3	3	3	4	4	4	3	4	3	4	3	4	4	3	3	3	4	4	4	3	3	4	4	4	3	4	4	4	4	4	4	3	3	3	4	3	4	3	4	3	4	3
solcap_snp_c2_2721	3	3	2	3	4	4	4	3	2	3	4	3	4	3	3	3	4	2	4	4	2	2	3	3	3	4	2	2	3	4	3	2	4	3	3	3	4	3	2	2	2	4	3	3	3	4	3	3	3
solcap_snp_c2_2653	2	4	3	3	3	2	4	3	3	3	4	4	3	3	4	3	3	3	3	3	2	3	2	4	4	4	3	3	4	4	3	3	3	4	4	3	4	3	3	3	3	4	2	3	3	3	2	3	2
solcap_snp_c2_2591	4	3	3	4	4	4	4	4	3	4	4	3	4	4	3	4	4	3	4	4	3	3	4	3	3	4	3	3	3	4	3	3	4	3	3	3	4	3	3	3	3	4	4	3	4	4	4	3	4
solcap_snp_c1_13430	1	3	3	3	1	1	3	2	3	3	3	3	2	2	2	2	1	2	2	1	2	1	1	3	3	2	2	2	2	2	3	2	1	2	3	3	2	2	3	2	1	2	1	2	2	2	1	3	.
solcap_snp_c2_46520	1	0	1	1	0	1	0	1	1	1	0	0	0	1	0	1	0	1	0	0	1	1	1	0	0	0	1	1	0	0	0	1	0	0	0	0	0	0	1	1	1	0	1	0	1	0	1	0	1
solcap_snp_c2_46523	3	4	3	3	4	3	4	3	3	3	4	4	4	3	4	3	4	3	4	4	3	3	3	4	4	4	3	3	4	4	4	3	4	4	4	4	4	4	3	3	3	4	3	4	3	4	3	4	3
solcap_snp_c2_27877	0	1	0	1	0	0	0	0	1	0	0	1	1	0	1	0	0	1	0	0	1	1	0	0	1	0	1	1	0	0	1	0	0	0	1	1	0	0	1	0	1	0	0	1	0	0	0	1	0
solcap_snp_c2_27878	3	3	3	2	4	4	4	3	2	4	4	3	3	3	3	3	4	2	4	3	2	2	3	3	3	4	2	2	4	4	3	3	3	4	3	3	4	4	2	3	2	4	3	2	3	3	3	3	3
solcap_snp_c2_27899	4	2	4	3	3	3	4	3	3	4	4	3	2	4	3	3	3	2	3	4	2	2	3	4	3	3	3	3	4	3	3	3	3	3	3	2	3	4	2	4	2	4	3	3	3	3	3	3	3
solcap_snp_c2_27900	3	2	1	2	3	3	2	2	2	1	2	3	4	1	3	2	3	3	3	1	3	3	2	2	3	3	2	2	2	3	3	2	2	3	3	4	3	2	3	1	3	2	2	2	2	2	2	3	2
solcap_snp_c2_27903	1	2	3	2	1	1	2	2	2	3	2	1	0	3	1	2	1	1	1	3	1	1	2	2	1	1	2	2	2	1	1	2	2	1	1	0	1	2	1	3	1	2	2	2	2	2	2	1	2
solcap_snp_c2_53347	3	4	3	3	4	3	4	3	3	3	4	4	4	3	4	3	4	3	4	4	3	3	3	4	4	4	3	3	4	4	4	3	4	4	4	4	4	4	3	3	3	4	3	4	3	4	3	4	3
solcap_snp_c2_35518	1	0	1	1	0	1	0	1	1	1	0	0	0	1	0	1	0	1	0	0	1	1	1	0	0	0	1	1	0	0	0	1	0	0	0	0	0	0	1	1	1	0	1	0	1	0	1	0	1
solcap_snp_c2_35537	2	3	2	2	3	2	2	3	4	2	2	3	2	2	3	2	3	3	2	3	3	4	2	2	2	2	4	3	3	3	1	3	3	3	2	1	3	2	3	4	4	2	3	2	3	2	3	3	3
solcap_snp_c2_56267	2	1	2	1	1	1	1	2	3	1	1	2	0	1	2	1	1	2	0	1	2	3	1	2	2	1	3	3	2	1	1	3	1	2	2	1	1	2	2	3	3	1	1	2	1	0	1	2	1
solcap_snp_c2_20798	2	2	2	2	2	1	2	3	4	2	2	3	1	1	2	2	2	2	1	2	3	3	1	2	2	1	4	3	2	2	1	3	2	2	2	1	2	2	3	4	3	1	2	2	2	1	2	3	2
solcap_snp_c2_20799	2	2	2	2	2	3	2	1	0	2	2	1	3	3	2	2	2	2	3	2	1	1	3	2	2	3	0	1	2	2	3	1	2	2	2	3	2	2	1	0	1	3	2	2	2	3	2	1	2
solcap_snp_c2_20803	2	3	2	3	3	3	3	2	1	3	3	2	4	3	2	3	3	2	4	3	2	1	3	2	2	3	1	1	2	3	3	1	3	2	2	3	3	2	2	1	1	3	3	2	3	4	3	2	3
solcap_snp_c2_50903	2	4	3	3	3	3	3	2	2	3	3	3	4	3	4	3	3	3	4	3	3	2	3	3	3	3	2	3	3	3	4	2	3	3	3	4	3	3	3	2	3	3	3	3	3	4	3	3	3
solcap_snp_c2_38428	3	3	3	4	3	4	3	3	3	4	3	2	4	4	3	4	3	3	4	3	3	2	4	2	2	3	2	2	2	3	3	2	3	2	2	3	3	2	4	2	2	3	4	2	4	4	4	2	4
solcap_snp_c2_38405	1	1	1	0	1	0	1	1	1	0	1	2	0	0	1	0	1	1	0	1	1	2	0	2	2	1	2	2	2	1	1	2	1	2	2	1	1	2	0	2	2	1	0	2	0	0	0	2	0
solcap_snp_c1_12106	1	3	2	3	1	2	3	2	1	3	3	2	3	3	2	3	2	2	3	2	1	1	2	2	2	3	2	1	2	3	2	1	2	2	2	2	3	1	2	1	2	3	2	3	3	3	2	1	2
solcap_snp_c2_32359	2	4	4	4	2	3	3	3	4	4	3	3	3	4	3	4	2	4	3	2	3	3	3	3	3	3	3	2	3	3	3	3	2	3	3	3	3	2	3	3	3	3	3	3	4	3	3	2	3
solcap_snp_c1_9679	3	4	3	3	4	3	4	3	3	3	4	4	4	3	4	3	4	3	4	4	3	3	3	4	4	4	4	4	4	4	4	3	4	4	4	4	4	4	3	3	4	4	3	4	3	4	3	4	3
solcap_snp_c1_13686	1	2	2	2	1	2	2	1	0	2	2	1	1	3	2	2	1	2	2	1	0	0	2	2	2	3	1	1	2	2	2	1	1	2	2	2	2	1	1	0	2	3	1	2	2	2	1	0	1
solcap_snp_c2_13751	4	3	3	4	3	4	4	4	3	4	4	3	4	4	3	4	4	3	4	4	3	3	4	3	3	4	3	3	3	4	3	3	4	3	3	4	4	3	4	3	3	4	4	4	4	4	4	3	4
solcap_snp_c2_13671	2	2	1	1	3	1	2	2	2	1	1	3	2	0	2	1	3	2	2	3	3	3	1	2	2	1	3	3	2	2	2	2	3	2	2	2	2	3	2	2	2	1	2	2	2	2	2	4	2
solcap_snp_c2_14467	2	3	3	4	1	3	3	3	3	4	4	2	3	4	2	4	2	2	3	2	2	2	3	2	2	3	2	1	2	3	2	2	2	2	2	3	3	1	3	2	2	3	3	3	3	3	3	1	3
solcap_snp_c2_14470	0	2	0	1	1	1	1	1	1	1	1	1	2	1	1	1	2	1	2	2	1	1	1	0	0	1	1	0	1	1	0	0	2	1	0	1	2	0	1	1	0	1	2	1	2	2	2	1	2
solcap_snp_c2_14491	4	2	4	3	3	3	3	3	3	3	3	3	2	3	3	3	2	3	2	2	3	3	3	4	4	3	3	4	3	3	4	4	2	3	4	3	2	4	3	3	4	3	3	3	2	2	2	3	2
solcap_snp_c1_4745	2	2	0	1	3	2	2	2	1	1	1	2	3	1	2	1	4	2	3	4	2	2	2	2	1	2	2	2	2	2	1	1	4	2	1	2	4	2	2	2	1	2	2	2	3	3	3	3	3
solcap_snp_c1_4748	4	2	2	3	3	3	3	3	3	3	3	3	4	3	3	3	4	3	4	4	3	3	3	3	2	3	3	2	3	3	2	2	4	3	2	3	4	2	3	3	2	3	3	3	4	4	4	3	4
solcap_snp_c1_4752	4	2	2	3	3	3	3	3	3	3	3	3	4	3	3	3	4	3	4	4	3	3	3	3	2	3	3	2	3	3	2	2	4	3	2	3	4	2	3	3	2	3	3	3	4	4	4	3	4
solcap_snp_c1_4757	4	3	3	4	3	4	4	4	3	4	4	3	4	4	3	4	4	3	4	4	3	3	4	4	3	4	3	3	3	4	3	3	4	3	3	4	4	3	4	3	3	3	3	4	4	4	4	3	4
solcap_snp_c1_4763	2	0	2	2	0	1	1	1	2	2	2	1	1	2	1	2	0	1	1	0	1	1	1	1	1	1	1	0	1	1	1	1	0	1	1	1	0	0	1	1	1	1	1	1	1	1	1	0	1
solcap_snp_c2_14623	3	4	3	3	4	3	4	3	3	3	3	4	3	3	4	3	4	3	4	4	3	3	3	4	4	4	4	4	4	4	4	3	4	4	4	4	4	4	3	3	4	4	3	4	3	4	3	4	3
solcap_snp_c1_5150	4	2	2	3	3	3	3	3	3	3	3	3	4	3	3	3	4	3	4	4	3	3	3	3	2	3	3	2	3	3	2	2	4	3	2	3	4	2	3	3	2	3	3	3	4	4	4	3	4
solcap_snp_c2_16039	1	4	3	3	2	3	2	3	.	3	3	2	3	3	2	3	2	3	2	2	3	3	3	2	2	2	2	2	2	2	2	3	2	2	2	2	2	2	3	3	2	2	3	2	3	2	3	2	3
solcap_snp_c1_5145	3	4	3	3	4	3	4	3	3	3	3	4	3	3	4	3	4	3	4	4	3	3	3	4	4	4	4	4	4	4	4	3	4	4	4	4	4	4	3	3	4	4	3	4	3	4	3	4	3
solcap_snp_c2_20569	4	2	4	3	3	3	3	3	3	3	3	3	2	3	3	3	2	3	2	2	3	3	3	3	4	3	4	4	3	3	4	4	3	3	4	3	2	4	3	3	4	3	3	3	2	2	2	3	2
solcap_snp_c2_20501	1	1	1	2	0	2	1	2	2	2	2	0	1	2	0	2	0	1	0	0	1	1	2	1	1	1	1	1	0	1	1	2	1	0	1	1	0	1	2	1	1	0	1	1	1	0	1	0	1
solcap_snp_c2_20506	1	1	1	2	0	1	2	1	0	2	2	1	0	2	1	2	0	0	1	0	0	0	1	2	2	2	2	1	1	2	2	1	2	1	2	2	0	1	1	0	2	1	0	2	0	1	0	0	0
solcap_snp_c2_20507	3	3	3	2	4	2	3	2	2	2	2	4	3	2	4	2	4	3	4	4	3	3	2	3	3	3	3	3	4	3	3	2	3	4	3	3	4	3	2	3	3	4	3	3	3	4	3	4	3
solcap_snp_c2_20513	4	2	3	3	3	3	3	3	3	3	3	3	2	3	3	3	2	3	2	2	3	3	3	3	4	3	4	4	3	3	4	4	3	3	4	3	2	4	3	3	4	3	3	3	2	2	2	2	2
solcap_snp_c2_20521	2	1	1	0	3	0	1	1	1	0	0	2	1	0	2	0	2	2	1	2	2	2	1	1	2	1	2	3	2	1	2	2	1	2	2	1	2	3	1	2	2	2	2	1	1	1	1	2	1
solcap_snp_c1_6501	4	3	3	3	4	4	3	3	3	3	3	3	3	4	4	3	3	4	3	3	3	3	4	4	4	4	4	4	4	4	4	4	4	4	4	3	3	4	3	4	4	4	4	3	3	3	3	3	3
solcap_snp_c1_6518	2	2	3	4	1	3	3	3	3	4	4	2	2	3	1	4	1	1	2	1	2	2	2	2	2	2	2	1	1	2	2	2	2	1	2	3	1	1	3	1	2	1	1	3	2	2	2	1	2
solcap_snp_c2_13766	1	0	1	1	0	1	1	0	0	1	1	1	0	1	1	1	0	0	1	0	0	0	0	1	1	1	1	0	1	1	1	0	1	1	1	1	0	0	0	0	1	1	0	1	0	1	0	0	0
solcap_snp_c2_52492	2	1	3	3	1	2	2	2	3	3	3	2	2	2	1	3	1	1	2	1	2	2	1	1	1	1	1	0	1	1	1	1	1	1	1	2	1	0	2	1	1	1	1	2	2	2	2	1	2
solcap_snp_c2_52484	2	3	1	1	3	2	2	2	1	1	1	2	2	2	3	1	3	3	2	3	2	2	3	3	3	3	3	4	3	3	3	3	3	3	3	2	3	4	2	3	3	3	3	2	2	2	2	3	2
solcap_snp_c2_49451	3	4	3	3	4	3	3	4	4	3	3	3	4	3	3	3	4	4	3	4	4	4	4	3	3	3	3	4	3	3	3	4	3	3	3	3	4	4	4	4	3	3	4	3	4	3	4	4	4
solcap_snp_c1_14044	1	0	1	1	0	1	1	0	0	1	1	1	0	1	1	1	0	0	1	0	0	0	0	1	1	1	1	0	1	1	1	0	1	1	1	1	0	0	0	0	1	1	0	1	0	1	0	0	0
solcap_snp_c2_17592	4	2	3	4	3	3	4	4	3	4	4	3	3	3	2	4	3	2	3	3	3	2	3	3	3	3	3	3	2	3	3	3	3	2	3	4	2	3	3	2	3	2	2	4	3	3	4	3	3
solcap_snp_c2_48154	1	2	3	2	1	1	2	3	2	3	2	1	0	3	1	2	1	1	1	3	1	1	2	2	1	1	2	2	2	1	1	2	2	1	1	0	1	1	1	3	1	2	2	2	2	2	2	1	2
solcap_snp_c1_15579	2	3	3	3	4	4	2	2	3	3	3	2	2	4	3	3	2	3	2	1	2	3	3	3	3	3	3	2	3	3	3	3	3	3	3	2	2	3	3	3	3	3	3	2	2	2	2	1	2
solcap_snp_c1_5656	4	3	4	4	3	4	4	4	3	4	4	3	4	4	3	4	4	3	4	4	3	3	4	4	3	4	3	3	3	4	3	3	4	3	3	4	3	3	4	4	3	3	3	4	4	4	4	4	4
solcap_snp_c2_12076	2	3	1	2	2	1	3	3	2	2	1	3	2	1	2	2	2	2	2	3	3	2	2	2	3	2	3	4	2	2	3	3	2	2	3	3	3	3	2	2	3	2	2	3	2	2	3	3	2
solcap_snp_c1_3867	2	3	1	2	2	1	3	3	2	2	1	4	2	1	2	2	2	2	2	3	3	2	2	2	3	2	3	4	2	2	3	3	2	2	3	3	3	3	2	2	3	2	2	3	2	2	3	3	2
solcap_snp_c1_3894	2	3	1	2	2	1	3	3	2	2	2	4	2	1	2	2	2	2	2	3	3	2	2	2	3	2	3	4	2	2	3	3	2	2	3	3	3	3	2	2	3	2	2	3	2	2	3	3	2
solcap_snp_c2_12123	2	2	3	2	3	3	1	1	3	2	2	1	2	3	3	2	2	2	2	1	2	3	2	2	2	2	2	1	3	2	2	2	2	3	2	1	2	2	2	2	2	3	3	1	2	2	1	1	2
solcap_snp_c2_12216	4	2	3	3	3	2	3	3	4	3	3	4	3	2	3	3	3	3	3	3	4	3	2	2	3	2	3	3	3	2	3	3	2	3	3	3	3	3	2	2	3	4	3	3	3	3	3	3	3
solcap_snp_c2_12217	4	3	4	3	3	3	3	3	4	3	4	4	4	3	4	3	4	4	4	4	4	4	3	3	3	3	3	3	4	3	3	3	3	4	3	3	4	3	3	3	3	4	4	3	4	4	3	4	4
solcap_snp_c1_3848	0	1	0	1	1	1	1	1	0	1	0	0	0	1	0	1	0	0	0	0	0	0	1	1	1	1	1	1	0	1	1	1	1	0	1	1	0	1	1	1	1	0	0	1	0	0	1	0	0
solcap_snp_c2_31820	4	3	4	3	3	4	3	4	4	3	4	4	4	3	4	3	4	4	4	4	4	4	3	3	3	3	3	3	4	3	3	3	3	4	3	3	4	3	3	3	3	4	4	3	4	4	3	4	3
solcap_snp_c2_31821	4	3	4	4	3	3	4	4	3	4	4	3	4	4	3	4	4	4	4	4	3	3	4	4	3	4	3	3	3	4	3	3	4	3	3	4	3	3	4	4	3	3	3	4	4	4	4	4	4
solcap_snp_c2_14274	0	1	0	0	0	1	0	1	0	1	0	0	1	1	1	0	1	1	1	1	0	1	1	1	0	1	0	0	1	1	0	1	1	1	0	0	1	0	1	1	0	0	1	0	1	1	0	1	1
solcap_snp_c1_4617	2	4	2	2	2	2	3	3	2	2	3	4	3	2	3	2	3	3	3	4	3	3	3	3	3	3	3	4	3	3	3	3	3	3	3	3	4	3	3	3	3	3	3	3	3	3	3	4	3
solcap_snp_c2_14365	4	2	3	3	2	3	3	4	3	3	3	3	4	3	3	3	4	4	4	4	3	3	3	3	3	3	2	2	3	2	2	3	3	3	2	3	3	2	3	3	2	3	3	3	4	4	3	4	3
solcap_snp_c1_14931	2	0	2	2	2	2	1	1	2	2	1	0	1	2	1	2	1	1	1	0	1	1	1	1	1	1	1	0	1	1	1	1	1	1	1	1	0	1	1	1	1	1	1	1	1	1	1	0	1
solcap_snp_c2_16369	2	4	2	2	2	2	3	3	2	2	3	4	3	2	3	2	3	3	3	4	3	4	3	3	3	3	3	4	3	3	3	3	3	3	3	3	4	3	3	3	3	3	3	3	3	3	3	4	3
solcap_snp_c1_5286	0	1	1	1	0	0	1	1	1	0	1	1	1	0	1	1	1	1	1	1	1	0	0	0	1	0	0	0	0	1	0	0	0	0	1	1	0	0	0	0	0	1	0	1	1	1	1	1	0
solcap_snp_c2_16466	0	2	1	1	2	1	1	0	1	1	1	1	0	1	1	1	0	0	0	0	1	1	1	1	1	1	2	2	1	1	2	1	1	1	1	1	1	2	1	1	2	1	1	1	0	0	1	0	1
solcap_snp_c1_5346	4	3	3	3	4	4	3	3	3	4	3	3	3	4	3	3	3	3	3	3	3	4	4	4	3	4	4	4	4	3	4	4	4	4	3	3	4	4	4	4	4	3	4	3	3	3	3	3	4
solcap_snp_c1_16435	4	3	3	3	4	4	3	3	3	4	3	3	3	4	3	3	3	3	3	3	3	4	4	4	3	4	4	4	4	3	4	4	4	4	3	3	4	4	4	4	4	3	4	3	3	3	3	3	4
solcap_snp_c1_594	3	3	2	2	3	3	3	3	3	3	3	3	3	3	2	2	2	3	2	3	3	4	4	3	2	3	3	4	3	2	3	4	3	3	2	2	3	4	4	4	3	2	4	2	3	2	3	3	4
solcap_snp_c2_2307	0	2	1	1	2	1	1	0	0	1	1	1	0	1	1	1	0	0	1	0	1	1	1	1	1	1	2	2	1	1	2	1	1	1	1	1	1	2	1	1	2	1	1	1	0	0	1	0	1
solcap_snp_c1_641	4	2	3	3	2	3	3	4	4	3	3	3	4	3	3	3	4	4	3	4	3	3	3	3	3	3	2	2	3	3	2	3	3	3	3	3	3	2	3	3	2	3	3	3	4	4	3	4	3
solcap_snp_c1_683	2	1	0	0	0	1	1	2	1	1	1	2	2	1	1	0	2	2	1	3	1	3	2	2	0	2	1	2	2	1	1	2	2	2	1	1	2	1	2	2	1	1	2	1	2	2	1	3	2
solcap_snp_c2_2421	0	2	1	1	2	1	1	0	0	1	1	1	0	1	1	1	0	0	1	0	1	1	1	1	1	1	2	2	1	1	2	1	1	1	1	1	1	2	1	1	2	1	1	1	0	0	1	0	1
solcap_snp_c2_2424	3	4	3	3	3	3	4	4	4	3	4	4	4	3	3	3	3	4	3	4	4	4	4	3	3	3	3	4	3	3	3	4	3	3	3	3	3	4	4	4	3	3	4	3	4	3	4	4	4
solcap_snp_c2_2463	2	2	1	1	2	1	2	1	0	1	2	3	1	1	2	1	1	1	2	2	2	3	2	2	1	2	3	4	2	2	3	2	2	2	2	2	2	3	2	2	3	2	2	2	1	1	2	2	2
solcap_snp_c2_2505	3	4	3	3	3	3	4	4	4	3	4	4	4	3	3	3	3	4	3	4	4	4	4	3	3	3	3	4	3	3	3	4	3	3	3	3	3	4	4	4	3	3	4	3	4	3	4	4	4
solcap_snp_c2_2508	2	2	1	1	2	1	2	1	0	1	2	3	1	1	2	1	1	1	2	2	2	3	2	2	1	1	3	4	2	2	3	2	2	2	2	2	2	3	2	2	3	2	2	2	1	1	2	2	2
solcap_snp_c1_758	3	3	2	2	3	2	3	3	3	3	3	3	3	3	2	2	2	3	2	3	3	4	4	3	2	2	3	4	3	2	3	4	3	3	2	2	3	4	4	4	3	2	4	3	3	2	3	3	4
solcap_snp_c2_2201	2	2	1	0	2	1	2	1	0	1	2	3	1	1	2	1	1	1	2	2	2	3	2	2	1	1	3	4	2	2	3	2	2	2	2	2	2	3	2	2	3	2	2	2	1	1	2	2	2
solcap_snp_c1_601	0	1	0	0	1	0	1	0	0	1	1	0	0	0	0	1	0	0	0	0	0	0	0	1	0	0	0	1	0	0	1	0	0	0	0	1	0	1	1	1	0	0	0	0	0	0	1	0	1
solcap_snp_c2_2354	2	2	3	4	2	3	2	2	4	3	2	1	3	3	2	3	3	3	2	1	2	2	2	2	3	3	2	0	2	2	0	2	3	2	2	2	2	1	2	2	1	2	2	2	3	3	2	2	2
solcap_snp_c2_50483	2	2	1	0	2	1	2	2	0	1	2	3	1	1	2	1	1	1	2	3	2	2	2	2	1	1	2	4	2	2	4	2	1	2	2	2	2	3	2	2	3	2	2	2	1	1	2	2	2
solcap_snp_c1_15872	2	2	1	0	2	1	2	2	0	1	2	3	1	1	2	1	1	1	2	3	2	2	2	2	1	1	2	4	2	2	4	2	1	2	2	2	2	3	2	2	3	2	2	2	1	1	2	2	2
solcap_snp_c1_2459	0	2	1	0	2	1	1	0	0	1	1	1	0	1	1	1	0	0	1	1	1	0	1	1	1	0	1	2	1	1	2	1	0	1	1	1	1	2	1	1	2	1	1	1	0	0	1	0	1
solcap_snp_c1_2484	0	1	1	0	1	1	0	0	0	0	0	1	0	1	1	0	0	0	1	0	1	0	1	0	1	0	1	1	1	1	1	1	0	1	1	0	1	1	0	0	1	1	1	1	0	0	0	0	0
solcap_snp_c2_7208	2	1	1	1	1	1	1	2	0	0	1	3	1	1	2	0	1	1	2	2	2	2	2	1	1	1	2	3	2	2	3	2	1	2	2	1	2	2	1	1	3	2	2	2	1	1	1	2	1
solcap_snp_c1_2520	3	3	2	3	3	2	3	3	3	3	3	3	3	3	2	2	2	3	2	4	3	4	4	4	2	2	2	4	3	2	4	4	3	3	2	2	3	4	4	4	3	2	4	3	3	2	3	3	4
solcap_snp_c2_7245	3	3	2	3	3	2	3	3	3	3	3	3	3	3	2	2	2	3	2	4	3	4	4	4	2	2	2	4	3	2	4	4	3	3	2	2	3	4	4	4	3	2	4	3	3	2	3	3	4
solcap_snp_c1_2531	2	3	3	3	3	3	3	2	4	4	3	1	3	3	2	4	3	3	2	2	2	2	2	3	3	3	2	1	2	2	1	2	3	2	2	3	2	2	3	3	1	2	2	2	3	3	3	2	3
solcap_snp_c2_7328	1	0	1	0	1	1	0	0	0	1	0	0	0	1	1	1	1	0	1	0	0	0	0	0	1	1	1	0	1	1	0	0	1	1	1	1	1	0	0	0	1	1	0	1	0	1	0	0	0
solcap_snp_c2_7053	2	2	2	2	3	2	2	1	3	4	2	0	2	3	1	3	2	2	1	2	1	2	2	3	2	2	1	1	2	1	1	2	3	2	1	2	2	2	3	3	1	1	2	2	1	2	2	1	3
solcap_snp_c2_5078	3	3	2	3	3	2	3	3	3	3	3	3	3	3	2	2	2	3	2	4	3	4	4	4	2	2	2	4	3	2	4	4	3	3	2	2	3	4	4	4	3	2	4	3	3	2	3	3	4
solcap_snp_c2_5039	1	0	1	0	1	1	0	0	0	1	0	0	0	1	1	1	1	0	1	0	0	0	0	0	1	1	1	0	1	1	0	0	1	1	1	1	1	0	0	0	1	1	0	1	0	1	0	0	0
solcap_snp_c1_3227	3	4	3	4	3	3	4	4	4	3	4	4	4	3	3	3	3	4	3	4	4	4	4	4	3	3	3	4	3	3	4	4	3	3	3	3	3	4	4	4	3	3	4	3	4	3	4	4	4
solcap_snp_c2_9722	2	2	3	2	3	3	1	1	2	3	1	1	2	4	2	3	2	2	2	1	2	2	3	3	3	2	2	1	3	2	1	3	3	3	2	1	3	2	2	2	3	2	3	3	1	2	1	1	2
solcap_snp_c2_9988	1	0	1	0	1	1	0	0	0	1	0	0	0	1	1	1	1	0	1	0	0	0	0	0	1	1	1	0	1	1	0	0	1	1	1	1	1	0	0	0	1	1	0	1	0	1	0	0	0
solcap_snp_c2_9925	0	1	1	1	0	1	1	1	1	0	1	1	1	0	1	1	1	1	0	0	1	0	0	0	1	1	1	0	0	1	0	0	0	0	1	1	0	0	1	0	0	1	0	0	1	1	1	1	0
solcap_snp_c2_9892	0	1	1	0	1	1	0	0	0	0	0	0	0	1	1	0	0	0	1	0	1	0	1	1	1	0	1	1	1	1	1	1	0	1	1	0	1	1	0	0	1	1	1	0	0	0	0	0	0
solcap_snp_c1_3275	2	4	4	3	4	4	3	2	3	4	3	2	3	4	3	4	3	3	3	2	3	2	3	3	4	3	3	2	3	3	2	3	3	3	3	3	3	3	3	3	3	3	3	3	2	3	3	2	3
solcap_snp_c1_3255	3	3	3	3	2	3	2	4	3	2	2	4	3	3	4	3	4	3	3	3	3	4	3	3	3	4	4	3	4	4	3	3	4	4	4	3	4	2	3	3	4	4	3	3	4	4	2	4	2
solcap_snp_c1_3234	2	0	0	1	0	0	1	2	1	0	1	2	1	0	1	0	1	1	1	2	1	2	1	1	0	1	1	2	1	1	2	1	1	1	1	1	1	1	1	1	1	1	1	1	2	1	1	2	1
solcap_snp_c2_4896	2	3	3	3	3	3	3	2	3	4	3	2	3	3	2	4	3	3	2	2	2	2	2	2	4	3	2	1	2	2	2	2	3	2	2	3	2	2	2	3	1	2	2	3	2	3	3	2	3
solcap_snp_c2_4799	2	3	3	3	3	3	3	2	3	4	3	2	3	3	2	4	3	3	2	2	2	2	2	2	4	3	2	1	2	2	2	2	3	2	2	3	2	2	2	3	1	2	2	3	2	3	3	2	3
solcap_snp_c1_1645	3	3	3	2	3	3	3	3	2	2	3	3	3	2	4	2	3	2	4	3	3	2	2	2	2	3	4	4	3	4	4	2	2	3	4	4	3	3	3	3	4	4	2	3	3	3	3	3	2
solcap_snp_c1_1653	3	3	3	2	3	3	3	3	2	2	3	3	3	2	4	2	3	2	4	3	3	2	2	2	2	3	4	4	3	4	4	2	2	3	4	4	3	3	3	3	4	4	2	3	3	3	3	3	2
solcap_snp_c2_4860	2	4	4	3	4	4	3	2	3	4	3	2	3	4	3	4	3	3	3	2	3	2	3	3	4	3	3	2	3	3	2	3	3	3	3	3	3	3	3	3	3	3	3	3	2	3	3	2	3
solcap_snp_c2_4884	2	1	1	1	1	1	1	2	1	0	1	2	1	1	2	0	1	1	2	2	2	2	2	2	0	1	2	3	2	2	2	2	1	2	2	1	2	2	2	1	3	2	2	1	2	1	1	2	1
solcap_snp_c1_1737	1	2	2	1	2	2	2	1	1	2	2	1	2	1	2	2	2	1	2	1	1	0	0	0	2	2	2	1	1	2	2	0	1	1	2	3	1	1	1	2	1	2	0	2	1	2	2	1	1
solcap_snp_c2_4614	1	0	1	0	1	1	0	0	0	1	0	0	1	1	1	1	1	0	1	0	0	0	0	0	1	1	1	0	1	1	0	0	1	1	1	1	1	0	0	1	0	1	0	1	0	1	0	0	0
solcap_snp_c2_36495	2	4	4	3	4	4	3	2	3	4	3	2	3	4	2	4	3	3	3	2	3	2	3	3	4	3	3	2	3	3	2	3	3	3	3	3	3	3	3	3	3	4	3	3	2	3	3	2	3
solcap_snp_c2_34546	2	2	2	3	2	2	3	2	3	2	3	2	2	2	1	3	2	3	1	2	2	2	2	2	3	2	1	1	1	1	2	2	2	1	1	2	1	2	2	2	1	2	2	2	2	2	3	1	3
solcap_snp_c1_10354	1	0	1	0	1	1	0	0	0	1	0	0	1	1	0	1	1	0	1	0	0	0	0	0	1	1	1	0	1	1	0	0	1	1	1	1	1	0	0	1	0	1	0	1	0	1	0	0	0
solcap_snp_c1_22	3	4	3	4	3	3	4	4	4	3	4	4	3	3	4	3	3	4	3	4	4	4	4	4	3	3	3	4	3	3	4	4	3	3	3	3	3	4	4	3	4	3	4	3	4	3	4	4	4
solcap_snp_c2_24	2	3	2	2	2	2	3	3	2	1	3	3	2	1	4	1	2	2	3	3	3	2	2	2	1	2	3	4	2	3	4	3	1	2	3	3	2	3	3	2	3	2	2	3	3	2	2	4	2
solcap_snp_c2_46448	2	3	2	2	2	2	3	3	2	1	3	3	2	1	4	1	2	2	3	3	3	2	2	2	1	2	3	4	2	3	4	3	1	2	3	3	2	3	3	2	2	2	2	3	3	2	2	4	2
solcap_snp_c2_42943	2	3	2	2	2	2	3	2	2	1	3	3	2	1	4	1	2	2	3	3	3	2	2	2	1	2	3	4	2	3	4	3	1	2	3	3	2	3	3	2	2	2	2	3	3	2	2	4	2
solcap_snp_c2_49910	2	1	2	2	2	2	1	2	2	3	1	1	2	3	0	3	2	2	1	1	1	2	2	2	3	2	1	0	2	1	0	1	3	2	1	1	2	1	1	2	2	2	2	1	1	2	2	0	2
solcap_snp_c2_14839	2	4	4	3	4	4	3	3	3	4	3	2	3	4	2	4	3	3	3	2	3	2	3	3	4	3	3	2	3	3	2	3	3	3	3	3	3	3	3	3	3	4	3	3	2	3	3	2	3
solcap_snp_c2_14708	2	3	2	2	2	2	3	2	2	1	3	3	2	1	4	1	2	2	3	3	3	2	2	2	1	2	3	4	2	3	4	3	1	2	3	3	2	3	3	2	2	2	2	3	3	2	2	4	2
solcap_snp_c1_4796	3	2	3	3	3	3	2	3	3	4	2	2	3	4	1	4	3	3	2	2	2	3	3	3	4	3	2	1	3	2	1	2	4	3	2	2	3	2	2	3	3	3	3	2	2	3	3	1	3
solcap_snp_c2_14730	2	4	4	3	4	4	3	3	3	4	3	2	3	4	2	4	3	3	3	2	3	2	3	3	4	3	3	2	3	3	2	3	3	3	3	3	3	3	3	3	3	4	3	3	2	3	3	2	3
solcap_snp_c2_14733	2	0	0	1	0	0	1	1	1	0	1	2	1	0	2	0	1	1	1	2	1	2	1	1	0	1	1	2	1	1	2	1	1	1	1	1	1	1	1	1	1	0	1	1	2	1	1	2	1
solcap_snp_c1_4799	2	3	2	2	2	2	3	2	2	1	3	3	2	1	4	1	2	2	3	3	3	2	2	2	1	2	3	3	2	3	4	3	1	2	3	3	2	3	3	2	2	2	2	3	3	2	2	4	2
solcap_snp_c2_14761	2	3	2	2	2	2	3	2	2	1	3	3	2	1	4	1	2	2	3	3	3	2	2	2	1	2	3	3	2	3	4	3	1	2	3	3	2	3	3	2	2	2	2	3	3	2	2	4	2
solcap_snp_c2_14764	2	1	2	2	2	2	1	2	2	3	1	1	2	3	0	3	2	2	1	1	1	2	2	2	3	2	1	1	2	1	0	1	3	2	1	1	2	1	1	2	2	2	2	1	1	2	2	0	2
solcap_snp_c2_37820	2	1	2	2	2	2	2	2	2	3	1	1	2	3	0	3	2	2	1	1	1	2	2	2	3	2	1	1	2	1	0	1	3	2	1	1	2	1	1	2	2	2	2	1	1	1	2	0	2
solcap_snp_c1_11308	2	0	0	1	0	0	1	1	1	0	1	2	1	0	2	0	1	1	1	2	1	2	1	1	0	1	1	2	1	1	2	1	1	1	1	1	1	1	1	1	1	0	1	1	2	1	1	2	1
solcap_snp_c2_37850	2	0	0	1	0	0	1	1	1	0	1	2	1	0	2	0	1	1	1	2	1	2	1	1	0	1	1	2	1	1	2	1	1	1	1	1	1	1	1	1	1	0	1	1	2	1	1	2	1
solcap_snp_c1_11290	2	3	2	2	2	2	2	2	2	1	3	3	2	1	4	1	2	2	3	3	3	2	2	2	1	2	3	3	2	3	4	3	1	2	3	3	2	3	3	2	2	2	2	3	3	3	2	4	2
solcap_snp_c2_37816	2	4	4	3	4	4	3	3	3	4	3	2	3	4	2	4	3	3	3	2	3	2	3	3	4	3	3	2	3	3	2	3	3	3	3	3	3	3	3	3	3	4	3	3	2	3	3	2	3
solcap_snp_c2_22105	1	0	1	0	1	1	0	1	0	1	0	0	1	1	0	1	1	0	1	0	0	0	0	0	1	1	1	0	1	1	0	1	1	1	1	0	1	0	0	1	0	1	0	1	0	1	0	0	0
solcap_snp_c2_30961	3	4	3	4	3	3	4	3	4	3	4	4	3	3	4	3	3	4	3	4	4	4	4	4	3	3	3	4	3	3	4	3	3	3	3	4	3	4	4	3	4	3	4	3	4	3	4	4	4
solcap_snp_c2_730	3	4	3	4	4	3	3	4	4	3	4	4	4	4	3	4	3	3	3	3	4	3	3	4	4	4	3	4	4	4	3	4	3	4	4	3	4	3	3	4	4	3	4	4	4	4	3	4	3
solcap_snp_c2_54863	2	0	1	1	1	1	2	1	0	2	1	1	1	0	1	1	1	1	1	2	1	2	1	1	0	1	2	0	1	1	1	0	2	0	1	2	1	2	1	1	1	1	1	1	1	0	1	1	1
solcap_snp_c2_17387	1	0	0	0	1	0	1	0	0	1	1	1	1	0	0	1	0	0	0	1	1	1	0	1	0	1	1	0	1	1	0	0	1	0	1	1	1	1	0	1	1	0	1	0	1	0	0	1	0
solcap_snp_c2_17415	3	4	3	3	4	3	3	4	4	3	4	4	4	4	3	4	3	3	3	3	4	3	3	4	4	4	3	4	4	4	3	4	3	4	4	3	4	3	3	4	4	3	4	4	4	4	3	4	3
solcap_snp_c1_5740	3	4	4	4	3	4	3	4	4	3	4	3	3	4	4	3	4	4	4	3	3	3	4	3	4	3	3	4	3	3	4	4	3	4	3	3	3	3	4	3	3	4	3	4	3	4	4	3	4
solcap_snp_c2_17424	0	3	1	1	1	1	2	1	2	1	1	1	2	2	1	1	2	2	1	1	1	2	2	1	1	1	2	1	2	2	2	1	1	2	1	2	2	1	2	1	1	1	1	1	1	2	1	1	1
solcap_snp_c2_17428	1	3	1	1	2	1	3	1	2	2	1	2	3	2	1	2	2	2	1	2	2	3	2	2	1	2	3	1	3	3	2	1	2	2	2	3	3	2	2	2	2	1	2	1	2	2	1	2	1
solcap_snp_c1_11344	2	4	3	3	3	3	2	4	4	2	4	3	3	4	3	3	3	3	3	2	3	2	3	3	4	3	2	4	3	3	3	4	2	4	3	2	3	2	3	3	3	3	3	4	3	4	3	3	3
solcap_snp_c2_38022	2	0	1	0	2	2	1	1	1	1	0	1	1	1	1	2	1	1	0	1	1	1	1	2	1	2	1	1	2	2	0	1	1	1	2	1	2	1	0	1	2	1	2	1	1	1	0	2	0
solcap_snp_c2_32400	3	0	2	2	1	1	1	2	2	1	1	1	1	2	2	1	2	1	2	1	1	1	2	1	2	1	1	2	1	1	2	2	1	2	1	1	1	1	2	1	1	2	1	2	1	2	2	1	2
solcap_snp_c2_32406	0	3	1	1	1	1	2	1	2	1	1	1	2	2	1	1	2	2	1	1	1	2	2	1	1	1	2	1	2	2	2	1	1	2	1	2	2	1	2	1	1	1	1	1	1	2	1	1	1
solcap_snp_c2_32421	3	4	3	3	4	4	3	4	4	3	4	4	4	4	3	4	3	3	3	3	4	3	3	4	4	4	3	4	4	4	3	4	3	4	4	3	4	3	3	4	4	3	4	4	4	4	3	4	3
solcap_snp_c2_57247	2	4	3	3	3	2	4	2	2	4	3	3	3	2	3	3	3	4	3	4	3	4	3	3	2	3	4	2	3	3	3	2	4	2	3	4	3	4	3	3	3	3	3	3	3	2	3	3	3
solcap_snp_c2_39705	1	0	0	0	1	1	1	0	0	1	0	1	1	0	0	1	0	1	0	1	1	1	0	1	0	1	1	0	1	1	0	0	1	0	1	1	1	1	0	1	1	0	1	0	1	0	0	1	0
solcap_snp_c2_39677	3	4	4	4	3	3	3	4	4	3	4	3	3	4	4	3	4	3	4	3	3	3	4	3	4	3	3	4	3	3	4	4	3	4	3	3	3	3	4	3	3	4	3	4	3	4	4	3	4
solcap_snp_c1_11124	0	3	1	1	1	1	2	1	2	1	1	1	2	2	1	1	2	2	1	1	1	1	2	1	1	1	2	1	2	2	2	1	1	2	1	2	2	1	2	1	1	1	1	1	1	2	2	1	1
solcap_snp_c1_11122	3	4	4	4	3	3	3	4	4	3	4	3	3	4	4	3	4	3	4	3	3	3	4	3	4	3	3	4	3	3	4	4	3	4	3	3	3	3	4	3	3	4	3	4	3	4	4	3	3
solcap_snp_c1_11123	2	1	1	2	2	2	1	2	1	2	3	3	2	1	1	2	0	1	1	2	3	2	0	2	2	2	1	2	1	1	1	2	2	1	2	1	1	2	1	3	2	1	2	1	3	1	1	2	3
solcap_snp_c2_33996	3	4	4	3	4	3	4	3	3	4	3	3	3	3	4	4	4	4	4	4	3	4	4	4	3	4	4	3	4	4	3	3	4	3	4	4	4	4	3	3	4	4	4	4	3	3	3	4	3
solcap_snp_c2_52630	3	4	4	4	3	3	3	4	4	3	4	3	3	4	4	3	4	3	4	3	3	3	4	3	4	3	3	4	3	3	4	4	3	4	4	3	3	3	4	3	3	4	3	4	3	4	4	3	3
solcap_snp_c1_6841	3	0	2	2	1	2	1	2	2	1	1	1	1	2	2	1	2	1	2	1	1	1	2	1	2	1	1	2	1	1	2	2	1	2	2	1	1	1	2	1	1	2	1	1	1	2	2	1	1
solcap_snp_c2_21752	3	4	3	3	4	4	3	4	4	3	4	4	4	4	3	4	3	3	3	3	4	3	3	4	4	4	3	4	4	4	3	4	3	4	4	3	4	3	3	4	4	3	4	4	4	4	3	4	4
solcap_snp_c2_21746	2	4	2	3	3	3	3	3	3	3	4	4	4	3	2	3	2	3	2	3	4	3	2	3	3	3	3	3	3	4	3	3	3	3	2	3	3	3	3	4	3	2	3	3	4	3	3	3	4
solcap_snp_c2_21717	1	0	0	0	1	1	1	0	0	1	0	1	1	0	0	1	0	1	0	1	1	1	0	1	0	1	1	0	1	1	0	0	1	0	0	1	1	1	0	1	1	0	1	0	1	0	0	1	1
solcap_snp_c2_21682	3	0	2	1	2	2	2	1	1	2	.	1	1	1	2	2	2	2	2	2	1	2	2	2	1	2	2	1	2	1	1	1	2	1	2	2	2	2	1	1	2	2	2	1	1	1	1	2	1
solcap_snp_c2_45307	3	4	4	4	3	3	3	4	4	3	4	3	3	3	4	3	4	3	4	3	3	3	4	3	4	3	3	4	3	3	4	4	3	4	4	3	3	3	4	3	3	4	3	4	3	4	4	3	3
solcap_snp_c2_45310	2	1	0	1	1	2	2	1	2	2	1	2	2	3	0	2	0	2	0	1	2	1	1	1	1	1	2	2	2	2	1	2	2	2	1	2	2	1	2	2	1	0	1	1	3	2	2	2	2
solcap_snp_c2_45311	3	4	4	4	3	3	3	4	4	3	4	3	3	3	4	3	4	3	4	3	3	3	4	3	4	3	3	4	3	3	4	4	3	4	4	3	3	3	4	3	3	4	3	4	3	4	4	3	3
solcap_snp_c2_45322	0	3	2	2	2	1	1	2	1	1	.	2	2	1	2	1	2	1	2	2	2	2	1	2	2	2	1	1	1	2	2	1	1	1	1	1	1	2	1	2	2	2	2	1	1	1	1	1	2
solcap_snp_c1_13459	1	1	0	1	0	2	1	1	2	1	1	1	1	2	0	2	0	1	0	0	1	0	1	0	1	0	1	2	1	1	1	2	1	2	1	1	1	0	2	1	0	0	0	2	2	2	2	1	1
solcap_snp_c1_13465	1	1	0	1	0	2	1	1	2	1	1	1	1	1	0	2	0	1	0	0	1	0	1	0	1	0	1	2	1	1	1	2	1	2	1	1	1	0	2	1	0	0	0	2	2	2	2	1	1
solcap_snp_c1_12339	3	4	4	4	3	3	3	4	4	3	4	3	3	3	4	4	4	4	4	3	3	3	4	3	4	3	3	4	3	3	4	4	3	4	4	3	3	3	4	3	3	4	3	4	3	4	4	3	3
solcap_snp_c1_12310	4	1	2	2	2	3	3	2	3	3	2	2	2	3	2	3	2	3	2	3	2	2	3	2	2	2	3	3	3	2	2	3	3	3	3	3	3	2	3	2	2	2	2	3	3	3	3	3	2
solcap_snp_c2_41980	3	4	3	3	4	4	3	4	4	3	4	4	4	3	3	4	3	3	3	3	4	3	3	4	4	4	3	4	4	4	3	4	3	4	4	3	4	3	3	4	4	3	4	4	4	4	3	4	4
solcap_snp_c2_42059	1	0	0	0	1	1	1	0	0	1	0	1	1	1	0	0	0	0	0	1	1	1	0	1	0	1	1	0	1	1	0	0	1	0	0	1	1	1	0	1	1	0	1	0	1	0	0	1	1
solcap_snp_c2_38936	3	4	3	3	4	4	3	4	4	3	4	4	4	3	3	4	3	3	3	3	4	3	3	4	4	4	3	4	4	4	3	4	3	4	4	3	4	3	3	4	4	3	4	4	4	4	3	4	4
solcap_snp_c2_38939	0	3	2	2	2	1	1	2	1	1	.	2	2	1	2	1	2	1	2	1	2	2	1	2	2	2	1	1	1	2	2	1	1	1	1	1	1	2	1	2	2	2	2	2	1	1	1	1	2
solcap_snp_c1_5088	2	3	4	3	3	2	2	3	2	2	3	2	2	2	4	2	3	3	4	2	2	3	3	3	3	3	2	2	3	2	3	2	2	2	3	2	2	3	2	2	3	4	3	4	1	2	2	2	2
solcap_snp_c1_5091	1	1	0	1	0	.	1	1	2	1	.	1	1	1	0	2	1	1	0	1	1	0	1	0	1	1	1	2	0	1	1	2	1	1	1	1	1	0	2	1	0	0	0	0	2	2	2	1	1
solcap_snp_c2_15749	1	0	1	1	0	0	1	0	0	1	0	0	0	1	1	0	0	1	1	1	0	1	1	0	0	0	1	0	0	0	1	0	1	0	0	1	0	1	1	0	0	1	0	0	0	0	1	0	0
solcap_snp_c2_48237	1	1	0	1	0	2	1	1	2	1	2	1	1	1	0	2	1	1	0	1	1	0	1	0	1	1	1	2	0	1	1	1	1	1	1	1	1	0	2	1	0	0	0	0	2	2	2	1	1
solcap_snp_c1_14280	3	4	3	3	4	4	3	4	4	3	4	4	4	3	3	4	4	3	3	3	4	3	3	4	4	4	3	4	4	4	3	4	3	4	4	3	4	3	3	4	4	3	4	4	4	4	3	4	4
solcap_snp_c2_48195	3	1	.	1	2	3	2	2	3	2	1	2	2	2	1	3	2	2	1	2	2	1	2	2	2	2	2	3	2	2	1	2	2	3	3	2	3	1	2	2	2	1	2	2	3	3	2	3	2
solcap_snp_c1_14293	1	1	0	1	0	2	1	1	2	1	1	1	1	1	0	2	1	1	0	1	1	0	1	0	1	1	1	2	0	1	1	1	1	1	1	2	1	0	2	1	0	0	0	0	2	2	2	1	1
solcap_snp_c2_39155	2	0	2	1	1	1	1	1	1	1	0	0	0	1	2	1	1	2	2	2	0	1	2	1	1	1	1	1	1	0	1	1	1	1	2	0	1	1	1	0	1	2	1	1	0	1	1	1	0
solcap_snp_c2_39135	1	0	0	0	1	1	1	0	0	1	0	1	1	1	0	0	0	0	0	0	1	1	0	1	0	0	1	0	1	1	0	0	1	1	0	1	1	1	0	1	1	0	1	0	0	0	0	1	1
solcap_snp_c2_51113	1	1	0	1	0	2	1	1	2	1	1	1	1	1	0	2	1	1	0	1	1	0	1	0	1	1	1	2	0	1	1	1	1	1	1	1	1	0	2	1	0	0	0	0	2	2	2	1	1
solcap_snp_c2_534	1	1	0	1	0	.	1	1	2	1	1	1	1	1	0	2	1	1	0	1	1	0	1	0	1	1	1	2	0	1	1	1	1	1	1	1	1	0	2	1	0	0	0	0	2	2	2	1	1
solcap_snp_c1_13912	2	3	3	3	3	2	3	2	1	3	3	3	3	3	3	1	2	2	3	2	3	4	2	3	2	2	3	1	3	3	3	2	3	2	.	3	2	4	2	3	3	3	3	3	1	1	2	2	3
solcap_snp_c2_46903	1	1	0	1	0	2	1	1	2	1	.	1	1	1	0	2	1	1	0	1	1	0	1	0	1	1	1	2	0	1	1	1	1	1	1	1	1	0	2	1	0	0	0	0	2	2	2	1	1
solcap_snp_c1_13929	2	3	4	3	3	2	2	3	2	2	3	2	2	2	4	2	3	3	4	3	2	3	3	3	3	3	2	2	3	2	3	3	2	2	3	2	2	3	2	2	3	4	3	4	2	2	2	2	2
solcap_snp_c2_46909	3	3	4	3	4	2	3	3	2	3	.	3	3	3	4	2	3	3	4	3	3	4	3	4	3	3	3	2	4	3	3	3	3	3	3	3	3	4	2	3	4	4	4	4	2	2	2	3	3
solcap_snp_c1_13910	3	3	4	3	4	2	3	3	2	3	3	3	3	3	4	2	3	3	4	3	3	4	3	4	3	3	3	2	4	3	3	3	3	3	3	3	3	4	2	3	4	4	4	4	2	2	2	3	3
solcap_snp_c2_46887	1	1	0	1	0	1	1	1	2	1	1	1	1	1	0	2	1	1	0	1	1	0	1	0	1	1	1	2	0	1	1	1	1	1	1	1	1	0	2	1	0	0	0	0	2	2	2	1	1
solcap_snp_c2_46898	2	3	4	3	3	2	2	3	2	2	3	2	2	2	4	2	3	3	4	3	2	3	3	3	3	3	2	2	3	2	3	3	2	2	3	2	2	3	2	2	3	4	3	4	2	2	2	2	2
solcap_snp_c1_7469	2	3	4	3	3	2	2	3	2	2	3	2	2	2	4	2	3	3	4	3	2	3	3	3	3	3	2	2	3	2	3	3	2	2	3	2	2	3	2	2	3	3	3	4	2	2	2	2	2
solcap_snp_c1_7412	3	4	3	3	4	4	3	4	4	3	4	4	4	3	3	4	4	3	3	3	4	3	3	4	4	4	3	4	4	4	3	4	3	4	4	4	4	3	3	4	4	3	4	4	4	4	3	4	4
solcap_snp_c1_7430	2	3	4	3	3	2	2	3	2	2	3	2	2	2	4	2	3	3	4	3	2	3	3	3	3	3	2	2	3	2	3	3	2	2	3	2	2	3	2	2	3	3	3	4	2	2	2	2	2
solcap_snp_c2_23139	2	1	1	1	1	2	2	1	2	2	1	2	2	2	0	2	1	1	0	1	2	1	1	1	1	1	2	2	1	2	1	1	2	2	1	2	2	1	2	2	1	1	1	0	2	2	2	2	2
solcap_snp_c2_23170	2	2	2	2	3	2	1	2	2	1	3	2	2	1	3	2	3	2	3	2	2	2	2	3	3	3	1	2	3	2	2	3	1	2	2	2	2	2	1	2	3	2	3	4	2	2	1	2	2
solcap_snp_c2_23188	3	4	3	3	4	4	3	4	4	3	4	4	4	3	3	4	4	3	3	3	4	3	3	4	4	4	3	4	4	4	3	4	3	4	4	4	4	3	3	4	4	3	4	4	4	4	3	4	4
solcap_snp_c2_23192	2	1	1	1	1	2	2	2	2	2	1	2	2	2	0	2	1	1	0	1	2	1	1	1	1	1	2	2	1	2	1	1	2	2	2	2	2	1	2	2	1	1	1	0	2	2	2	2	2
solcap_snp_c1_12169	2	3	3	3	3	2	2	2	2	2	3	2	2	2	4	2	3	3	4	3	2	3	3	3	3	3	2	2	3	2	3	3	2	2	2	2	2	3	2	2	3	3	3	4	2	2	2	2	2
solcap_snp_c1_13236	2	2	2	2	1	2	3	2	2	3	1	2	2	3	1	2	1	2	1	2	2	2	2	1	1	1	3	2	1	2	2	1	3	2	2	2	2	2	3	2	1	2	1	0	2	2	3	2	2
solcap_snp_c2_39191	2	1	1	1	1	2	2	2	2	2	1	2	2	2	0	2	1	1	0	1	2	1	1	1	1	1	2	2	1	2	1	1	2	2	2	2	2	1	2	2	1	1	1	0	2	2	2	2	2
solcap_snp_c1_11581	2	2	3	2	2	2	3	1	2	1	1	1	2	2	3	2	2	3	3	3	1	2	3	2	2	2	1	1	2	1	3	2	2	2	1	1	2	2	2	1	2	2	2	3	1	2	2	1	1
solcap_snp_c1_13187	2	2	3	2	2	2	3	1	2	1	2	1	2	2	3	2	2	3	3	3	1	2	3	2	2	2	1	1	2	1	3	2	2	2	1	1	2	2	2	1	2	2	2	3	1	2	2	1	1
solcap_snp_c2_44774	2	2	3	2	2	2	3	1	2	1	1	1	2	2	3	2	2	3	3	3	1	2	3	2	2	2	1	1	2	1	3	2	2	2	1	1	2	2	2	1	2	2	2	3	1	2	2	1	1
solcap_snp_c2_44776	2	2	3	2	2	2	3	1	2	1	1	1	2	2	3	2	2	3	3	3	1	2	3	2	2	2	1	1	2	1	3	2	2	2	1	1	2	2	2	1	2	2	2	2	1	2	2	0	1
solcap_snp_c2_44768	2	2	1	2	2	2	1	3	2	3	3	3	2	2	1	2	2	1	1	1	3	2	1	2	2	2	3	3	2	3	1	2	2	2	3	3	2	2	2	3	2	2	2	1	3	2	2	3	3
solcap_snp_c2_44769	1	1	0	1	2	1	0	1	0	2	1	2	1	1	1	0	1	0	1	0	2	2	0	2	1	1	2	1	2	2	0	1	1	1	1	2	1	2	0	2	2	2	2	1	1	0	0	2	2
solcap_snp_c2_44770	3	3	4	3	2	3	4	3	4	2	3	2	3	3	3	4	3	4	3	4	2	2	4	2	3	3	2	3	2	2	4	3	3	3	3	2	3	2	4	2	2	2	2	3	3	4	4	2	2
solcap_snp_c2_13051	1	0	1	1	0	0	.	0	0	1	0	0	0	1	1	0	0	1	1	1	0	1	1	0	0	0	1	0	0	0	1	0	1	0	0	0	0	1	1	0	0	1	0	0	0	0	1	0	0
solcap_snp_c1_4192	3	2	2	3	2	2	3	3	2	4	3	3	2	3	2	2	2	2	2	2	3	3	2	2	2	2	4	3	2	3	2	2	3	2	3	3	2	3	3	3	2	3	2	1	3	2	3	3	3
solcap_snp_c2_51995	3	3	4	3	3	3	4	3	4	2	3	2	3	3	3	4	3	4	3	4	2	2	4	2	3	3	2	3	2	2	4	3	3	3	3	2	3	2	4	2	2	2	2	3	3	4	4	2	2
solcap_snp_c1_15178	1	1	1	1	1	1	1	2	2	1	1	2	1	1	0	2	1	1	0	1	1	0	1	0	1	1	1	2	0	1	1	1	1	1	2	1	1	0	2	1	0	0	0	0	2	2	2	1	1
solcap_snp_c2_52011	3	3	4	3	3	3	4	3	4	2	3	2	3	3	3	4	3	4	3	4	2	2	4	2	3	3	2	3	2	2	4	3	3	3	3	2	3	2	4	2	2	2	2	3	3	4	4	2	2
solcap_snp_c2_51985	2	2	3	2	2	2	3	1	2	1	1	0	2	2	3	2	2	3	3	3	1	2	3	2	2	2	1	1	2	1	3	2	2	2	1	1	2	2	2	1	2	2	2	3	1	2	2	1	1
solcap_snp_c2_51986	1	1	1	1	1	.	1	2	2	1	1	2	1	1	0	2	1	1	0	1	1	0	1	0	1	1	1	2	0	1	1	1	1	1	2	1	1	0	2	1	0	0	0	0	2	2	2	1	1
solcap_snp_c2_51990	2	2	1	2	2	2	1	3	2	3	3	4	2	2	1	2	2	1	1	1	3	2	1	2	2	2	3	3	2	3	1	2	2	2	3	3	2	2	2	3	2	2	2	1	3	2	2	3	3
solcap_snp_c2_47037	2	2	1	2	2	2	1	3	2	3	3	4	2	2	1	2	2	1	1	1	3	2	1	2	2	2	3	3	2	3	1	2	2	2	3	3	2	2	2	3	2	2	2	1	3	2	2	3	3
solcap_snp_c1_12264	2	2	3	2	2	2	3	1	2	1	1	0	2	2	4	2	2	3	3	3	1	2	3	2	2	2	1	1	2	1	3	2	2	2	1	1	2	2	2	1	2	2	2	3	1	2	2	1	1
solcap_snp_c1_12251	3	3	4	3	3	3	4	3	4	2	3	2	3	3	4	4	3	4	3	4	2	2	4	2	3	3	2	3	2	2	4	3	3	3	3	2	3	2	4	2	2	2	2	3	3	4	4	2	2
solcap_snp_c2_33141	3	4	4	3	4	3	4	.	3	4	3	3	3	4	4	3	3	4	4	4	3	4	4	4	3	3	4	3	4	3	3	3	4	4	3	3	4	4	3	3	4	4	4	4	3	3	3	4	3
solcap_snp_c2_33108	4	3	4	3	3	3	3	4	3	4	4	4	3	4	4	4	4	4	3	3	4	3	4	3	4	3	4	4	3	4	3	3	3	3	4	4	3	3	3	4	4	4	4	3	4	3	3	4	3
solcap_snp_c1_11892	0	2	1	1	1	1	1	1	1	2	1	2	0	1	0	1	1	1	1	1	1	1	1	1	1	1	2	2	1	1	0	1	1	1	2	1	1	1	1	1	1	1	1	1	2	1	1	2	1
solcap_snp_c2_40155	1	2	1	2	1	1	1	3	2	2	3	3	1	1	0	2	2	1	1	1	2	1	1	1	2	2	2	3	1	2	1	2	1	1	3	2	1	1	2	2	1	1	1	1	3	2	2	2	2
solcap_snp_c2_50570	4	3	4	3	3	3	4	4	3	4	4	4	3	4	4	4	4	4	3	3	4	3	4	3	4	3	4	4	3	4	3	3	3	3	4	4	3	3	3	4	4	4	4	3	4	3	3	4	3
solcap_snp_c2_55199	4	1	3	2	2	2	2	3	2	2	3	2	3	3	3	3	3	3	2	2	3	2	3	2	3	2	2	2	2	3	3	2	2	2	2	3	2	2	3	3	3	3	3	2	2	2	2	2	2
solcap_snp_c2_50394	3	2	3	2	3	2	2	1	2	2	1	1	3	3	4	2	2	3	3	3	2	3	3	3	2	2	2	1	3	2	3	2	3	3	1	2	3	3	3	2	3	3	3	3	1	2	2	2	2
solcap_snp_c2_50412	1	0	0	1	0	1	0	.	1	0	1	1	1	0	0	1	1	0	0	0	1	0	0	0	1	1	0	1	0	1	1	1	0	0	1	1	0	0	1	1	0	0	0	0	1	1	1	0	1
solcap_snp_c2_27433	4	3	4	3	3	3	4	4	3	4	4	4	3	4	4	4	4	4	3	3	4	4	4	3	4	3	4	4	3	4	3	3	3	3	4	4	3	3	3	4	4	4	4	3	4	3	3	4	3
solcap_snp_c2_17932	2	3	2	2	3	3	1	2	4	1	3	2	3	2	3	4	3	3	2	3	2	1	3	2	3	3	2	3	2	2	3	3	3	3	3	3	3	1	3	2	2	1	2	3	3	4	3	2	2
solcap_snp_c2_17935	2	1	2	2	1	1	3	2	0	3	1	2	1	2	1	0	1	1	2	1	2	3	1	2	1	1	2	1	2	2	1	1	1	1	1	1	1	3	1	2	2	3	2	2	1	0	1	2	2
solcap_snp_c2_17925	2	2	2	3	2	2	3	2	1	4	1	2	2	2	1	0	1	1	3	2	2	4	1	3	1	2	2	1	3	2	2	2	2	2	1	1	2	4	2	2	2	3	2	3	1	1	1	2	3
solcap_snp_c2_17895	1	0	1	1	0	0	.	0	0	1	0	0	1	1	1	0	0	1	1	1	0	1	1	0	0	0	1	0	0	0	1	0	0	0	0	0	0	1	1	0	0	1	0	0	0	0	1	0	0
solcap_snp_c2_17896	1	2	2	3	1	1	3	2	1	3	1	1	2	1	1	0	1	1	3	2	1	3	1	2	1	2	2	1	2	1	2	2	1	1	1	1	1	3	2	1	1	2	1	3	1	1	2	1	2
solcap_snp_c2_17897	4	3	3	3	4	4	3	3	4	3	3	3	4	4	4	4	3	4	3	4	3	3	4	3	3	3	3	3	3	3	4	3	4	4	3	3	4	3	4	3	3	3	3	3	3	4	4	3	3
solcap_snp_c2_17899	1	2	2	3	1	1	3	2	1	3	2	1	2	1	1	0	1	1	3	2	1	3	1	2	1	2	2	1	2	1	2	2	1	1	1	1	1	3	2	1	1	2	1	3	1	1	2	1	2
solcap_snp_c2_17900	1	2	2	3	1	1	3	2	1	3	1	1	2	1	1	0	1	1	3	2	1	3	1	2	1	2	2	1	2	1	2	2	1	1	1	1	1	3	2	1	1	2	1	3	1	1	2	1	2
solcap_snp_c2_17809	0	1	1	1	0	0	1	1	0	1	1	1	0	0	0	0	1	0	1	0	1	1	0	1	1	1	1	1	1	1	0	1	0	0	1	1	0	1	0	1	1	1	1	1	1	0	0	1	1
solcap_snp_c2_49495	0	2	1	2	1	1	1	2	1	2	1	1	1	0	0	0	1	0	2	1	1	2	0	2	1	2	1	1	2	1	1	2	1	1	1	1	1	2	1	1	1	1	1	2	1	1	1	1	2
solcap_snp_c1_12377	0	2	1	2	1	1	1	2	1	2	2	1	1	0	0	0	1	0	2	1	1	2	0	2	1	2	1	1	2	1	1	2	1	1	1	1	1	2	1	1	1	1	1	2	1	1	1	1	2
solcap_snp_c2_42244	4	3	4	3	3	3	4	4	3	4	4	4	3	4	4	4	4	4	3	3	4	4	4	3	4	3	4	4	3	4	3	3	3	3	4	4	3	3	3	4	4	4	4	3	4	3	3	4	3
solcap_snp_c2_42169	0	1	1	1	0	0	1	1	0	1	1	1	0	0	0	0	1	0	1	0	1	1	0	1	1	1	1	1	1	1	0	1	0	0	1	1	0	1	0	1	1	1	1	1	1	0	0	1	1
solcap_snp_c2_42172	0	2	1	2	1	1	1	2	1	2	1	1	1	0	0	0	1	0	2	1	1	2	0	2	1	2	1	1	2	1	1	2	1	1	1	1	1	2	1	1	1	1	1	2	1	1	1	1	2
solcap_snp_c1_16170	4	3	3	3	4	4	3	.	4	.	3	3	4	4	4	4	3	4	3	4	3	.	4	3	3	3	3	3	3	3	4	3	4	4	3	3	4	3	4	3	3	3	3	3	3	4	4	3	3
solcap_snp_c1_12382	0	1	1	1	0	0	1	.	0	.	1	1	0	0	0	0	1	0	1	0	1	1	0	1	1	1	1	1	1	1	0	1	0	0	1	1	0	1	0	1	1	1	1	1	1	0	0	1	1
solcap_snp_c1_10494	0	1	1	1	0	0	1	.	0	.	1	1	0	0	0	0	1	0	1	0	1	1	0	1	1	1	1	1	1	1	0	1	0	0	1	1	0	1	0	1	1	1	1	1	1	0	0	0	1
solcap_snp_c1_10492	3	3	2	3	3	3	3	2	3	2	3	3	4	4	3	3	2	3	2	3	3	3	3	2	2	2	3	2	2	3	4	2	3	3	2	2	3	3	4	3	2	3	2	2	2	3	4	3	3
solcap_snp_c1_10491	3	3	2	3	3	3	3	2	3	2	3	3	4	4	3	3	2	3	2	3	3	3	3	2	2	2	3	2	2	3	4	2	3	3	2	2	3	3	4	3	2	3	2	2	2	4	4	3	3
solcap_snp_c2_35165	4	3	3	4	4	4	3	.	4	.	3	3	4	4	4	4	3	4	3	4	3	3	4	3	3	3	3	3	3	3	4	3	4	4	3	3	4	3	4	3	3	3	3	3	3	4	4	4	3
solcap_snp_c2_35113	3	3	2	4	3	3	3	2	3	2	3	3	4	4	3	3	2	3	2	3	2	3	3	2	2	2	3	2	2	3	4	2	3	3	2	2	3	3	4	3	2	3	2	2	2	4	4	3	3
solcap_snp_c2_35147	1	1	2	0	1	2	1	2	1	2	1	1	0	0	1	1	2	1	2	1	2	1	1	2	2	2	1	2	2	1	0	2	1	1	2	2	1	1	0	1	2	1	2	2	2	0	0	1	1
solcap_snp_c1_15466	3	3	2	4	3	2	3	2	3	2	3	3	4	4	3	3	2	3	2	3	2	3	3	2	2	2	3	2	2	3	4	2	3	3	2	2	3	3	4	3	3	3	2	2	2	4	4	3	3
solcap_snp_c2_40610	0	2	1	0	1	1	1	0	1	0	1	1	1	2	2	2	1	2	0	1	1	0	2	0	1	0	1	0	0	1	1	0	1	1	1	1	1	0	1	1	1	1	1	0	1	1	1	1	0
solcap_snp_c1_15481	1	4	3	2	3	2	2	2	3	2	3	2	2	2	3	3	3	3	3	3	3	2	3	3	3	3	2	3	3	2	2	3	3	3	3	3	3	2	2	2	2	2	3	.	3	2	2	3	2
solcap_snp_c1_11955	3	2	2	4	2	2	2	2	2	2	3	2	3	3	2	2	2	2	2	2	2	3	2	2	2	2	2	2	2	3	4	2	2	2	1	2	2	3	4	3	3	3	2	1	1	3	3	2	3
solcap_snp_c1_11972	1	2	2	0	2	2	2	2	2	2	1	2	1	1	2	2	2	2	2	2	2	1	2	2	2	2	2	2	2	1	0	2	2	2	3	2	2	1	0	1	0	1	2	3	3	1	1	2	1
solcap_snp_c2_40638	3	4	3	3	3	4	3	4	4	3	4	4	3	3	3	4	4	3	3	3	4	4	3	4	4	4	3	4	4	4	3	4	4	4	4	4	4	3	3	4	3	3	4	4	4	3	3	4	4
solcap_snp_c2_42127	4	2	3	4	3	2	2	2	3	2	3	2	3	3	3	3	3	3	3	3	3	3	3	3	3	3	2	3	3	3	4	3	3	3	2	3	3	3	4	3	4	3	3	3	2	3	3	3	3
solcap_snp_c2_42128	0	2	1	0	1	2	2	2	1	2	1	2	1	1	1	1	1	1	1	1	1	1	1	1	1	1	2	1	1	1	0	1	1	1	2	1	1	1	0	1	0	1	1	1	2	1	1	1	1
solcap_snp_c2_42130	2	4	3	2	3	4	4	4	3	4	3	4	3	3	3	3	3	3	3	3	3	3	3	3	3	3	4	3	3	3	2	3	3	3	4	3	3	3	2	3	2	3	3	4	4	3	3	3	3
solcap_snp_c2_25766	0	2	1	0	1	1	2	2	1	2	1	2	1	1	1	1	1	1	1	1	1	1	1	1	1	1	2	1	1	1	0	1	1	1	2	1	1	1	0	1	0	1	1	1	2	1	1	1	1
solcap_snp_c1_8091	0	2	1	0	1	2	2	2	1	2	1	2	1	1	1	1	1	1	1	1	1	1	1	1	1	1	2	1	1	1	0	1	1	1	2	1	1	1	0	1	0	1	1	1	2	1	1	1	1
solcap_snp_c1_8113	3	4	3	3	3	4	.	4	4	3	4	4	3	3	3	4	4	3	3	4	4	4	3	4	4	4	3	4	4	4	3	4	4	4	4	4	4	3	3	4	3	3	4	4	4	3	3	4	4
solcap_snp_c1_8118	1	2	2	0	2	2	2	2	2	2	1	2	1	1	2	2	2	2	2	2	2	1	2	2	2	2	2	2	2	2	0	2	2	2	3	2	2	1	1	1	0	1	2	3	3	1	1	2	1
solcap_snp_c2_4372	3	0	2	1	2	2	2	1	1	2	1	1	1	1	2	2	2	2	1	2	1	2	2	2	1	2	2	1	2	2	2	1	2	1	2	2	2	1	1	2	2	2	2	1	1	1	1	2	1
solcap_snp_c1_1504	1	2	1	2	1	2	1	2	2	2	1	2	1	2	1	1	1	1	2	1	2	1	1	1	2	1	1	3	1	0	0	3	2	2	2	1	1	2	2	1	1	1	1	3	3	2	2	2	2
solcap_snp_c2_25896	1	1	1	0	2	2	1	0	2	0	0	1	1	1	2	2	1	2	1	2	1	0	2	1	1	1	1	1	1	1	0	1	2	2	2	1	2	0	0	0	0	0	1	2	2	1	1	2	0
solcap_snp_c2_25897	3	4	3	3	3	4	.	4	4	3	4	4	3	3	3	4	4	3	3	4	4	4	3	4	3	4	3	4	4	4	3	4	4	4	4	4	4	3	3	4	3	3	4	4	4	3	3	4	4
solcap_snp_c2_7559	2	0	1	0	1	2	0	0	1	1	0	1	0	1	1	1	1	1	1	1	1	1	1	2	1	1	0	1	2	2	0	1	2	2	1	1	2	1	0	1	1	1	2	1	1	0	1	2	1
solcap_snp_c2_7565	2	0	1	0	1	2	0	0	1	1	0	1	0	1	1	1	1	1	1	1	1	1	1	2	1	1	0	1	2	2	0	1	2	2	1	1	2	1	0	1	1	1	2	1	1	0	1	2	1
solcap_snp_c1_2632	3	4	3	4	3	3	4	4	3	4	4	4	4	4	3	3	3	3	.	3	3	4	3	3	4	3	4	3	3	3	4	3	3	3	3	3	3	4	4	4	4	4	3	3	3	4	3	3	4
solcap_snp_c1_2641	3	2	2	1	2	4	2	4	4	3	3	4	2	2	2	3	3	2	3	3	3	3	2	3	1	3	3	3	3	3	1	3	3	3	4	3	3	2	2	3	1	2	3	3	4	2	2	3	3
solcap_snp_c1_2656	1	0	0	0	0	1	0	0	0	1	0	1	0	1	0	0	0	0	0	0	0	1	0	1	1	0	0	0	1	1	0	0	1	1	0	0	1	1	0	1	1	1	1	0	0	0	0	1	1
solcap_snp_c1_2574	1	2	2	3	2	0	2	0	0	1	2	0	2	2	1	1	1	2	1	1	1	1	2	1	3	1	1	2	1	1	2	1	1	1	0	1	1	2	2	1	3	2	1	1	0	2	2	1	2
solcap_snp_c1_2587	1	0	1	0	1	1	0	0	1	0	0	0	0	0	1	1	1	1	.	1	1	0	1	1	0	1	0	1	1	1	0	1	1	1	1	1	1	0	0	0	0	0	1	1	1	0	1	1	0
solcap_snp_c2_7422	2	0	1	0	1	2	0	0	1	1	0	1	0	1	1	1	1	1	2	1	1	1	1	2	1	1	0	1	2	2	0	1	2	2	1	1	2	1	0	1	1	1	2	1	1	0	1	2	1
solcap_snp_c2_7426	1	1	0	1	1	2	1	2	2	0	1	2	1	1	2	2	1	1	0	2	1	2	1	0	0	1	2	1	0	0	2	1	1	1	2	1	1	0	1	1	0	0	0	2	2	2	1	1	1
solcap_snp_c1_16540	3	3	4	3	3	2	3	2	2	4	3	2	3	3	2	2	3	3	4	2	3	2	3	4	4	3	2	3	4	4	2	3	3	3	2	3	3	4	3	3	3	4	4	3	2	2	3	3	3
solcap_snp_c1_16542	3	2	2	1	2	4	2	4	4	3	3	4	1	2	3	3	3	2	3	3	3	3	2	3	1	3	3	2	3	3	2	3	3	3	4	3	3	2	2	3	2	2	3	3	4	2	2	3	2
solcap_snp_c1_15746	2	0	1	0	1	2	0	0	1	1	0	1	0	1	1	1	1	1	2	1	1	1	1	2	1	1	0	1	2	2	0	1	2	2	1	1	2	1	0	1	1	1	2	2	1	0	1	2	1
solcap_snp_c1_7346	2	2	2	2	2	2	0	0	1	1	1	1	2	2	2	2	2	2	3	2	2	2	3	3	3	2	0	3	3	3	1	2	3	3	1	2	3	2	1	2	2	2	3	3	1	1	2	3	3
solcap_snp_c2_27372	0	1	0	0	1	1	1	0	0	0	0	1	0	1	1	1	0	1	0	1	0	1	0	0	0	1	1	0	0	0	1	0	1	1	0	0	0	0	0	0	1	0	0	1	1	1	1	1	0
solcap_snp_c2_27270	4	3	4	4	3	3	3	4	4	4	4	3	4	3	3	3	4	3	4	3	4	3	4	4	4	3	3	4	4	4	3	4	3	3	4	4	4	4	4	4	3	4	4	3	3	3	3	3	4
solcap_snp_c2_27271	1	2	2	0	1	2	2	2	1	3	1	3	0	2	1	1	1	1	1	1	1	2	0	2	1	2	2	0	2	2	1	1	2	2	1	1	2	2	2	2	2	2	2	1	2	1	1	2	1
solcap_snp_c1_8490	3	3	2	4	4	2	3	2	3	.	3	2	4	3	3	4	4	4	3	4	3	3	3	2	3	3	3	4	2	2	4	3	3	3	3	3	2	2	2	2	3	2	2	4	3	4	4	3	3
solcap_snp_c2_43348	3	4	3	4	3	3	4	4	3	4	4	4	4	4	3	.	3	3	.	3	3	4	4	3	4	3	4	3	3	3	4	4	3	3	3	3	3	4	4	4	4	4	3	3	3	4	3	3	4
solcap_snp_c2_43350	3	2	4	1	2	3	2	3	3	4	2	3	1	2	3	3	2	2	4	2	3	2	2	4	2	3	2	2	4	4	1	2	3	3	3	3	4	3	3	3	2	3	4	2	3	1	2	3	2
solcap_snp_c1_12771	2	3	1	4	3	2	3	2	2	1	3	2	4	3	2	2	3	3	1	3	2	3	3	1	3	2	3	3	1	1	4	3	2	2	2	2	1	2	2	2	3	2	1	3	2	4	3	1	3
solcap_snp_c2_43408	4	3	4	4	3	3	3	4	4	4	4	3	4	3	3	3	3	3	4	3	4	3	4	4	4	3	3	4	4	4	3	4	3	3	4	4	4	4	4	4	3	4	4	3	3	3	3	4	4
solcap_snp_c2_42570	2	3	1	4	3	2	3	2	2	1	3	2	4	3	2	2	3	3	1	3	2	3	3	1	3	2	3	3	1	1	4	3	2	2	2	3	1	2	2	2	3	2	1	3	2	4	3	1	3
solcap_snp_c2_15018	2	1	3	0	1	2	1	2	2	3	1	2	0	1	2	2	1	1	3	1	2	1	1	3	1	2	1	1	3	3	0	1	1	2	2	1	3	2	2	2	1	2	3	2	2	0	1	3	1
solcap_snp_c2_15021	2	3	1	4	3	2	3	2	2	1	3	2	4	3	2	2	3	3	1	3	2	3	3	1	3	2	3	3	1	1	4	3	3	2	2	3	1	2	2	2	3	2	1	3	2	4	3	1	3
solcap_snp_c2_15047	3	3	3	4	2	2	3	4	3	4	4	3	4	3	3	2	2	2	2	2	3	3	4	3	4	2	3	3	3	3	3	4	2	2	3	2	3	4	4	4	3	4	3	2	2	3	2	3	4
solcap_snp_c2_15065	0	1	0	0	1	1	1	0	0	0	0	1	0	1	1	1	1	1	0	1	0	1	0	0	0	1	1	0	0	0	1	0	1	1	0	1	0	0	0	0	1	0	0	1	1	1	1	0	0
solcap_snp_c2_15066	3	4	3	4	3	3	4	4	3	4	4	4	4	4	4	3	3	3	3	3	3	4	4	3	4	3	4	3	3	3	4	4	3	3	3	3	3	4	4	4	4	4	3	3	3	4	3	3	4
solcap_snp_c2_15070	2	3	3	1	2	3	2	2	2	3	3	3	1	3	3	4	3	3	3	2	3	2	2	4	3	3	2	2	3	3	1	2	2	3	3	3	3	3	3	2	2	3	4	3	3	1	2	3	2
solcap_snp_c1_4873	3	3	2	4	4	2	3	2	3	.	3	2	4	3	2	4	4	4	3	4	3	3	3	2	3	3	3	4	2	2	4	3	4	3	3	4	2	2	2	2	3	2	2	4	4	4	4	2	3
solcap_snp_c1_4885	1	1	2	0	0	1	1	2	1	.	1	2	0	1	2	0	0	0	1	0	1	1	1	2	1	1	1	0	2	2	0	1	0	1	1	0	2	2	2	2	1	2	2	0	0	0	0	2	1
solcap_snp_c1_7876	4	3	3	4	4	3	3	3	3	3	3	3	4	4	3	4	4	4	3	4	3	4	4	3	4	3	3	4	3	4	4	3	4	4	3	4	3	3	3	3	4	3	3	4	4	4	4	3	4
solcap_snp_c1_7867	2	1	3	0	1	2	2	2	2	3	1	2	0	1	2	2	1	1	3	1	2	1	1	3	1	2	1	1	3	2	0	1	1	2	2	1	3	2	2	2	1	2	3	2	1	0	1	.	1
solcap_snp_c1_7871	2	3	1	4	3	2	2	2	2	1	3	2	4	3	2	2	3	3	1	3	2	3	3	1	3	2	3	3	1	2	4	3	3	2	2	3	1	2	2	2	3	2	1	3	3	4	3	1	3
solcap_snp_c1_7872	3	3	2	4	4	2	3	2	3	2	3	2	4	3	2	4	4	4	3	4	3	3	3	2	3	3	3	4	2	3	4	3	4	3	3	4	2	2	2	2	3	2	2	4	4	4	4	2	3
solcap_snp_c1_7848	2	3	1	4	3	2	2	2	2	1	3	2	4	3	2	2	3	3	1	3	2	3	3	1	3	2	3	3	1	2	4	3	3	2	2	3	1	2	2	2	3	2	1	2	3	4	3	1	3
solcap_snp_c2_24869	3	4	3	4	3	3	3	4	3	4	4	4	4	4	4	.	3	3	.	3	3	4	4	3	4	3	4	3	3	3	4	4	3	3	3	3	3	4	4	4	4	4	3	3	3	4	3	3	4
solcap_snp_c2_47200	4	2	4	2	3	4	4	4	3	3	3	4	2	3	4	4	3	2	3	3	3	2	2	3	2	4	4	2	3	3	3	3	3	3	3	3	3	3	3	3	3	3	3	2	2	3	3	3	2
solcap_snp_c2_47202	3	2	2	4	3	2	2	2	3	2	3	1	4	2	1	2	3	4	3	3	3	3	3	2	3	2	2	4	2	2	3	3	3	2	3	3	2	2	2	2	2	2	2	3	4	3	3	3	3
solcap_snp_c1_10607	3	3	2	4	4	2	3	2	3	2	3	2	4	3	2	4	4	4	3	4	3	3	3	2	3	3	3	4	2	3	4	3	4	3	3	4	2	2	2	2	3	2	2	4	4	4	4	2	3
solcap_snp_c2_35810	2	4	3	2	3	3	3	2	3	3	3	3	2	3	3	4	3	3	4	3	3	3	3	4	3	3	2	3	4	4	2	2	3	4	3	3	4	3	3	3	3	3	4	4	3	2	3	4	3
solcap_snp_c1_10593	0	1	0	1	1	1	1	1	0	0	0	1	0	1	1	1	1	0	0	1	0	0	0	0	0	1	1	0	0	1	1	0	1	1	0	1	0	0	0	0	1	0	0	1	0	1	1	0	0
solcap_snp_c2_35690	2	4	4	2	3	3	3	2	3	3	3	3	2	3	3	4	3	3	4	3	3	3	3	4	3	3	2	3	4	4	2	2	3	4	3	3	4	3	3	3	3	3	4	4	3	2	3	4	3
solcap_snp_c2_35692	0	1	1	0	0	1	1	1	1	1	1	1	0	0	1	0	0	0	1	0	1	0	0	1	0	1	1	0	1	0	0	1	0	0	1	0	1	1	1	1	0	1	1	0	0	0	0	1	0
solcap_snp_c2_35701	3	4	3	4	3	3	3	4	3	4	4	4	4	4	4	.	3	3	.	3	3	4	4	3	4	3	4	3	3	3	4	4	3	3	3	3	3	4	4	4	4	4	3	3	3	4	3	3	4
solcap_snp_c2_38552	0	1	0	1	1	1	1	1	0	0	0	1	0	1	1	1	1	0	0	1	0	0	0	0	0	1	1	0	0	1	1	0	1	1	0	1	0	0	0	0	1	0	0	1	0	1	1	0	0
solcap_snp_c2_38555	2	3	4	1	2	2	2	1	2	3	3	2	2	2	2	2	2	3	4	2	3	3	3	4	3	2	1	3	4	3	1	2	2	3	3	2	4	3	3	3	2	3	4	3	3	1	2	4	3
solcap_snp_c2_4354	3	2	3	2	3	2	3	2	2	2	3	2	3	2	3	3	3	3	2	3	2	3	3	3	2	3	3	1	3	4	4	1	2	2	2	3	3	2	2	3	3	3	3	2	1	2	2	2	2
solcap_snp_c2_4358	1	4	2	3	2	2	2	3	3	2	3	3	3	3	2	2	2	2	3	2	3	2	2	2	3	2	2	3	2	2	2	3	2	3	2	2	2	3	3	2	2	2	2	3	3	3	3	2	3
solcap_snp_c2_48725	3	2	3	2	3	2	3	2	2	2	3	2	3	2	3	3	3	3	2	3	2	3	3	3	2	3	3	1	3	4	4	1	2	2	2	3	3	2	2	3	3	3	3	1	1	2	2	2	2
solcap_snp_c1_3750	1	2	1	2	1	2	1	2	2	2	2	2	1	2	1	1	1	1	2	1	2	1	1	1	2	1	1	3	1	0	0	3	2	2	2	1	1	2	2	1	1	1	1	3	3	2	2	2	2
solcap_snp_c2_11591	3	2	3	2	3	2	3	2	2	2	2	2	3	2	3	3	3	3	2	3	2	3	3	3	2	3	3	1	3	4	4	1	2	2	2	3	3	2	2	3	3	3	3	1	1	2	2	2	2
solcap_snp_c2_4505	3	0	2	1	2	2	2	1	1	2	1	1	1	1	2	2	2	2	1	2	1	2	2	2	1	2	2	1	2	2	2	1	2	1	2	2	2	1	1	2	2	2	2	2	1	1	1	2	1
solcap_snp_c2_36264	1	2	2	2	2	1	2	2	2	1	3	0	1	2	2	2	1	3	2	2	0	2	1	2	2	1	2	1	0	1	2	2	1	2	2	1	2	2	2	2	1	2	1	3	3	2	1	1	1
solcap_snp_c2_36231	0	1	1	0	0	0	1	0	0	1	1	0	0	1	1	0	1	1	0	1	0	0	0	0	1	0	1	0	0	0	1	1	1	1	0	1	0	0	0	0	1	1	1	1	1	0	1	0	0
solcap_snp_c1_12821	0	1	1	0	0	0	1	0	0	1	1	0	0	1	1	0	1	1	0	1	0	0	0	0	1	0	1	0	0	0	1	1	1	1	0	1	0	0	0	0	1	1	1	1	0	0	1	0	0
solcap_snp_c2_51389	1	0	0	1	0	1	0	0	0	1	0	1	0	0	0	0	0	0	0	0	1	0	0	0	0	0	0	1	1	1	1	1	0	0	1	0	0	0	0	0	0	1	1	1	0	1	1	1	0
solcap_snp_c2_54286	4	3	3	4	4	4	3	4	4	3	3	4	4	3	3	4	3	3	4	3	4	4	4	4	3	4	3	4	4	4	3	3	3	3	4	3	4	4	4	4	3	3	3	3	4	4	4	4	4
solcap_snp_c2_54290	4	3	3	4	4	4	3	4	4	3	3	4	4	3	3	4	3	3	4	3	4	4	4	4	3	4	3	4	4	4	3	3	3	3	4	3	4	4	4	4	3	3	3	3	4	4	4	4	4
solcap_snp_c1_15782	3	4	4	3	4	3	4	4	4	3	4	3	4	4	4	4	4	4	4	4	3	4	4	4	4	4	4	3	3	3	3	3	4	4	3	4	4	4	4	4	4	3	3	3	4	3	3	3	4
solcap_snp_c1_15783	0	1	1	0	0	0	1	0	0	1	1	0	0	1	1	0	1	1	0	1	0	0	0	0	1	0	1	0	0	0	1	1	1	1	0	1	0	0	0	0	1	1	1	1	0	0	0	0	0
solcap_snp_c2_52800	3	3	3	3	4	3	3	4	4	2	3	3	4	3	3	4	3	3	4	3	3	4	4	4	3	4	3	3	3	3	2	2	3	3	3	3	4	4	4	4	3	2	2	2	4	3	3	3	4
solcap_snp_c2_52806	4	3	4	3	3	4	4	3	3	3	3	4	3	3	4	3	4	3	3	4	4	3	4	3	3	3	3	4	4	3	3	3	4	3	3	4	3	3	3	3	4	3	4	3	3	3	4	3	4
solcap_snp_c2_52811	3	3	3	3	4	3	3	4	4	2	3	3	4	3	3	4	3	3	4	3	3	4	4	4	3	4	3	3	3	3	2	2	3	3	3	3	4	4	4	4	3	2	2	2	4	3	3	3	4
solcap_snp_c2_52813	2	0	1	0	1	0	1	1	1	1	1	1	2	2	1	1	1	1	1	1	1	1	1	1	1	2	2	0	1	1	1	1	2	2	0	2	1	1	1	1	2	1	1	0	1	0	1	1	1
solcap_snp_c2_52815	1	0	0	1	0	1	0	0	0	1	0	1	0	0	0	0	0	0	0	0	1	0	0	0	0	0	0	1	1	1	1	1	0	0	1	0	0	0	0	0	0	1	1	1	0	1	1	1	0
solcap_snp_c2_17218	2	4	2	3	2	3	2	3	2	3	3	3	3	3	2	3	3	3	2	2	3	3	2	2	2	2	3	3	3	3	4	4	3	3	3	3	3	3	2	2	3	3	4	3	3	3	3	4	2
solcap_snp_c1_10555	3	4	4	4	3	4	4	3	4	4	3	4	3	4	4	3	4	4	4	4	4	3	3	3	4	4	4	4	4	3	3	3	3	3	3	3	3	3	4	4	3	4	3	4	3	4	4	3	3
solcap_snp_c2_35553	2	3	3	1	3	2	2	2	2	2	3	3	2	2	3	2	2	2	2	3	3	3	3	3	2	2	2	3	3	3	2	2	4	3	3	4	3	2	2	2	3	2	3	2	3	2	3	2	4
solcap_snp_c2_35572	3	4	4	4	3	4	4	3	4	4	3	4	4	4	4	3	4	4	4	4	4	3	3	3	4	4	4	4	4	3	3	3	3	3	3	3	3	3	4	4	3	4	3	4	3	4	4	3	3
solcap_snp_c2_36018	1	0	0	1	0	1	0	0	0	1	0	1	0	0	0	0	1	1	0	0	1	0	0	0	0	0	1	1	1	0	1	1	0	0	1	0	0	0	0	1	0	1	1	1	0	0	1	1	0
solcap_snp_c2_17279	1	0	0	1	0	1	0	0	0	1	0	1	0	0	0	0	0	1	0	0	1	0	0	0	0	0	0	1	1	1	1	1	0	0	1	0	0	0	0	0	0	1	1	1	0	1	1	1	0
solcap_snp_c1_14813	3	4	4	4	4	4	4	3	4	4	3	4	3	3	4	3	3	3	4	4	4	3	4	4	4	4	3	4	4	4	3	3	3	3	4	3	3	3	4	4	3	4	3	4	3	4	4	3	3
solcap_snp_c1_450	3	4	3	4	3	4	3	4	3	3	4	3	3	3	3	4	4	3	3	3	3	4	4	3	3	3	3	3	3	3	4	4	3	3	4	3	4	4	3	4	3	3	4	4	4	3	3	4	3
solcap_snp_c2_16675	2	1	1	1	3	0	1	2	2	2	2	1	3	3	1	2	0	2	2	1	1	1	1	2	2	3	3	0	1	2	2	2	2	3	0	2	2	2	2	0	2	2	1	1	2	1	1	2	2
solcap_snp_c1_5388	2	4	3	4	2	4	3	3	3	3	3	3	2	2	3	3	4	3	3	3	3	3	3	3	3	2	2	4	3	2	3	3	2	2	4	2	3	3	3	4	2	3	3	4	3	4	3	3	2
solcap_snp_c2_16567	0	1	1	0	0	0	0	1	0	0	1	0	0	1	1	0	1	1	1	0	0	0	0	0	1	0	1	0	0	0	1	1	1	1	0	0	0	0	0	0	1	1	0	1	0	0	0	0	0
solcap_snp_c2_16571	2	2	2	3	1	4	3	1	2	2	2	3	1	0	2	2	3	1	1	3	3	3	3	1	2	1	0	4	3	1	1	1	1	0	4	2	2	2	2	4	0	1	3	2	2	3	3	2	2
solcap_snp_c2_41163	3	3	4	2	3	2	3	4	4	2	3	2	3	4	3	3	2	3	4	3	2	3	3	4	3	3	3	2	2	3	3	3	3	4	2	3	3	4	3	2	4	3	2	2	3	3	2	2	3
solcap_snp_c1_13652	3	3	3	3	4	2	4	4	3	3	3	2	4	4	3	4	3	3	3	3	2	3	3	3	2	4	3	2	2	4	3	3	4	4	2	3	4	3	4	2	4	3	2	3	3	4	2	3	3
solcap_snp_c2_41056	1	1	1	1	0	2	0	0	1	1	2	2	0	0	1	1	1	1	1	1	2	1	1	1	1	0	1	2	2	0	1	1	0	0	2	1	0	1	0	2	0	1	2	1	1	0	2	1	1
solcap_snp_c2_41055	1	1	1	1	0	2	0	0	1	1	2	2	0	0	1	1	1	1	1	1	2	1	1	1	2	0	1	2	2	0	1	1	0	0	2	1	0	1	0	2	0	1	2	1	1	0	2	1	1
solcap_snp_c2_41071	3	3	3	3	4	2	4	4	3	3	2	2	4	4	3	3	3	3	3	3	2	3	3	3	2	4	3	2	2	4	3	3	4	4	2	3	4	3	4	2	4	3	2	3	3	4	2	3	3
solcap_snp_c2_51096	2	3	2	3	3	1	4	3	3	3	2	2	4	4	3	2	3	3	3	3	2	2	2	2	2	4	3	2	2	3	2	2	3	3	1	2	3	2	4	2	3	3	2	3	2	4	2	2	2
solcap_snp_c1_14973	2	3	2	3	3	1	4	3	3	3	2	2	4	4	3	2	3	3	3	3	2	2	2	2	2	4	3	2	2	3	2	2	3	3	1	2	3	2	4	2	3	3	2	3	2	4	2	2	2
solcap_snp_c1_14975	2	3	2	3	3	1	4	3	3	3	2	2	4	4	3	2	3	3	3	3	2	2	2	2	2	4	3	2	2	3	2	2	3	3	1	2	3	2	4	2	3	3	2	3	2	4	2	2	2
solcap_snp_c1_16381	0	1	0	1	1	1	1	0	0	1	1	1	1	0	1	1	1	0	0	1	1	1	1	0	0	1	0	1	1	1	0	0	1	0	1	1	1	0	1	1	0	0	1	1	1	1	1	1	1
solcap_snp_c1_16382	4	3	4	3	3	3	3	4	4	3	3	3	3	4	3	3	3	4	4	3	3	3	3	4	4	3	4	3	3	3	4	4	3	4	3	3	3	4	3	3	4	4	3	3	3	3	3	3	3
solcap_snp_c2_56635	3	2	3	2	2	4	1	2	2	2	3	3	1	1	2	3	2	2	2	2	3	3	3	3	3	1	2	3	3	2	3	3	2	2	4	3	2	3	1	3	2	2	3	2	3	1	3	3	3
solcap_snp_c2_43270	2	3	2	3	3	1	4	3	3	3	2	2	4	4	3	2	3	3	3	3	2	2	2	2	2	4	3	2	2	3	2	2	3	3	1	2	3	2	4	2	3	3	2	3	2	4	2	2	2
solcap_snp_c2_43262	2	3	2	3	3	1	4	3	3	3	2	2	4	4	3	2	3	3	3	3	2	2	2	2	2	4	3	2	2	3	2	2	3	3	1	2	3	2	4	2	3	3	2	3	2	4	2	2	2
solcap_snp_c2_35358	0	1	0	1	1	1	1	0	0	1	1	1	1	0	1	1	1	0	0	1	1	1	1	0	0	1	0	1	1	1	0	0	1	0	1	1	1	0	1	1	0	0	1	1	1	1	1	1	1
solcap_snp_c1_15925	3	3	3	3	4	2	4	4	3	3	2	2	4	4	3	3	3	3	3	3	2	3	3	3	2	4	3	3	2	4	3	3	4	4	2	3	3	3	4	2	4	3	2	3	3	4	3	3	3
solcap_snp_c1_15926	2	4	2	3	2	3	3	3	3	3	3	3	3	3	3	3	4	4	4	3	3	3	3	2	3	3	3	3	3	2	3	3	2	2	3	2	3	3	3	4	2	3	3	4	3	3	2	3	2
solcap_snp_c2_54687	1	1	1	1	0	2	0	0	1	1	2	2	0	0	1	1	1	1	1	1	2	1	1	1	2	0	1	1	2	0	1	1	0	0	2	1	1	1	0	2	0	1	2	1	1	0	1	1	1
solcap_snp_c2_30741	3	2	3	2	3	1	3	4	3	2	1	1	3	4	2	2	2	3	3	2	1	2	2	3	2	3	3	2	1	3	3	3	3	4	1	2	2	3	3	1	4	3	1	2	2	3	2	2	2
solcap_snp_c1_9268	3	3	3	3	4	2	4	4	3	3	2	2	4	4	3	3	3	3	3	3	2	3	3	3	2	4	3	3	2	4	3	3	4	4	3	3	3	3	4	2	4	3	2	3	3	4	3	3	3
solcap_snp_c2_55729	2	3	3	3	2	3	2	1	2	3	4	4	2	2	3	2	3	2	2	3	4	2	2	2	3	2	3	3	4	2	2	2	3	2	3	3	3	1	2	3	2	3	4	3	2	2	3	2	3
solcap_snp_c2_49970	3	3	3	3	4	3	4	4	3	3	2	2	4	4	3	3	3	3	3	3	2	3	3	3	2	4	3	3	2	4	3	3	4	4	3	3	3	3	4	2	4	3	2	3	3	4	3	3	3
solcap_snp_c2_49976	2	3	2	2	1	2	2	2	2	2	3	3	2	2	3	3	4	3	3	3	3	3	4	1	2	2	2	3	3	1	2	2	2	1	2	2	3	2	2	4	1	2	3	4	3	2	2	2	2
solcap_snp_c1_15343	3	3	3	3	4	3	4	4	3	3	2	2	4	4	3	3	3	3	3	3	2	3	3	3	2	4	3	3	2	4	3	3	4	4	3	3	3	3	4	2	4	3	2	3	3	4	3	3	3
solcap_snp_c2_52495	1	1	1	1	0	1	0	0	1	1	2	2	0	0	1	1	1	1	1	1	2	1	1	1	1	0	1	1	2	0	1	1	0	0	1	1	1	1	0	2	0	1	2	1	1	0	1	1	1
solcap_snp_c1_7133	3	3	3	3	4	3	4	4	3	3	2	2	4	4	3	3	3	3	3	3	2	3	3	3	2	4	3	3	2	4	3	3	4	4	3	3	3	3	4	2	4	3	2	3	3	4	3	3	3
solcap_snp_c1_7139	3	1	2	2	3	2	3	3	3	2	1	1	3	3	2	2	1	2	2	2	1	2	2	3	1	3	2	2	1	3	2	2	2	3	2	2	1	3	3	1	3	2	1	1	2	3	2	2	2
solcap_snp_c2_36468	3	3	3	3	4	3	4	4	3	3	2	2	4	4	3	3	3	3	3	3	2	3	3	3	2	4	3	3	2	4	3	3	4	4	3	3	3	3	4	2	4	3	2	3	3	4	3	3	3
solcap_snp_c1_11350	3	3	3	3	4	3	4	4	3	3	2	2	4	4	3	3	3	3	3	3	2	3	3	3	2	4	3	3	2	4	3	3	4	4	3	3	3	3	4	2	4	3	2	3	3	4	3	3	3
solcap_snp_c2_38047	2	0	1	1	1	1	0	1	0	1	1	1	0	0	0	1	1	1	1	0	1	1	0	1	1	0	1	0	1	1	2	2	1	1	1	1	2	1	0	1	1	1	1	1	1	0	1	2	1
solcap_snp_c2_38058	0	3	2	1	1	2	1	1	1	1	2	2	1	1	2	2	2	1	1	2	2	2	1	1	2	1	1	2	2	1	1	1	2	1	2	2	2	1	1	2	1	1	2	2	2	1	2	1	2
solcap_snp_c2_48378	1	1	1	2	2	1	2	1	2	2	1	1	2	2	1	0	0	1	1	1	1	0	1	2	1	2	2	1	1	2	1	1	0	2	1	1	0	1	1	0	2	2	1	1	0	2	1	1	1
solcap_snp_c2_48381	1	0	0	0	0	0	1	1	1	0	0	0	1	1	1	1	1	1	1	1	0	1	1	0	0	1	0	1	0	0	0	0	1	0	0	0	0	1	1	1	0	0	0	1	1	1	0	0	0
solcap_snp_c2_48364	0	1	1	0	0	1	0	0	1	0	1	1	0	0	1	1	0	0	0	1	1	1	0	1	1	0	0	1	1	0	0	0	0	0	1	1	0	1	0	1	0	0	1	0	1	0	1	0	1
solcap_snp_c2_48370	1	2	1	1	1	2	2	1	2	1	2	2	2	1	2	3	2	1	1	3	2	3	3	1	1	2	0	3	2	1	0	0	2	0	2	2	1	2	2	3	0	0	2	2	3	2	2	1	2
solcap_snp_c2_48385	2	0	1	1	1	1	0	1	0	1	1	1	0	0	0	1	1	1	1	0	1	1	0	1	1	0	1	0	1	1	2	2	1	1	1	1	2	1	1	1	1	1	1	0	1	0	1	2	1
solcap_snp_c2_48386	3	3	4	3	3	4	2	2	2	3	4	4	2	2	3	3	3	2	2	3	4	3	2	3	4	2	3	3	4	3	3	3	3	3	4	4	4	2	2	3	3	3	4	3	3	2	4	3	4
solcap_snp_c2_48388	1	1	2	1	1	1	1	1	1	1	1	1	1	2	2	0	1	1	1	1	1	0	0	1	2	1	2	1	1	1	1	1	1	2	1	1	1	0	0	0	2	2	1	2	0	1	1	0	1
solcap_snp_c2_48389	1	0	1	1	1	1	1	0	1	1	1	1	1	1	1	0	0	0	0	1	1	0	0	1	1	1	1	1	1	1	0	0	0	1	1	1	0	0	0	0	1	1	1	1	0	1	1	0	1
solcap_snp_c1_13059	2	2	2	3	1	2	1	3	2	2	2	1	1	2	2	2	3	3	3	1	1	1	1	1	2	1	2	1	1	1	3	3	1	2	2	0	2	2	2	2	2	3	1	4	2	3	1	2	0
solcap_snp_c1_12182	1	1	2	1	0	1	1	2	1	0	2	0	0	1	1	1	2	1	2	1	0	1	1	0	1	0	1	0	0	0	1	1	1	1	1	0	2	1	1	1	1	1	0	2	1	1	0	0	0
solcap_snp_c2_52467	3	3	2	3	4	3	3	2	3	4	2	4	4	3	3	3	2	3	2	3	4	3	3	4	2	4	3	4	4	4	3	3	3	3	3	4	2	3	3	3	3	3	4	2	3	3	4	4	4
solcap_snp_c2_37993	0	1	1	0	0	1	0	0	1	0	1	1	0	0	1	1	0	0	0	1	1	1	0	1	1	0	0	1	1	0	0	0	0	0	1	1	0	1	0	1	0	0	1	0	1	0	1	0	1
solcap_snp_c1_16679	1	3	2	1	1	2	2	2	2	1	2	2	2	2	3	3	3	2	2	3	2	3	3	1	2	2	1	3	2	1	1	1	3	1	2	2	2	2	2	3	1	1	2	3	3	3	2	1	2
solcap_snp_c2_37982	0	1	1	0	0	1	0	0	1	0	1	1	0	0	1	1	0	0	0	1	1	1	0	1	1	0	0	1	1	0	0	0	0	0	1	1	0	1	0	1	0	0	1	0	1	0	1	0	1
solcap_snp_c2_42306	4	3	3	4	4	3	4	4	3	4	3	4	4	4	3	3	4	4	4	3	3	3	4	3	3	4	4	3	3	4	4	4	3	4	3	3	4	3	4	3	4	4	3	4	3	4	3	4	3
solcap_snp_c2_42312	4	2	3	3	3	2	3	4	3	3	2	3	3	4	2	2	3	4	4	2	2	2	3	3	2	3	4	2	2	3	4	4	3	4	2	2	3	3	3	2	4	4	2	3	2	2	2	3	2
solcap_snp_c2_24983	0	1	1	0	0	1	0	0	1	0	1	0	0	0	1	1	0	0	0	1	1	1	0	1	1	0	0	1	1	0	0	0	1	0	1	1	0	1	0	1	0	0	1	0	1	0	1	0	1
solcap_snp_c2_57349	4	3	3	4	4	3	4	4	3	4	3	4	4	4	3	3	4	4	4	3	3	3	4	3	3	4	4	3	3	4	4	4	3	4	3	3	4	3	4	3	4	4	3	4	3	4	3	4	3
solcap_snp_c1_6864	2	1	1	1	1	2	0	1	1	0	2	1	1	0	2	2	1	1	1	1	2	2	0	2	2	0	1	1	2	1	2	2	2	1	2	2	2	2	2	2	1	1	1	0	2	0	2	0	2
solcap_snp_c1_9153	2	3	3	3	3	2	4	3	3	4	2	3	3	4	2	2	3	3	3	3	2	2	4	3	2	4	3	3	2	3	2	2	2	3	2	2	2	2	2	2	3	3	3	4	3	4	2	4	2
solcap_snp_c1_9161	0	2	1	1	1	1	1	1	0	1	1	2	1	1	2	1	2	1	1	1	1	1	1	0	2	1	1	1	0	1	1	1	1	1	0	1	2	0	1	1	1	1	1	2	1	2	1	1	1
solcap_snp_c2_46592	0	2	1	1	1	1	1	1	0	1	1	2	1	1	2	1	2	1	1	1	1	1	1	0	2	1	1	1	0	1	1	1	1	1	0	1	2	0	1	1	1	1	1	2	1	2	1	1	1
solcap_snp_c2_45698	0	1	1	1	1	0	1	1	1	1	0	0	1	1	0	0	0	1	1	0	0	0	1	1	0	1	1	0	1	1	1	1	0	1	1	0	0	1	0	0	1	1	0	0	0	0	0	1	0
solcap_snp_c2_45699	0	2	1	1	1	1	1	1	0	1	1	2	1	1	2	1	2	1	1	1	1	1	1	0	2	1	1	1	0	1	1	1	1	1	0	1	2	0	1	1	1	1	1	2	1	2	1	1	1
solcap_snp_c2_45702	0	2	1	1	1	1	1	1	0	1	1	2	1	1	2	1	2	1	1	1	1	1	1	0	2	1	1	1	0	1	1	1	1	1	0	1	2	0	1	1	1	1	1	2	1	2	1	1	1
solcap_snp_c2_45703	0	2	1	1	1	1	1	1	0	1	1	2	1	1	1	1	2	1	1	1	1	1	1	0	2	1	1	1	0	1	1	1	1	1	0	1	2	0	1	1	1	1	1	2	1	2	1	1	1
solcap_snp_c1_4444	2	1	1	1	1	2	0	1	1	0	2	1	1	0	2	2	1	1	1	1	2	2	0	1	2	0	1	1	2	1	2	2	2	1	2	2	2	2	2	2	1	1	0	0	1	0	2	0	2
solcap_snp_c2_13821	3	3	3	3	3	4	2	2	2	2	4	4	2	2	3	3	3	2	2	3	4	3	2	2	4	2	3	3	3	3	3	3	3	3	3	4	4	2	3	3	3	3	3	3	3	3	4	2	4
solcap_snp_c2_17552	3	4	3	3	3	3	3	4	3	3	3	3	4	3	4	4	4	4	4	3	3	4	4	3	3	3	3	3	3	3	4	4	4	3	3	3	4	4	4	4	3	3	4	3	3	3	3	3	3
solcap_snp_c2_20347	1	2	1	1	1	1	2	2	1	2	1	2	2	2	2	2	3	2	2	2	1	2	3	0	2	2	1	2	0	1	1	1	2	1	0	1	2	1	2	2	1	1	3	3	2	3	1	2	1
solcap_snp_c1_6355	0	2	1	1	1	1	1	1	0	1	1	2	1	1	2	1	2	1	1	1	1	1	1	0	2	1	1	1	0	1	1	1	1	1	0	1	2	0	1	1	1	1	2	2	1	2	1	1	1
solcap_snp_c2_55276	3	4	4	4	4	4	3	3	3	3	4	4	3	3	3	3	3	3	3	3	4	3	3	4	4	3	4	3	4	4	4	4	3	4	4	4	4	3	3	3	4	4	3	3	3	3	4	3	4
solcap_snp_c2_55280	2	1	1	1	1	2	0	1	1	1	2	1	1	1	2	2	1	1	1	1	2	2	0	1	2	0	1	1	2	1	2	2	2	1	1	2	2	2	2	2	1	1	1	0	1	0	2	0	2
solcap_snp_c2_55283	2	3	3	3	3	2	4	3	3	3	2	3	3	3	2	2	3	3	3	3	2	2	4	3	2	4	3	3	2	3	2	2	2	3	3	2	2	2	2	2	3	3	3	4	3	4	2	4	2
solcap_snp_c2_25653	1	1	2	2	2	1	2	1	2	1	1	1	0	1	0	0	0	1	1	1	1	0	1	2	1	2	2	1	2	2	1	1	0	2	2	1	0	1	0	0	2	2	0	1	1	1	1	2	1
solcap_snp_c2_25654	1	0	0	0	0	0	1	1	1	1	0	0	1	1	1	1	1	1	1	1	0	1	1	0	0	1	0	1	0	0	0	0	1	0	0	0	0	1	1	1	0	0	1	1	1	1	0	1	0
solcap_snp_c1_8036	1	3	2	1	2	3	1	2	1	2	2	2	2	2	2	3	2	1	1	2	2	3	1	1	2	1	1	2	1	2	2	2	3	2	2	3	3	2	3	2	2	1	3	2	2	2	3	1	3
solcap_snp_c2_2138	2	3	2	2	2	3	1	2	1	2	3	3	3	2	3	3	3	2	2	2	3	3	1	1	3	1	2	2	2	2	3	3	3	2	2	3	4	2	3	3	2	2	3	2	2	2	3	1	3
solcap_snp_c2_57860	2	3	3	3	3	2	4	3	3	3	2	3	3	3	2	2	3	3	3	3	2	3	4	3	2	4	3	3	2	3	2	2	2	3	3	2	2	2	2	2	3	3	3	4	3	4	2	4	2
solcap_snp_c2_57865	3	4	3	3	3	3	3	4	3	3	3	3	4	3	4	4	4	4	4	3	3	4	4	3	3	3	3	3	3	3	4	4	4	3	3	3	4	4	4	4	3	3	4	3	3	3	3	3	3
solcap_snp_c2_29639	4	3	3	3	3	4	3	3	3	4	4	4	4	4	4	4	4	3	3	4	4	4	3	3	4	3	3	4	3	3	3	3	4	3	3	4	4	3	4	4	3	3	4	4	4	4	4	3	4
solcap_snp_c2_29643	3	3	2	2	2	3	2	3	2	3	3	3	4	3	4	4	4	3	3	3	3	4	3	2	3	2	2	3	2	2	3	3	4	2	2	3	4	3	4	4	2	2	4	3	3	3	3	2	3
solcap_snp_c2_20069	1	0	1	0	1	1	0	1	0	0	0	0	0	0	0	1	0	0	0	0	0	1	0	1	0	0	0	0	1	1	1	1	1	1	1	1	1	1	1	0	1	0	1	0	0	0	1	0	1
solcap_snp_c2_20077	3	4	3	4	3	3	4	3	4	4	4	4	4	4	4	3	4	4	4	4	4	3	4	3	4	4	4	4	3	3	3	3	3	3	3	3	3	3	3	4	3	4	3	4	4	4	3	4	3
solcap_snp_c2_20097	3	4	3	4	3	3	4	3	4	4	4	4	4	4	4	3	4	4	4	4	4	3	4	3	4	4	4	4	3	3	3	3	3	3	3	3	3	3	3	4	3	4	3	4	4	4	3	4	3
solcap_snp_c2_20113	3	4	3	4	3	3	4	3	4	4	4	4	4	4	4	3	4	4	4	4	4	3	4	3	4	4	4	4	3	3	3	3	3	3	3	3	3	3	3	4	3	4	3	4	4	4	3	4	3
solcap_snp_c2_20164	2	2	1	2	2	1	2	2	3	2	2	1	2	2	2	2	2	3	3	2	2	1	3	2	2	2	2	2	2	1	2	2	2	1	1	1	1	3	2	3	1	2	1	1	2	1	1	2	2
solcap_snp_c2_20227	1	0	1	1	1	1	1	0	1	1	1	1	0	1	0	0	0	0	0	1	1	0	0	1	1	1	1	1	1	1	0	0	0	1	1	1	0	0	0	0	1	1	0	1	1	1	1	1	1
solcap_snp_c1_6332	2	2	1	2	2	1	2	2	3	2	2	1	2	2	2	2	2	3	3	2	2	1	3	2	2	2	1	2	2	1	2	2	2	1	1	1	1	3	2	3	1	2	1	1	2	1	1	2	2
solcap_snp_c1_8970	2	0	1	2	0	2	1	1	1	1	1	1	0	0	1	1	2	1	1	1	1	1	1	0	1	0	0	1	1	0	1	1	0	0	2	0	1	1	1	2	0	1	1	2	1	2	1	1	0
solcap_snp_c2_29441	3	4	4	4	3	4	4	3	4	4	3	4	3	3	4	3	4	3	4	4	4	3	3	3	4	4	3	4	4	3	3	3	3	3	4	3	3	3	4	4	3	4	3	4	3	4	4	3	3
solcap_snp_c2_1616	1	1	0	1	1	1	0	0	2	1	2	1	1	1	2	1	1	2	1	1	2	0	0	0	2	0	0	1	1	0	1	1	1	0	0	1	1	1	1	2	1	1	0	0	2	0	1	0	1
solcap_snp_c2_1556	3	4	3	4	3	3	4	3	4	4	4	4	4	4	4	3	4	4	4	4	4	3	4	3	4	4	3	4	3	3	3	3	3	3	3	3	3	3	3	4	3	4	3	4	4	4	3	4	3
solcap_snp_c1_432	2	3	4	3	3	3	3	3	2	2	2	3	2	2	2	2	2	1	2	2	2	3	2	4	2	3	4	2	3	4	3	3	2	4	4	3	3	2	2	1	3	3	3	3	2	3	3	3	3
solcap_snp_c2_1718	3	4	3	4	3	3	4	3	4	4	4	4	4	4	4	3	4	4	4	4	4	3	4	3	4	4	3	4	3	3	3	3	3	3	3	3	3	3	3	4	3	4	3	4	4	4	3	4	3
solcap_snp_c2_1719	1	0	1	0	1	1	0	1	0	0	0	0	0	0	0	1	0	0	0	0	0	1	0	1	0	0	1	0	1	1	1	1	1	1	1	1	1	1	1	0	1	0	1	0	0	0	1	0	1
solcap_snp_c2_1720	3	4	3	4	3	3	4	3	4	4	4	4	4	4	4	3	4	4	4	4	4	3	4	3	4	4	3	4	3	3	3	3	3	3	3	3	3	3	3	4	3	4	3	4	4	4	3	4	3
solcap_snp_c2_1724	2	4	3	3	3	3	2	3	3	2	3	3	3	2	3	3	3	4	3	2	3	3	2	3	3	2	3	2	3	3	4	4	3	3	3	3	4	3	3	3	3	3	3	2	3	2	3	2	3
solcap_snp_c2_1725	3	4	4	4	4	4	3	3	4	3	4	4	3	3	3	3	3	4	3	3	4	3	3	4	4	3	4	3	4	4	4	4	3	4	4	4	4	3	3	3	4	4	3	3	4	3	4	3	4
solcap_snp_c2_1688	1	2	1	2	2	1	1	1	3	1	2	1	1	1	2	1	1	3	2	1	3	0	1	2	2	1	1	1	2	1	2	2	1	1	1	1	1	2	1	2	1	2	0	0	2	0	1	1	2
solcap_snp_c1_398	2	2	2	3	3	2	2	1	4	2	3	2	1	2	2	1	1	4	2	2	4	0	1	3	2	2	2	2	3	2	2	2	1	2	2	2	1	2	1	2	2	3	0	1	3	1	2	2	3
solcap_snp_c2_1844	1	0	1	0	1	1	0	1	0	0	0	0	0	0	0	1	0	0	0	0	0	1	0	1	0	0	1	0	1	1	1	1	1	0	1	1	1	1	1	0	1	0	1	0	0	0	1	0	1
solcap_snp_c2_47510	3	2	2	3	3	2	3	2	4	3	3	2	2	3	3	2	2	4	3	3	4	1	3	3	3	3	2	3	3	2	2	2	2	3	2	2	1	3	2	3	2	3	1	2	3	2	2	3	3
solcap_snp_c1_4542	1	0	1	1	1	1	1	0	1	1	1	1	0	1	0	0	0	0	0	1	1	0	0	1	1	0	1	1	1	0	0	0	0	1	1	1	0	0	0	0	1	1	0	1	1	1	1	1	1
solcap_snp_c1_4577	3	4	3	3	3	3	3	3	3	3	3	3	4	3	4	4	4	4	4	3	3	4	4	3	3	4	3	3	3	4	4	4	4	3	3	3	4	4	4	4	3	3	4	3	3	3	3	3	3
solcap_snp_c2_17648	3	4	3	3	3	3	3	3	3	3	3	3	4	3	4	4	4	4	4	3	3	4	4	3	3	4	3	3	3	4	4	4	4	3	3	3	4	4	4	4	3	3	4	3	3	3	3	3	3
solcap_snp_c2_55882	3	4	3	3	3	3	3	3	3	3	3	3	4	3	4	4	4	4	4	3	3	4	4	3	3	4	3	3	3	4	4	4	4	3	3	3	4	4	4	4	3	3	4	3	3	3	3	3	3
solcap_snp_c2_55885	2	3	3	2	2	2	3	3	1	2	1	2	3	2	2	3	3	1	3	2	1	4	4	3	2	4	3	2	2	3	3	3	3	3	3	2	3	3	3	2	2	2	4	3	1	3	2	3	2
solcap_snp_c2_17667	1	0	1	1	1	1	1	1	1	1	1	1	0	1	0	0	0	0	0	0	1	0	0	1	1	0	1	1	1	0	0	0	0	1	1	1	0	0	0	0	1	1	0	1	1	1	1	1	1
solcap_snp_c1_7096	0	1	0	0	1	1	0	0	1	1	1	0	0	1	1	1	0	1	0	1	1	0	0	0	1	0	0	1	1	0	0	0	1	1	0	1	0	1	1	1	1	0	0	0	1	0	1	0	1
solcap_snp_c1_7111	3	2	2	3	4	3	2	2	4	2	3	3	1	2	2	2	1	4	2	2	4	1	1	4	2	2	3	2	4	3	3	3	2	3	3	3	2	3	2	2	3	2	2	2	3	1	3	2	4
solcap_snp_c1_7112	3	2	2	3	4	3	2	2	4	2	3	3	1	2	2	2	1	4	2	2	4	1	1	4	2	2	3	2	4	3	3	3	2	3	3	3	2	3	2	2	3	2	2	2	3	1	3	2	4
solcap_snp_c2_22466	1	0	0	0	0	0	1	1	0	1	0	0	1	1	1	1	1	0	1	1	0	1	1	0	0	1	0	1	0	0	0	0	1	1	0	0	0	1	1	1	0	1	1	1	0	1	0	1	0
solcap_snp_c2_18268	1	0	1	0	1	1	0	0	0	0	1	1	0	0	0	1	0	0	0	0	0	1	0	1	0	1	1	0	1	1	1	1	1	0	1	1	1	1	0	0	1	1	1	0	0	0	1	0	1
solcap_snp_c2_18269	4	3	4	3	3	4	3	3	3	4	4	3	4	4	4	4	4	3	3	4	3	4	3	3	4	3	3	4	4	3	3	3	4	3	3	4	4	3	4	4	4	3	3	3	4	4	4	3	3
solcap_snp_c1_5951	3	4	3	4	3	3	4	4	4	4	3	3	4	4	4	3	4	4	4	4	4	3	4	3	4	3	3	4	3	3	3	3	3	4	3	3	3	3	4	4	3	3	3	4	4	4	3	4	3
solcap_snp_c2_18463	1	2	1	1	3	2	1	1	2	1	3	2	0	1	1	2	0	2	1	1	2	1	1	2	1	2	2	1	2	2	2	2	2	2	2	2	1	3	1	1	2	2	2	1	1	0	2	1	3
solcap_snp_c2_18503	3	2	3	3	1	2	3	3	2	3	1	2	4	3	3	2	4	2	3	3	2	3	3	2	3	2	2	3	2	2	2	2	2	2	2	2	3	1	3	3	2	2	2	3	3	4	2	3	1
solcap_snp_c1_15547	1	2	1	1	3	2	1	1	2	1	3	2	0	1	1	2	0	2	1	1	2	1	1	2	1	2	2	1	2	2	2	2	2	2	2	2	1	3	1	1	2	2	2	1	1	0	2	1	3
solcap_snp_c2_26454	4	2	4	3	2	3	3	3	2	3	2	3	4	3	3	3	4	2	3	3	2	3	3	3	3	3	3	3	3	3	3	3	3	2	3	3	4	2	3	3	3	3	3	3	3	4	3	3	2
solcap_snp_c2_26417	3	4	3	3	3	3	3	3	3	3	4	4	4	3	4	4	4	4	4	4	3	4	4	3	3	4	3	3	3	4	4	4	4	3	3	3	4	4	4	4	3	4	4	3	3	3	3	3	3
solcap_snp_c2_26402	1	0	1	0	1	1	0	0	0	0	1	1	0	0	0	1	0	0	0	0	0	1	0	1	0	1	1	0	1	1	1	1	1	0	1	1	1	1	0	0	1	1	1	0	0	0	1	0	1
solcap_snp_c2_26375	1	0	1	0	1	1	0	0	0	0	1	1	0	0	0	1	0	0	0	0	0	1	0	1	0	1	1	0	1	1	1	1	1	0	1	1	1	1	0	0	1	1	1	0	0	0	1	0	0
solcap_snp_c2_26320	0	1	0	0	1	1	0	0	1	1	1	0	0	1	1	1	0	1	0	1	1	1	0	0	1	0	0	1	1	0	0	0	1	1	0	1	0	1	1	1	1	0	0	0	1	0	1	0	1
solcap_snp_c2_429	3	4	3	4	3	3	4	4	4	4	3	3	4	4	4	3	4	4	4	4	4	3	4	3	4	3	3	4	3	3	3	3	3	4	3	3	3	3	4	4	3	3	3	4	4	4	3	4	4
solcap_snp_c2_422	1	0	1	0	1	1	0	0	0	0	1	1	0	0	0	1	0	0	0	0	0	1	0	1	0	1	1	0	1	1	1	1	1	0	1	1	1	1	0	0	1	1	1	0	0	0	1	0	0
solcap_snp_c1_108	4	3	4	4	3	3	4	4	3	3	3	4	4	3	3	3	4	3	4	3	3	3	4	4	3	4	4	3	3	4	4	4	3	3	4	3	4	3	3	3	3	4	4	4	3	4	3	4	3
solcap_snp_c2_400	3	4	3	4	3	3	4	4	4	4	3	3	4	4	4	3	4	4	4	4	4	3	4	3	4	3	3	4	3	3	3	3	3	4	3	3	3	3	4	4	3	3	3	4	4	4	3	4	4
solcap_snp_c2_326	0	1	0	0	1	1	0	0	1	1	1	0	0	1	1	1	0	1	0	1	1	1	0	0	1	0	0	1	1	0	0	0	1	1	0	1	0	1	1	1	1	0	0	0	1	0	1	0	1
solcap_snp_c2_308	3	4	3	4	3	3	4	4	4	4	3	3	4	4	4	3	4	4	4	4	4	3	4	3	4	3	3	4	3	3	3	3	3	4	3	3	3	3	4	4	3	3	3	4	4	4	3	4	4
solcap_snp_c2_245	3	4	3	4	3	3	4	4	4	4	3	3	4	4	4	3	4	4	4	4	4	3	4	3	4	3	3	4	3	3	3	3	3	4	3	3	3	3	4	4	3	3	3	4	4	4	3	4	4
solcap_snp_c2_149	1	0	1	0	1	1	0	0	0	0	1	1	0	0	0	1	0	0	0	0	0	1	0	1	0	1	1	0	1	1	1	1	1	0	1	1	1	1	0	0	1	1	1	0	0	0	1	0	0
solcap_snp_c2_133	1	0	1	0	1	1	0	0	0	0	1	1	0	0	0	1	0	0	0	0	0	1	0	1	0	1	1	0	1	1	1	1	1	0	1	1	1	1	0	0	1	1	1	0	0	0	1	0	0
solcap_snp_c2_164	2	4	3	3	3	3	3	4	3	4	2	3	3	4	3	3	3	2	3	3	3	3	4	3	3	2	3	4	3	2	2	3	3	3	3	3	2	3	4	2	3	3	3	3	3	4	3	4	3
solcap_snp_c2_578	2	4	3	3	3	3	3	4	3	4	2	3	3	4	3	3	3	2	3	3	3	3	4	3	3	2	3	4	3	2	2	3	3	3	3	3	2	3	4	2	3	3	3	3	3	4	3	4	3
solcap_snp_c2_53606	3	2	1	4	3	3	3	3	2	3	3	2	3	2	2	4	3	2	2	2	2	3	3	2	1	3	2	2	2	3	3	3	1	2	3	2	3	3	3	3	2	2	3	3	3	4	2	4	2
solcap_snp_c2_9498	2	4	3	3	3	3	3	4	3	4	2	3	3	4	3	3	3	2	3	3	3	4	4	2	3	2	3	4	3	3	2	3	3	3	3	3	2	3	4	2	4	3	3	3	3	4	3	4	3
solcap_snp_c1_16472	3	4	4	3	3	3	3	3	3	3	4	4	4	3	4	4	4	4	4	4	3	3	4	4	3	4	3	3	3	4	4	4	4	4	4	3	4	4	4	4	3	4	4	3	3	3	3	3	3
solcap_snp_c2_5263	3	4	3	3	4	3	3	3	3	4	3	4	4	3	3	3	3	4	3	3	4	3	3	4	3	3	4	4	4	4	4	4	4	4	3	4	3	3	3	3	4	4	4	3	3	3	4	4	4
solcap_snp_c2_5267	3	3	2	4	3	4	3	3	3	3	4	3	3	2	2	4	3	2	2	3	3	4	4	3	2	3	2	3	3	3	3	3	2	2	4	3	3	4	3	4	2	2	4	3	4	4	3	4	3
solcap_snp_c2_5256	1	0	1	1	0	1	1	1	1	0	1	0	0	1	1	1	1	0	1	1	0	1	1	0	1	1	0	0	0	0	0	0	0	0	1	0	1	1	1	1	0	0	0	1	1	1	0	0	0
solcap_snp_c2_5234	2	2	2	2	2	3	2	2	2	1	4	2	2	1	2	3	2	0	1	3	2	4	4	2	2	2	1	2	2	2	1	1	2	1	3	3	3	3	2	3	1	0	3	2	4	2	2	2	3
solcap_snp_c2_5235	3	4	4	4	3	4	4	3	4	4	3	4	3	4	4	3	4	4	4	4	4	3	3	3	4	4	3	4	4	3	3	3	3	3	4	3	3	3	4	4	3	4	3	4	3	4	4	3	3
solcap_snp_c2_5238	3	3	2	3	4	2	3	3	2	4	2	3	4	3	3	3	3	4	3	2	3	2	2	3	2	3	4	3	3	4	4	4	3	4	2	3	3	2	3	2	4	4	3	3	2	3	3	4	3
solcap_snp_c2_5239	2	2	2	2	2	1	2	2	2	3	0	2	2	3	2	1	2	4	3	1	2	0	0	2	2	2	3	2	2	2	3	3	2	3	1	1	1	1	2	1	3	4	1	2	0	2	2	2	1
solcap_snp_c2_5226	3	3	4	2	3	3	3	3	3	2	4	3	3	3	4	3	3	2	3	4	3	4	4	3	3	3	3	3	3	3	2	2	4	3	3	4	4	3	3	3	3	2	3	3	4	2	3	2	4
solcap_snp_c2_5227	3	3	4	2	3	3	3	3	3	2	4	3	3	3	4	3	3	2	3	4	3	4	4	3	3	3	3	3	3	3	2	2	4	3	3	4	4	3	3	3	3	2	3	3	4	2	3	2	4
solcap_snp_c1_1918	3	3	4	2	3	3	3	3	3	2	4	3	3	3	4	3	3	2	3	4	3	4	4	3	3	3	3	3	3	3	2	2	4	3	3	4	4	3	3	3	3	2	3	3	4	2	3	2	4
solcap_snp_c2_54674	1	1	0	2	1	1	1	1	1	2	0	1	1	1	0	1	1	2	1	0	1	0	0	1	1	1	1	1	1	1	2	2	0	1	1	0	0	1	1	1	1	2	1	1	0	2	1	2	0
solcap_snp_c1_15204	1	1	0	2	1	1	1	1	1	2	0	1	1	1	0	1	1	2	1	0	1	0	0	1	1	1	2	1	1	1	2	2	0	1	1	0	0	1	1	1	1	2	1	1	0	1	1	2	0
solcap_snp_c2_5732	1	1	0	2	1	1	1	1	1	2	0	1	1	1	0	1	1	2	1	0	1	0	0	1	1	1	2	1	1	1	2	2	0	1	1	0	0	1	1	1	1	2	1	1	0	1	1	2	0
solcap_snp_c2_44609	3	2	2	2	2	1	2	2	2	2	3	3	3	2	2	3	3	2	2	2	2	3	3	2	3	2	2	4	2	3	3	2	2	2	2	2	2	2	3	1	2	3	3	3	3	3	2	2	3
solcap_snp_c2_44620	0	1	1	0	1	0	0	0	1	0	1	1	1	0	0	1	1	1	0	0	1	0	1	0	1	0	1	1	0	1	1	0	0	0	0	1	1	1	0	0	0	0	1	1	1	1	1	0	1
solcap_snp_c1_16258	4	3	3	4	3	4	4	4	3	4	3	3	3	4	4	3	3	3	4	4	3	4	3	4	3	4	3	3	4	3	3	4	4	4	4	3	3	3	4	4	4	4	3	3	3	3	3	4	3
solcap_snp_c2_54077	4	3	4	4	4	4	3	3	4	4	3	4	4	3	4	4	4	3	3	4	4	3	4	3	4	3	4	3	4	4	4	3	4	4	3	4	4	4	3	4	3	3	3	4	3	4	4	3	3
solcap_snp_c1_16643	3	2	2	3	3	4	3	3	3	3	1	3	3	3	4	3	2	2	2	4	3	2	2	3	3	2	2	1	3	3	2	3	3	4	3	3	3	3	2	3	2	3	1	3	1	2	3	2	2
solcap_snp_c1_15085	4	2	4	3	4	4	2	3	3	3	3	4	3	2	3	4	3	3	2	3	4	2	3	3	4	3	4	3	4	3	4	3	3	3	3	3	3	3	2	3	2	3	3	3	3	4	3	2	3
solcap_snp_c2_51559	3	3	3	4	2	3	4	4	2	3	3	2	2	4	3	2	3	2	4	3	2	3	3	4	2	4	3	3	3	2	2	4	4	3	3	2	3	3	4	4	3	3	3	3	3	3	3	4	3
solcap_snp_c2_51560	2	1	2	2	2	3	2	3	1	1	1	2	1	2	2	2	1	1	2	2	2	1	1	3	2	2	2	1	3	1	1	3	2	2	2	1	2	2	1	2	0	2	1	2	1	2	2	1	2
solcap_snp_c2_56253	1	2	1	2	0	0	2	1	1	2	2	0	1	2	1	0	2	1	2	1	0	2	2	1	0	2	1	2	0	1	1	1	2	1	1	1	1	1	3	2	3	1	2	1	2	1	1	3	1
solcap_snp_c2_56254	3	2	3	2	4	4	2	3	3	2	2	4	3	2	3	4	2	3	2	3	4	2	2	3	4	2	3	2	4	3	3	3	2	3	3	3	3	3	1	2	1	3	2	3	2	3	3	1	3
solcap_snp_c2_56256	4	2	4	3	4	4	2	3	3	3	3	4	3	2	3	4	3	3	2	3	4	2	3	3	4	3	4	3	4	3	4	3	3	3	3	3	3	3	2	3	2	3	3	3	3	4	3	2	3
solcap_snp_c2_29468	1	0	0	0	1	0	0	0	1	1	0	1	1	0	1	1	0	1	0	1	1	1	0	0	1	0	0	0	0	1	1	0	0	1	1	1	0	0	0	0	1	1	0	0	0	0	0	0	0
solcap_snp_c1_13859	3	3	2	3	2	4	4	4	3	2	2	3	3	3	2	3	3	3	2	4	3	3	2	3	3	3	2	3	4	3	3	4	3	4	3	3	3	3	2	3	3	4	3	3	2	2	3	3	3
solcap_snp_c1_11406	0	2	0	1	0	0	2	1	1	1	2	0	1	2	1	0	1	1	2	1	0	2	1	1	0	1	0	1	0	1	0	1	1	1	1	1	1	1	2	1	2	1	1	1	1	0	1	2	1
solcap_snp_c2_48074	3	3	3	4	2	3	4	4	2	3	4	2	2	4	3	2	3	2	4	3	2	3	3	4	2	4	3	3	3	2	2	4	4	3	3	2	3	3	4	4	3	3	3	3	3	3	3	4	3
solcap_snp_c1_9837	3	4	4	4	3	4	4	4	3	3	4	3	3	4	3	3	4	3	4	3	3	3	4	4	3	4	4	4	4	3	3	4	4	3	3	3	4	4	4	4	3	3	4	4	4	4	4	4	4
solcap_snp_c1_16358	2	1	2	1	.	2	2	1	2	2	1	2	2	1	1	1	2	2	2	2	2	2	1	2	1	1	2	1	1	2	2	1	0	2	2	3	2	2	1	1	2	1	1	2	1	0	1	2	1
solcap_snp_c2_31713	1	0	1	0	1	1	1	1	1	0	1	0	0	0	0	0	1	1	0	0	1	0	0	1	0	1	1	0	1	1	1	1	0	0	1	1	1	1	0	0	1	0	1	0	1	0	1	1	1
solcap_snp_c2_31719	4	3	3	4	3	4	4	4	3	3	3	3	3	4	4	3	3	3	3	4	3	4	3	3	3	4	3	3	4	3	3	4	4	4	3	3	3	4	3	4	4	4	3	3	3	3	3	4	3
solcap_snp_c1_9546	3	4	4	4	3	4	4	4	3	3	4	3	3	4	4	3	4	3	3	3	3	3	4	4	3	4	4	3	4	4	3	4	4	3	3	3	4	4	4	4	4	3	4	3	4	4	4	4	4
solcap_snp_c2_31733	3	1	3	1	2	1	1	1	3	3	3	2	2	1	1	2	2	3	3	1	3	2	2	2	2	2	3	2	1	2	3	1	1	1	3	3	2	2	2	1	1	1	3	2	3	2	2	2	2
solcap_snp_c1_9476	3	0	2	1	.	1	1	1	2	2	2	1	1	1	1	1	1	2	1	1	2	.	1	1	1	2	2	2	1	1	2	1	1	1	2	2	1	1	1	2	2	2	2	1	2	1	1	2	1
solcap_snp_c2_31358	2	4	3	4	3	3	3	3	2	3	3	3	3	3	3	3	4	2	3	3	2	3	4	3	3	3	3	3	3	3	3	3	4	3	2	2	3	3	4	3	3	2	3	3	3	4	3	3	3
solcap_snp_c1_3436	2	0	1	0	2	1	1	1	2	1	1	1	1	1	1	1	0	2	1	1	2	1	0	1	1	1	1	1	1	1	1	1	0	1	2	2	1	1	0	1	1	2	1	1	1	0	1	1	1
solcap_snp_c1_3443	0	1	0	1	0	0	1	0	1	1	1	0	1	1	1	0	1	0	1	1	0	1	1	0	0	0	0	0	0	1	0	0	1	1	0	1	1	1	1	1	1	0	0	1	0	0	1	1	0
solcap_snp_c1_14569	2	3	3	3	2	3	2	3	1	2	2	3	2	2	2	3	3	2	2	2	2	2	3	3	3	3	3	3	3	2	3	3	3	2	2	1	2	2	3	2	2	2	3	2	3	4	2	2	3
solcap_snp_c1_8368	1	0	1	0	1	1	1	1	1	0	1	0	0	1	0	0	0	1	1	0	1	0	0	1	0	1	1	1	1	0	0	1	0	0	1	1	1	1	0	1	0	1	1	1	1	0	1	1	1
solcap_snp_c1_13125	0	2	0	1	0	0	2	1	1	1	2	0	1	2	1	0	1	1	2	1	0	2	1	1	0	1	0	1	0	1	0	1	1	1	1	1	1	1	2	1	2	1	1	1	1	0	1	2	1
solcap_snp_c1_6898	4	3	3	3	4	3	3	4	4	3	4	3	3	3	3	4	3	4	3	3	4	3	3	3	4	4	3	4	4	3	4	4	4	3	4	3	3	3	3	3	3	4	4	3	4	4	4	3	4
solcap_snp_c2_21915	1	1	2	1	1	0	0	0	1	2	2	1	1	1	1	1	1	1	2	0	1	1	2	1	1	1	2	1	0	1	1	0	1	0	1	1	1	0	2	1	0	0	2	1	2	2	1	1	1
solcap_snp_c2_21924	1	1	1	1	1	1	1	0	1	2	0	2	2	1	1	1	1	1	2	2	1	2	1	1	1	0	1	1	0	1	1	0	0	2	1	2	1	1	1	1	1	1	0	2	0	0	0	1	0
solcap_snp_c1_6890	3	4	4	4	3	4	4	4	3	3	4	3	3	4	4	3	4	3	3	3	3	3	4	4	3	4	4	3	4	4	3	4	4	3	3	3	4	4	4	4	4	3	4	3	4	4	4	4	4
solcap_snp_c2_21867	2	0	2	1	1	1	1	1	1	1	2	0	0	1	1	0	1	1	1	0	1	1	1	1	0	2	2	1	1	1	1	1	1	0	1	1	1	1	1	1	1	0	2	0	2	1	1	2	1
solcap_snp_c1_14039	3	2	2	2	2	1	3	2	3	3	4	1	2	3	2	1	2	3	3	2	2	3	2	2	1	3	2	3	1	2	2	2	2	2	3	3	2	2	3	3	4	3	3	2	3	1	2	4	2
solcap_snp_c2_47244	1	2	1	2	0	0	2	1	1	2	3	0	1	2	1	0	2	1	2	1	0	2	2	1	0	2	1	2	0	1	1	1	2	1	1	1	1	1	3	2	3	1	2	1	2	1	1	3	1
solcap_snp_c1_6126	3	2	3	2	4	4	2	3	3	2	1	4	3	2	3	4	2	3	2	3	4	2	2	3	4	2	3	2	4	3	3	3	2	3	3	3	3	3	1	2	1	3	2	3	2	3	3	1	3
solcap_snp_c1_10941	4	2	4	3	4	4	2	3	3	3	2	4	3	2	3	4	3	3	2	3	4	2	3	3	4	3	4	3	4	3	4	3	3	3	3	3	3	3	2	3	2	3	3	3	3	4	3	2	3
solcap_snp_c2_43229	4	3	4	4	4	4	3	3	4	4	3	4	4	3	4	4	4	3	3	4	4	3	4	3	4	3	4	4	4	4	4	3	4	4	3	4	4	4	3	4	3	3	3	4	3	4	4	3	3
solcap_snp_c2_55090	3	4	3	4	3	3	3	3	3	4	4	4	4	3	4	4	4	3	3	4	3	4	4	3	4	3	3	3	3	4	4	3	4	4	3	3	3	3	4	3	4	3	3	3	3	4	3	3	3
solcap_snp_c2_54605	0	1	0	0	0	0	1	1	0	0	1	0	0	1	0	0	0	1	1	0	0	1	0	1	0	1	0	0	0	0	0	1	0	0	1	0	0	0	1	0	1	1	1	0	1	0	0	1	1
solcap_snp_c1_3310	3	4	3	4	3	3	3	3	3	4	4	4	4	3	4	4	4	3	3	4	3	4	4	3	4	3	3	3	3	4	4	3	4	4	3	3	3	3	4	3	4	3	3	3	3	4	3	3	3
solcap_snp_c1_3319	2	1	2	1	2	2	1	2	2	2	0	2	1	1	2	2	0	2	1	2	3	1	0	3	2	2	2	1	2	1	2	2	1	2	3	2	1	1	0	2	1	3	1	1	1	1	1	1	1
solcap_snp_c1_3316	2	4	3	4	2	3	3	3	2	3	4	3	3	3	3	3	4	2	3	3	2	3	4	3	3	3	3	3	3	3	3	3	4	3	2	2	3	3	4	3	3	2	3	3	3	4	3	3	3
solcap_snp_c1_2681	1	0	1	1	0	0	0	0	0	1	1	0	0	0	0	0	1	0	0	0	0	1	1	0	0	1	1	1	0	0	1	0	1	0	0	0	0	0	1	1	1	0	1	0	1	1	0	1	0
solcap_snp_c1_5209	3	2	3	3	2	2	2	2	3	4	3	2	2	2	3	2	2	2	2	3	3	2	2	2	2	3	3	2	2	2	3	2	3	3	3	3	2	2	2	4	3	3	2	2	2	2	2	3	1
solcap_snp_c2_16720	3	4	3	4	3	3	3	3	3	4	4	4	4	3	4	4	4	3	3	4	3	4	4	3	4	3	3	3	3	4	4	3	4	4	3	3	3	3	4	3	4	3	3	3	3	4	3	3	3
solcap_snp_c2_16722	4	1	3	2	3	3	2	2	3	2	2	3	3	2	2	3	3	3	2	2	3	2	3	2	3	2	3	3	3	3	3	2	2	2	2	3	3	3	2	3	2	2	3	3	3	3	3	2	3
solcap_snp_c2_16744	3	4	3	4	3	3	3	3	3	4	4	4	4	3	4	4	4	3	3	4	3	4	4	3	4	3	3	3	3	4	4	3	4	4	3	3	3	3	4	3	4	3	3	3	3	4	3	3	3
solcap_snp_c1_15530	4	2	3	2	3	3	3	3	3	2	3	2	3	3	2	3	4	4	3	2	3	3	3	3	3	3	3	3	3	3	3	3	2	2	3	3	3	3	3	3	3	3	4	3	4	3	3	3	4
solcap_snp_c2_21842	2	4	2	3	3	3	3	3	3	3	2	4	4	3	3	4	3	3	3	4	3	3	3	3	4	2	2	3	3	3	3	3	3	4	3	3	3	3	3	3	3	4	2	4	2	3	3	2	3
solcap_snp_c2_21858	0	1	1	0	1	0	0	0	1	1	1	1	1	0	0	1	1	1	1	0	1	0	1	0	1	0	1	1	0	1	1	0	0	0	1	1	1	0	1	0	0	0	1	1	1	1	1	0	1
solcap_snp_c1_16079	1	0	0	0	1	0	0	0	1	1	0	1	1	0	0	1	0	1	1	1	1	1	0	0	1	0	0	0	0	0	1	0	0	1	1	1	0	0	0	0	0	1	0	1	0	0	0	0	0
solcap_snp_c1_14442	3	4	3	3	4	4	4	4	4	3	3	4	4	4	4	4	3	4	4	4	4	3	3	4	4	3	3	3	4	4	3	4	3	4	4	4	4	4	3	3	3	4	3	4	3	3	4	3	4
solcap_snp_c1_16534	1	0	1	1	0	0	0	0	0	1	1	0	0	0	0	0	1	0	0	0	0	1	1	0	0	1	1	1	0	0	1	0	1	0	0	0	0	0	1	1	1	0	1	0	1	1	0	1	0
solcap_snp_c2_39856	3	4	3	4	3	3	3	3	3	4	3	4	4	3	4	4	4	3	3	4	3	4	4	4	4	3	3	3	3	4	4	3	4	4	3	3	3	3	4	3	4	3	3	3	3	4	3	3	3
solcap_snp_c1_11791	1	0	1	1	0	0	0	0	0	1	1	0	0	0	0	0	1	0	0	0	0	1	1	1	0	1	1	1	0	0	1	0	1	0	0	0	0	0	1	1	1	0	1	0	1	1	0	1	0
solcap_snp_c1_6036	3	2	2	2	2	2	2	2	2	2	2	2	3	2	3	3	4	3	2	2	2	3	3	3	3	2	2	2	2	3	3	2	1	2	2	2	2	2	3	2	3	2	3	2	3	3	2	2	3
solcap_snp_c1_6040	2	2	1	1	2	2	2	2	2	1	1	2	3	2	3	3	3	3	2	2	2	2	2	2	3	1	1	1	2	3	2	2	0	2	2	2	2	2	2	1	2	2	2	2	2	2	2	1	3
solcap_snp_c2_54533	1	2	2	2	2	2	2	2	2	2	2	2	1	2	1	1	0	1	2	2	2	1	1	1	1	2	2	2	2	1	1	2	3	2	2	2	2	2	1	2	1	2	1	2	1	1	2	2	0
solcap_snp_c2_48691	3	4	3	4	3	3	3	3	3	4	3	4	4	3	4	4	4	3	3	4	3	4	4	4	4	3	3	3	3	4	4	3	3	4	3	3	3	3	4	3	4	3	3	3	3	4	4	3	4
solcap_snp_c2_53566	3	4	3	4	3	3	3	3	3	4	3	4	4	3	4	4	4	3	3	4	3	4	4	4	4	3	3	3	3	4	4	3	3	4	3	3	3	.	4	3	4	3	3	3	3	4	4	3	4
solcap_snp_c2_45034	2	2	2	2	2	2	2	2	3	3	2	3	2	2	2	2	0	2	2	3	3	2	1	2	2	2	2	2	2	2	2	2	2	3	3	3	2	3	1	2	2	3	1	2	1	1	2	2	1
solcap_snp_c2_45035	1	0	1	0	1	1	1	1	1	0	1	0	0	1	0	0	0	1	1	0	1	0	0	0	0	1	1	1	1	0	0	1	1	0	1	1	1	1	0	1	0	1	1	1	1	0	0	1	0
solcap_snp_c1_15513	3	2	3	2	2	3	3	3	2	1	3	1	2	3	2	2	4	3	3	1	2	2	3	2	2	3	3	2	3	2	2	3	3	1	2	2	3	3	3	3	2	2	4	3	4	3	2	3	3
solcap_snp_c1_15982	1	2	1	2	2	1	1	1	2	3	1	3	2	1	2	2	0	1	1	3	2	2	1	2	2	1	1	2	1	2	2	1	1	3	2	2	1	1	1	1	2	2	0	1	0	1	2	1	1
solcap_snp_c1_15983	2	2	2	2	2	2	2	2	3	3	2	3	2	2	2	2	0	2	2	3	3	2	1	2	2	2	2	3	2	2	2	2	2	3	3	3	2	3	1	2	2	3	1	2	1	1	2	2	1
solcap_snp_c2_54887	1	0	1	0	1	1	1	1	1	0	1	0	0	1	0	0	0	1	1	0	1	0	0	0	0	1	1	1	1	0	0	1	1	0	1	1	1	.	0	1	0	1	1	1	1	0	0	1	0
solcap_snp_c1_6905	1	2	1	1	1	2	2	2	1	0	1	1	2	2	2	2	3	2	2	1	1	2	2	1	2	1	1	0	2	2	1	2	1	1	1	0	2	1	2	1	1	1	2	2	2	1	2	1	2
solcap_snp_c1_16625	1	2	2	3	.	1	1	1	1	3	2	2	1	1	1	1	1	0	1	2	1	1	2	2	1	2	2	3	1	1	2	2	2	2	1	2	1	1	2	2	2	1	1	1	1	3	1	2	1
solcap_snp_c2_52884	2	0	1	0	2	1	1	1	2	1	1	1	1	1	1	1	0	2	1	1	2	1	0	1	1	1	1	1	1	1	1	0	1	1	2	2	1	2	0	1	1	2	1	1	1	0	1	1	1
solcap_snp_c2_52887	2	4	3	4	2	3	3	3	2	3	3	3	3	3	3	3	4	2	3	3	2	3	4	3	3	3	3	3	3	3	3	4	3	3	2	2	3	2	4	3	3	2	3	3	3	4	3	3	3
solcap_snp_c1_12945	3	4	4	4	3	3	3	3	3	4	3	4	4	3	4	4	4	3	3	4	3	4	4	4	4	3	3	3	3	4	4	4	3	4	3	3	3	.	4	3	4	3	3	3	3	4	4	3	4
solcap_snp_c2_43998	2	0	1	0	2	1	1	1	2	1	1	1	1	1	1	1	0	2	1	1	2	1	0	1	1	1	1	1	1	1	1	0	1	1	2	2	1	2	0	1	1	2	1	1	1	0	1	1	1
solcap_snp_c2_34948	2	4	3	4	2	3	3	3	2	3	3	3	3	3	3	3	4	2	3	3	2	3	4	3	3	3	3	3	3	3	3	4	3	3	2	2	3	2	4	3	3	2	3	3	3	4	3	3	3
solcap_snp_c2_34957	2	4	3	4	2	3	3	3	2	3	3	3	3	3	3	3	4	2	3	3	2	3	4	3	3	3	3	3	3	3	3	4	3	3	2	2	3	2	4	3	3	2	3	3	3	4	3	3	3
solcap_snp_c2_34958	2	2	2	2	3	2	2	2	3	2	2	3	2	2	2	2	0	2	2	3	3	1	1	2	2	2	2	3	2	2	3	1	2	3	3	4	2	3	1	2	2	3	1	2	1	1	2	2	1
solcap_snp_c2_54335	2	2	2	2	1	2	2	2	1	2	2	1	2	2	2	2	4	2	2	1	1	3	3	2	2	2	2	1	2	2	1	3	2	1	1	0	2	1	3	2	2	1	3	2	3	3	2	2	3
solcap_snp_c2_36027	4	2	3	2	2	3	3	3	3	3	3	2	3	3	3	3	4	4	3	2	3	4	3	3	3	3	3	2	3	3	2	3	3	2	3	2	3	3	3	3	3	3	4	3	4	3	3	3	4
solcap_snp_c1_10750	2	4	3	4	2	3	3	3	2	3	3	3	3	3	3	3	4	2	3	3	2	3	4	3	3	3	3	3	3	3	3	4	3	3	2	2	3	2	4	3	3	2	3	3	3	3	3	3	3
solcap_snp_c2_36045	2	0	1	0	1	1	1	1	2	1	1	1	1	1	1	1	0	2	1	1	2	1	0	1	1	1	1	1	1	1	1	0	1	1	2	2	1	2	0	1	1	2	1	1	1	1	1	1	1
solcap_snp_c2_39801	2	3	2	4	2	3	2	2	1	3	2	3	3	2	2	3	3	1	2	3	2	2	3	2	3	2	3	3	3	3	3	3	3	3	1	2	3	2	3	3	2	1	3	3	2	2	3	2	2
solcap_snp_c2_39804	1	1	0	1	1	2	1	1	0	1	0	1	2	1	1	2	2	1	1	1	1	1	1	0	2	0	1	0	2	2	0	1	1	1	0	0	2	1	1	1	0	0	1	2	1	0	2	0	0
solcap_snp_c1_3740	3	3	3	4	2	4	4	4	2	2	3	2	2	4	4	2	3	2	2	3	2	3	3	4	2	4	3	3	4	3	2	4	4	3	2	2	3	4	3	4	4	3	3	2	3	3	3	4	3
solcap_snp_c2_11568	2	3	2	4	2	3	3	3	1	2	2	2	2	4	4	2	2	1	2	3	1	3	3	3	2	3	2	3	3	2	1	3	4	3	1	1	2	3	3	4	3	3	2	2	2	3	2	3	2
solcap_snp_c2_11569	0	1	1	1	0	1	1	0	1	1	0	1	1	1	1	0	1	0	1	1	0	1	1	1	0	0	1	0	0	1	0	0	0	1	0	1	1	1	1	1	1	0	0	1	0	0	0	1	0
solcap_snp_c2_11571	4	3	3	3	4	3	3	4	3	3	4	3	3	3	3	4	3	4	3	3	4	3	3	3	4	4	3	4	4	3	4	4	4	3	4	3	3	3	3	3	3	4	4	3	4	4	4	3	4
solcap_snp_c2_11534	3	3	3	4	2	4	4	4	2	2	3	2	2	4	4	2	3	2	2	3	2	3	3	4	2	4	3	3	4	3	2	4	4	3	2	2	3	4	3	4	4	3	3	2	3	3	3	4	3
solcap_snp_c2_11488	2	3	3	1	2	2	3	2	4	3	3	3	3	2	1	2	3	3	3	2	4	.	2	3	2	2	3	2	2	3	3	2	1	2	3	4	3	2	2	2	3	2	3	3	3	1	2	3	3
solcap_snp_c2_11490	1	0	1	0	1	1	1	1	1	0	1	0	0	0	0	0	1	1	0	0	1	0	0	1	0	1	1	0	1	1	1	1	0	0	1	1	1	1	0	1	1	0	1	0	1	0	1	1	1
solcap_snp_c1_11758	1	0	1	1	0	0	0	0	0	1	1	0	0	0	0	0	1	0	0	0	0	1	1	1	0	1	1	1	0	0	1	1	1	0	0	0	0	0	1	1	1	0	1	0	1	1	0	1	1
solcap_snp_c2_51242	1	0	1	0	1	0	0	0	1	1	1	1	1	0	1	1	0	1	0	0	1	1	1	1	1	0	0	0	0	1	1	0	0	1	1	1	0	0	0	0	1	0	0	0	0	1	1	0	1
solcap_snp_c1_11363	1	2	2	3	.	1	1	1	1	2	1	2	1	1	1	1	1	1	1	1	1	1	2	2	1	2	2	3	1	1	3	2	2	2	1	2	0	1	2	2	2	1	2	1	1	2	1	2	2
solcap_snp_c2_37472	2	4	3	3	2	3	3	3	3	3	3	2	2	3	2	2	3	3	3	3	3	2	3	3	3	4	4	4	3	2	3	3	4	2	3	3	3	4	4	4	3	4	4	3	4	3	2	4	3
solcap_snp_c1_11206	2	4	4	3	2	2	2	2	3	4	3	3	3	2	3	3	3	3	2	2	3	3	4	4	3	3	3	3	2	3	4	3	3	3	3	3	2	2	3	3	4	2	3	2	3	4	3	3	4
solcap_snp_c1_11211	1	2	2	2	.	1	1	1	2	2	2	3	2	1	2	2	0	2	1	1	2	1	2	2	2	1	1	2	1	2	3	1	1	3	2	3	0	1	1	1	2	1	0	1	0	2	2	1	2
solcap_snp_c1_9771	1	0	0	0	1	1	1	1	1	0	1	0	0	1	0	0	0	1	1	1	0	0	0	0	1	1	1	1	1	0	0	0	1	0	1	1	1	.	1	1	0	.	1	1	1	0	0	1	0
solcap_snp_c2_39463	2	4	4	3	2	2	2	2	3	4	3	3	3	2	3	3	3	3	2	2	3	3	4	4	3	3	3	3	2	3	4	3	3	3	3	3	2	2	3	3	4	2	3	2	3	4	3	3	4
solcap_snp_c2_39443	3	4	4	4	3	3	3	3	3	4	3	4	4	3	4	4	4	4	3	3	4	4	4	4	3	3	3	3	3	4	4	4	3	4	4	3	3	.	3	3	4	.	3	3	3	4	4	3	4
solcap_snp_c2_39447	1	0	0	1	1	1	1	1	0	0	0	1	1	1	1	1	.	1	1	1	1	1	0	0	0	0	0	0	1	1	0	1	0	1	1	0	.	0	0	0	0	0	0	1	0	0	1	0	0
solcap_snp_c2_39448	3	2	2	2	2	3	3	3	2	2	2	1	2	3	1	2	4	3	3	3	2	3	2	2	2	3	3	2	3	2	1	3	3	1	2	1	4	3	3	4	2	3	4	2	4	2	2	3	2
solcap_snp_c2_43735	2	2	2	3	3	2	2	2	2	2	2	4	3	2	4	3	1	2	2	2	3	2	2	2	2	1	1	2	2	4	3	2	1	4	3	3	1	1	1	0	2	1	0	3	0	2	3	1	2
solcap_snp_c2_43748	3	2	2	2	.	3	3	3	2	2	2	1	2	3	1	2	4	3	3	3	2	3	2	2	2	3	3	2	3	1	1	3	3	1	2	1	4	3	3	4	2	3	4	2	4	2	2	3	2
solcap_snp_c1_11639	1	0	0	1	1	1	1	1	0	0	0	1	1	1	1	1	1	1	1	1	1	1	0	0	0	0	0	0	1	1	0	1	0	1	1	0	1	0	0	0	0	0	0	1	0	0	1	0	0
solcap_snp_c2_39327	3	4	4	4	3	3	3	3	3	4	3	4	4	3	4	4	4	4	3	3	4	4	4	4	3	3	3	3	3	4	4	4	3	4	4	3	3	.	3	3	4	.	3	4	3	3	4	3	4
solcap_snp_c1_12564	3	4	4	3	3	3	3	3	4	4	4	3	3	3	3	3	3	3	3	3	3	3	4	4	4	4	4	4	3	3	4	3	4	3	3	4	3	4	4	4	4	4	4	3	4	4	3	4	4
solcap_snp_c2_21590	3	4	3	3	4	4	4	4	4	3	4	4	4	4	4	4	3	3	4	4	4	3	3	3	4	3	3	3	4	4	3	3	3	4	4	4	4	4	3	3	3	4	3	4	3	4	4	3	3
solcap_snp_c2_21572	2	2	2	3	3	2	2	2	2	2	2	4	3	2	4	3	1	2	2	2	3	1	2	2	2	1	1	2	2	.	3	2	1	4	3	3	1	1	1	0	2	1	1	3	0	2	3	1	2
solcap_snp_c2_21573	2	2	2	1	1	2	2	2	2	2	2	0	1	2	0	1	3	2	2	2	1	3	2	2	2	3	3	2	2	0	1	2	3	0	1	1	3	3	3	4	2	3	3	1	4	2	1	3	2
solcap_snp_c2_21578	2	1	1	1	1	2	1	1	1	2	1	0	1	1	0	1	2	2	2	2	1	1	2	2	2	2	3	2	2	0	1	1	3	0	0	1	3	3	2	3	1	2	2	1	3	1	1	2	1
solcap_snp_c2_21580	0	1	1	0	0	0	1	1	1	0	1	0	0	1	0	0	1	0	0	0	0	1	0	0	0	1	0	0	0	0	0	1	0	0	1	0	0	0	1	1	1	1	1	0	1	1	0	1	1
solcap_snp_c1_6758	2	2	2	3	3	2	2	2	2	2	2	4	3	2	4	3	1	2	2	2	3	2	2	2	2	1	1	2	2	4	3	2	1	4	3	3	1	1	1	0	2	1	1	3	0	2	3	1	2
solcap_snp_c1_6748	2	3	3	3	3	2	3	3	3	2	3	4	3	3	4	3	2	2	2	2	3	3	2	2	2	2	1	2	2	4	3	3	1	4	4	3	1	1	2	1	3	2	2	3	1	3	3	2	3
solcap_snp_c2_21479	4	3	3	4	4	4	3	3	3	4	3	4	4	3	4	4	3	4	4	4	4	3	4	4	4	3	4	4	4	4	4	3	4	4	3	4	4	4	3	3	3	3	3	4	3	3	4	3	3
solcap_snp_c1_8328	2	3	2	2	3	3	2	2	3	3	3	3	3	2	3	3	1	2	3	3	3	1	3	3	4	2	3	3	3	3	3	1	3	3	2	4	3	4	2	2	2	3	2	3	2	3	3	2	2
solcap_snp_c2_26731	0	1	1	0	0	0	1	1	1	0	1	0	0	1	0	0	1	0	0	0	0	1	0	0	0	1	0	0	0	0	0	1	0	0	1	0	0	0	1	1	1	1	1	0	1	1	0	1	1
solcap_snp_c2_26758	2	3	2	2	3	3	2	2	3	3	3	3	3	2	3	3	1	2	3	3	3	1	3	3	4	2	3	3	3	3	3	1	3	2	2	4	3	4	2	2	2	3	2	3	2	3	3	2	2
solcap_snp_c2_26681	4	3	3	4	4	4	3	3	3	4	3	4	4	3	4	4	3	4	4	4	4	3	4	4	4	3	4	4	4	4	4	3	4	4	3	4	4	4	3	3	3	3	3	4	3	3	4	3	3
solcap_snp_c2_26688	0	1	1	0	0	0	1	1	1	0	1	0	0	1	0	0	1	0	0	0	0	1	0	0	0	1	0	0	0	0	0	1	0	0	1	0	0	0	1	1	1	1	1	0	1	1	0	1	1
solcap_snp_c2_55772	4	3	3	4	4	4	3	3	3	4	3	4	4	3	4	4	3	4	4	4	4	3	4	4	4	3	4	4	4	4	4	3	4	4	3	3	4	4	3	3	3	3	3	4	3	3	4	3	3
solcap_snp_c2_26713	4	3	3	4	4	3	3	3	3	4	3	4	4	3	4	4	3	4	4	4	4	3	4	4	4	3	4	4	4	4	4	3	4	4	3	3	4	4	3	3	3	3	3	4	3	3	4	3	3
solcap_snp_c1_8319	2	0	1	0	2	1	1	1	2	1	2	1	1	1	1	1	0	0	1	1	1	1	1	1	2	1	1	1	1	1	1	0	1	0	1	2	1	2	1	1	1	2	1	1	1	2	1	1	1
solcap_snp_c1_8330	0	1	1	0	0	1	1	1	1	0	1	0	0	1	0	0	1	0	0	0	0	1	1	0	0	1	0	0	0	0	0	1	0	0	1	1	0	0	1	1	1	1	1	0	1	1	0	1	1
solcap_snp_c2_26741	2	4	3	2	3	3	3	3	4	3	4	3	3	3	3	3	2	2	3	3	3	2	3	3	4	3	3	3	3	3	3	2	3	2	3	4	3	4	3	3	3	4	3	3	3	4	3	3	3
solcap_snp_c2_26744	2	3	2	4	2	2	2	2	1	3	1	3	3	2	3	3	3	4	3	3	3	2	2	3	2	2	3	3	3	3	3	2	3	4	2	1	3	2	2	2	2	1	2	3	2	1	3	2	2
solcap_snp_c2_38611	2	3	2	4	2	2	2	2	1	3	1	3	3	2	3	3	3	4	3	3	3	2	2	3	2	1	3	3	3	3	3	2	3	4	2	1	3	2	2	2	2	1	2	3	2	1	3	2	2
solcap_snp_c2_44640	2	4	3	4	2	3	3	3	2	3	2	3	3	3	3	3	4	4	3	3	3	3	3	3	2	2	3	3	3	3	3	4	3	4	3	2	3	2	3	3	3	2	3	3	3	2	3	3	3
solcap_snp_c1_13172	4	2	3	3	3	4	3	4	4	3	3	3	2	3	3	3	3	3	2	3	3	4	3	3	4	4	3	3	3	2	3	4	2	3	4	4	2	2	3	3	4	4	3	2	3	3	2	3	3
solcap_snp_c2_32056	2	4	3	2	3	3	3	3	4	3	4	3	3	3	3	3	2	2	3	3	3	2	3	3	4	4	3	3	3	3	3	2	3	2	3	4	3	4	3	3	3	4	3	3	3	4	3	3	3
solcap_snp_c1_9619	2	2	2	1	2	3	2	3	4	2	3	2	1	2	2	2	1	1	1	2	2	2	2	2	4	4	2	2	2	1	2	2	1	1	3	4	1	2	2	2	3	4	2	1	2	3	1	2	2
solcap_snp_c2_54446	0	2	1	1	1	0	1	0	0	1	1	1	2	1	1	1	1	1	2	1	1	0	1	1	0	0	1	1	1	2	1	0	2	1	0	0	2	2	1	1	0	0	1	2	1	1	2	1	1
solcap_snp_c1_15237	0	2	1	1	1	2	1	2	2	1	1	1	0	1	1	1	1	1	0	1	1	2	1	1	2	2	1	1	1	0	1	2	0	1	2	2	0	0	1	1	2	2	1	0	1	1	0	1	1
solcap_snp_c2_52205	2	0	1	2	1	1	1	1	0	1	0	1	1	1	1	1	2	2	1	1	1	2	1	1	0	0	1	1	1	1	1	2	1	2	1	0	1	0	1	1	1	0	1	1	1	0	1	1	1
solcap_snp_c2_52206	2	4	3	4	2	3	3	3	2	3	2	3	3	3	3	3	4	4	3	3	3	3	3	3	2	2	3	3	3	3	3	4	3	4	3	2	3	2	3	3	3	2	3	3	3	2	3	3	3
solcap_snp_c2_52203	4	2	3	3	3	2	3	2	2	3	3	3	4	3	3	3	3	3	4	3	3	2	3	3	2	2	3	3	3	4	3	2	4	3	2	2	4	4	3	3	2	2	3	4	3	3	4	3	3
solcap_snp_c2_52195	4	2	3	3	3	4	3	4	4	3	3	3	2	3	3	3	3	3	2	3	3	4	3	3	4	4	3	3	3	2	3	4	2	3	4	4	2	2	3	3	4	4	3	2	3	3	2	3	3
solcap_snp_c2_52196	0	2	1	1	1	2	1	2	2	1	1	1	0	1	1	1	1	1	0	1	1	2	1	1	2	2	1	1	1	0	1	2	0	1	2	2	0	0	1	1	2	2	1	0	1	1	0	1	1
solcap_snp_c2_19584	2	4	3	4	2	3	3	3	2	3	2	3	3	3	3	3	4	4	3	3	3	3	3	3	2	2	3	3	3	3	3	4	3	4	3	2	4	2	3	3	3	2	3	3	3	2	3	3	3
solcap_snp_c2_34863	1	1	2	0	1	1	1	1	2	1	2	1	1	1	1	1	1	0	1	0	1	2	2	1	1	2	0	0	1	1	1	2	0	0	2	2	0	0	1	1	2	1	1	0	1	2	1	2	2
solcap_snp_c2_34866	0	2	1	1	1	0	1	0	0	1	1	1	2	1	1	1	1	1	2	1	1	0	1	1	0	0	1	1	0	2	1	0	2	1	0	0	2	2	1	1	0	1	1	2	1	1	2	1	1
solcap_snp_c2_34867	4	2	3	3	3	2	3	2	2	3	3	3	4	3	3	3	3	3	4	3	3	3	3	3	2	2	3	3	2	4	3	2	4	3	2	2	4	4	3	3	2	3	3	4	3	3	4	3	3
solcap_snp_c2_34868	4	3	3	4	4	3	3	3	3	4	3	4	4	3	4	4	3	4	4	4	4	3	3	4	4	3	4	4	3	4	4	3	4	4	3	3	4	4	3	3	3	3	3	4	3	3	4	3	3
solcap_snp_c2_34872	3	3	3	3	2	3	4	3	2	2	3	2	3	4	2	2	4	3	3	3	2	3	3	2	2	2	3	3	3	3	2	4	4	3	2	2	4	4	4	4	2	4	4	4	4	3	3	3	3
solcap_snp_c1_10425	4	3	4	3	3	3	4	3	3	3	4	3	4	4	3	3	4	3	4	3	3	4	4	3	.	3	3	3	3	4	3	4	4	3	3	3	4	4	4	4	3	4	4	4	4	4	4	4	4
solcap_snp_c2_34861	4	2	3	3	3	2	3	2	2	3	3	3	4	3	3	3	3	3	4	3	3	2	3	3	2	2	3	3	2	4	3	2	4	3	2	2	4	4	3	3	2	3	3	4	3	3	4	3	3
solcap_snp_c1_3166	4	2	3	3	3	2	3	2	2	3	3	3	4	4	3	3	3	3	4	3	3	2	3	3	2	2	3	3	2	4	3	2	4	3	2	2	4	4	3	3	2	3	3	4	4	3	4	3	3
solcap_snp_c1_13085	1	2	1	1	2	2	2	2	2	1	2	2	1	2	2	1	0	1	1	2	1	0	1	1	3	2	2	3	2	2	2	0	2	2	1	2	1	3	2	1	1	2	2	2	2	1	1	1	1
solcap_snp_c1_13077	0	1	1	1	1	0	1	0	0	0	1	1	1	1	1	0	0	0	1	0	0	0	1	0	0	0	0	1	0	.	1	0	1	1	0	0	1	1	1	0	0	0	1	1	1	0	1	1	1
solcap_snp_c2_12976	2	2	2	1	3	2	2	2	3	2	3	3	2	2	3	2	0	1	2	2	2	1	2	2	4	3	2	3	2	3	3	0	2	2	2	3	1	3	2	1	2	2	2	2	2	2	2	2	2
solcap_snp_c1_4180	2	3	3	2	2	2	1	2	3	3	2	2	2	1	2	3	3	3	2	2	3	3	3	4	3	3	3	2	2	1	3	3	2	2	3	3	1	1	2	3	3	2	2	1	2	3	2	3	3
solcap_snp_c1_4178	4	3	3	3	3	4	3	4	4	4	3	3	3	3	3	4	4	4	3	4	4	4	3	4	4	4	4	3	4	.	3	4	3	3	4	4	3	3	3	4	4	4	3	3	3	4	3	3	3
solcap_snp_c2_12954	0	1	1	1	1	0	1	0	0	0	1	1	1	1	1	0	0	0	1	0	0	0	1	0	0	0	0	1	0	.	1	0	1	1	0	0	1	1	1	0	0	0	1	1	1	0	1	1	1
solcap_snp_c2_12957	1	3	2	2	1	2	1	2	2	2	1	1	1	1	1	2	3	3	1	2	2	2	2	3	2	2	3	2	2	1	2	3	2	2	2	2	1	1	2	3	2	2	2	1	2	2	1	2	2
solcap_snp_c1_4175	0	1	1	1	1	0	1	0	0	0	1	1	1	1	1	0	0	0	1	0	0	0	1	0	0	0	0	1	0	.	1	0	1	1	0	0	1	1	1	0	0	0	1	1	1	0	1	1	1
solcap_snp_c2_12930	1	1	1	1	2	1	2	1	1	0	2	1	1	2	1	1	0	0	1	1	0	0	1	0	1	1	1	2	1	2	1	0	2	1	0	1	1	.	2	1	0	2	2	2	2	1	1	1	1
solcap_snp_c1_4172	4	3	3	3	3	4	3	4	4	4	3	3	3	3	3	4	4	4	3	4	4	4	3	4	4	4	4	3	4	.	3	4	3	3	4	4	3	3	3	4	4	4	3	3	3	4	3	3	3
solcap_snp_c2_12928	3	4	3	4	3	4	4	4	3	3	3	3	3	4	3	3	4	4	3	4	3	3	3	3	3	3	4	4	4	3	3	4	4	4	3	3	4	4	4	4	3	4	4	4	4	3	3	3	3
solcap_snp_c2_12924	2	3	2	3	3	4	4	4	3	2	3	3	2	3	3	2	2	2	2	3	2	2	2	1	3	3	2	3	4	3	2	3	2	3	3	3	3	3	3	2	3	3	3	3	2	2	2	2	2
solcap_snp_c2_12921	3	3	3	3	2	3	2	3	3	4	2	3	3	2	3	3	4	4	3	3	4	4	3	4	3	3	3	2	3	2	3	4	2	3	4	3	3	2	2	3	4	2	2	2	2	3	3	3	3
solcap_snp_c1_4162	4	3	3	3	3	4	3	4	4	4	3	3	3	3	3	4	4	4	3	4	4	4	3	4	4	4	4	3	4	3	3	4	3	3	4	4	3	3	3	4	4	4	3	3	3	4	3	3	3
solcap_snp_c2_12913	2	3	2	3	3	4	4	4	3	2	3	3	2	3	3	2	2	2	2	3	2	2	2	1	3	3	2	3	4	3	2	3	2	3	3	3	3	3	3	2	3	3	3	3	2	2	2	2	2
solcap_snp_c1_4140	2	1	1	1	2	1	1	1	1	3	1	2	3	2	2	2	3	2	3	2	3	2	1	2	1	1	1	0	1	.	1	1	1	1	2	1	3	1	0	1	2	1	0	2	1	2	3	1	1
solcap_snp_c1_4109	4	3	3	3	3	4	3	4	4	4	3	3	3	3	3	4	4	4	3	4	4	4	3	4	4	4	4	3	4	.	3	4	3	3	4	4	3	3	3	4	4	4	3	3	3	4	3	3	3
solcap_snp_c2_11435	3	3	2	4	.	3	3	3	2	3	2	3	3	4	4	3	2	2	2	4	2	4	3	3	3	3	2	3	3	2	2	3	4	4	2	2	2	3	3	3	3	4	2	3	2	3	2	3	2
solcap_snp_c2_48871	3	3	2	4	2	3	3	3	2	3	2	3	3	4	4	3	2	2	2	4	2	4	3	3	3	3	2	3	3	2	2	3	4	4	2	2	2	3	3	3	3	4	2	3	2	3	2	3	2
solcap_snp_c1_10178	3	3	3	2	2	3	2	3	4	3	3	2	3	2	2	4	3	2	2	3	3	3	3	4	4	4	4	3	3	.	3	3	3	2	3	4	.	3	3	4	3	4	3	2	3	4	2	3	3
solcap_snp_c2_34017	1	1	1	2	2	1	2	1	0	1	1	2	1	2	2	0	1	2	2	1	1	1	1	0	0	0	0	1	1	.	1	1	1	2	1	0	.	1	1	0	1	0	1	2	1	0	2	1	1
solcap_snp_c2_34019	3	4	3	4	3	4	4	4	3	3	3	3	3	4	4	3	4	4	3	4	3	3	3	3	3	3	4	4	4	3	3	4	4	4	3	3	4	4	4	4	3	4	4	4	4	3	3	3	3
solcap_snp_c1_10196	4	3	3	3	3	4	3	4	4	4	3	3	4	3	3	4	4	3	3	4	4	4	3	4	4	4	4	3	3	.	3	4	3	3	4	4	3	3	3	4	4	4	3	3	3	4	4	3	3
solcap_snp_c1_10202	3	3	2	3	2	4	3	4	3	3	2	2	3	3	3	3	4	3	2	4	3	3	2	3	3	3	4	3	3	.	2	4	3	3	3	3	3	3	3	4	3	4	3	3	3	3	3	2	2
solcap_snp_c2_35959	3	4	3	4	3	4	4	4	3	3	3	3	3	4	4	3	4	4	3	4	3	3	3	3	3	3	4	4	4	3	3	4	4	4	3	3	4	4	4	4	3	4	4	4	4	3	3	3	3
solcap_snp_c1_10715	1	0	1	0	1	0	0	0	1	1	1	1	1	0	0	1	0	0	1	0	1	1	1	1	1	1	0	0	0	1	1	0	0	0	1	1	0	0	0	0	1	0	0	0	0	1	1	1	1
solcap_snp_c2_35997	2	0	1	0	2	1	1	1	2	1	2	2	1	1	0	2	0	0	1	1	1	1	1	1	2	2	1	1	1	1	1	0	1	0	1	2	0	2	1	1	1	2	1	1	1	2	1	1	1
solcap_snp_c1_10714	3	4	4	4	3	3	3	3	3	4	3	3	4	3	4	3	4	4	4	3	4	4	4	4	3	3	3	3	3	4	4	4	3	4	4	3	4	.	3	3	4	.	3	3	3	3	4	4	4
solcap_snp_c2_10819	2	1	1	1	1	1	1	3	1	1	1	1	1	2	2	2	3	1	1	2	1	1	1	2	2	1	3	1	1	0	1	1	3	1	0	1	1	3	2	2	0	3	2	2	2	2	1	1	1
solcap_snp_c1_3545	1	0	1	1	0	0	0	1	0	0	0	0	0	0	1	0	1	1	0	0	0	1	1	1	0	0	1	0	0	0	1	1	1	1	0	0	0	0	1	0	0	0	1	0	1	0	0	1	1
solcap_snp_c2_10802	2	3	3	3	3	3	3	1	3	3	3	3	3	2	2	2	1	3	3	2	3	3	3	2	2	3	1	3	3	4	3	3	1	3	4	3	3	1	2	2	4	1	2	2	2	2	3	3	3
solcap_snp_c2_10797	1	1	1	1	0	0	0	2	0	1	0	0	1	1	2	1	.	1	1	1	1	1	1	2	1	0	2	0	0	0	1	1	2	1	0	0	1	1	1	1	0	1	1	1	1	1	1	1	1
solcap_snp_c1_3515	3	4	4	4	3	3	3	3	3	4	3	3	4	3	4	3	4	4	4	3	4	4	4	4	3	3	3	3	3	4	4	4	3	4	4	3	4	.	3	3	4	.	3	3	3	3	4	4	4
solcap_snp_c2_10690	1	0	0	0	1	1	1	1	1	0	1	1	0	1	0	1	0	0	0	1	0	0	0	0	1	1	1	1	1	0	0	0	1	0	0	1	0	.	1	1	0	.	1	1	1	1	0	0	0
solcap_snp_c2_10615	3	2	3	3	2	1	2	2	1	3	2	2	3	3	4	2	4	3	4	2	3	2	3	3	2	1	2	2	2	4	3	2	3	3	2	1	3	2	2	2	2	2	2	3	2	2	3	2	3
solcap_snp_c2_10617	2	2	2	2	2	1	2	1	1	3	2	2	3	3	3	2	3	2	4	2	3	.	2	2	2	1	1	2	2	4	2	1	2	2	2	1	3	2	1	2	2	2	1	3	1	2	3	1	2
solcap_snp_c1_3484	2	2	2	2	2	1	2	1	1	3	2	2	3	3	3	2	3	2	4	2	3	1	2	1	2	1	1	2	2	4	2	1	2	2	3	1	3	2	1	2	2	2	1	3	1	2	3	1	2
solcap_snp_c2_47320	1	3	3	2	2	3	2	2	3	2	2	2	2	1	2	2	2	3	3	2	3	1	2	2	2	2	3	1	2	2	3	2	1	2	3	3	3	3	1	3	2	1	2	2	2	2	3	2	2
solcap_snp_c1_8353	3	3	4	4	3	4	3	3	3	3	3	3	3	3	4	3	4	3	3	3	3	2	4	3	3	3	4	3	3	3	3	3	4	3	3	3	4	4	3	4	3	2	3	3	3	4	4	3	3
solcap_snp_c2_26773	3	4	4	4	3	4	4	4	3	3	4	3	3	4	4	3	4	3	4	3	3	3	4	4	3	4	4	4	4	3	3	4	4	3	3	3	4	4	4	4	4	3	4	3	4	4	4	4	4
solcap_snp_c1_8348	0	1	0	0	0	0	1	1	0	0	1	0	0	1	0	0	0	0	1	0	0	1	0	1	0	1	0	1	1	0	0	1	0	0	1	0	0	0	1	0	1	1	1	0	1	0	0	1	1
solcap_snp_c2_26790	1	0	0	0	1	0	0	0	1	1	0	1	1	0	1	1	0	1	0	1	1	1	0	0	1	0	0	0	0	1	1	0	0	1	1	1	0	0	0	0	0	1	0	1	0	0	0	0	0
solcap_snp_c2_26791	4	3	4	4	4	4	3	3	4	4	3	4	4	3	4	4	4	4	3	4	4	3	4	3	4	3	4	3	3	4	4	3	4	4	3	4	4	4	3	4	3	3	3	4	3	4	4	3	3
solcap_snp_c2_26800	3	4	4	4	3	4	4	4	3	3	4	3	3	4	3	3	4	3	4	3	3	3	4	4	3	4	4	4	4	3	3	4	4	3	3	3	4	4	4	4	4	3	4	3	4	4	4	4	4
solcap_snp_c2_26811	1	1	0	0	1	0	1	1	1	1	1	1	1	1	1	1	0	1	1	1	1	2	0	1	1	1	0	1	1	1	1	1	0	1	2	1	0	0	1	0	1	2	1	1	1	0	0	1	1
solcap_snp_c2_26812	4	2	2	3	3	2	3	3	2	3	3	3	3	4	3	3	3	2	3	3	2	4	3	3	3	3	2	4	3	3	3	3	3	3	3	2	2	2	4	2	3	4	3	3	3	3	2	3	3
solcap_snp_c2_26842	1	4	3	2	2	3	3	3	3	2	3	2	2	2	2	2	2	3	3	2	3	2	2	3	2	3	3	2	3	2	2	3	2	2	3	3	3	3	2	3	3	2	3	2	3	2	3	3	3
solcap_snp_c1_7632	2	4	3	3	2	3	3	4	3	4	3	3	3	3	4	3	3	3	3	3	2	3	3	3	3	4	3	3	3	3	3	3	3	2	4	4	4	2	3	3	3	3	3	3	2	3	4	3	3
solcap_snp_c2_23780	4	2	3	4	3	2	4	2	2	3	4	4	3	3	3	3	2	4	2	2	3	3	2	3	3	4	3	3	3	3	4	2	3	3	2	3	3	3	2	2	2	3	2	2	3	2	4	3	2
solcap_snp_c2_23803	3	3	2	3	4	4	2	3	4	3	3	3	2	2	2	3	4	2	4	3	3	3	4	2	3	2	2	3	3	3	3	4	3	3	3	2	3	4	4	4	4	4	4	4	3	3	3	3	4
solcap_snp_c2_23643	4	3	4	3	3	4	3	4	4	3	3	3	4	4	4	3	4	4	4	4	4	3	4	4	4	3	4	4	4	4	3	4	4	4	4	4	3	3	4	4	4	3	4	4	4	4	3	4	4
solcap_snp_c2_23652	2	0	1	1	2	1	1	0	1	0	1	1	1	1	0	1	1	1	1	1	2	1	1	1	1	0	1	1	1	1	1	1	1	2	0	0	0	2	1	1	1	1	1	1	2	1	0	1	1
solcap_snp_c2_23678	2	3	2	2	4	3	2	2	3	2	2	2	2	2	1	3	3	2	3	3	3	3	3	2	2	1	2	2	2	2	2	3	2	3	2	1	2	4	3	3	3	3	3	3	3	3	1	2	3
solcap_snp_c2_23727	2	4	3	3	2	3	3	4	3	4	3	3	3	3	4	3	3	3	3	3	2	3	3	3	3	4	3	3	3	3	3	3	3	2	4	4	4	2	3	3	3	3	3	3	2	3	4	3	3
solcap_snp_c2_23738	3	4	4	4	3	4	4	4	4	4	4	3	4	4	4	3	3	3	4	3	3	3	3	3	4	4	3	3	3	3	3	4	4	3	4	4	4	3	4	3	3	4	3	4	3	4	4	4	3
solcap_snp_c2_23828	2	2	2	4	3	2	3	1	1	2	4	3	2	2	2	1	1	2	2	0	2	1	2	1	3	3	1	2	2	2	3	2	3	3	1	2	2	2	2	1	1	4	1	2	2	1	4	3	1
solcap_snp_c2_23829	2	3	2	1	2	2	2	3	3	3	1	2	2	2	2	4	3	2	2	4	2	4	2	3	1	2	3	2	2	2	2	2	1	2	3	2	3	3	2	3	3	1	3	2	2	3	1	1	3
solcap_snp_c2_23831	2	1	2	3	2	2	2	1	1	1	3	2	2	2	2	0	1	2	2	0	2	0	2	1	3	2	1	2	2	2	2	2	3	2	1	2	1	1	2	1	1	3	1	2	2	1	3	3	1
solcap_snp_c2_23832	4	3	4	3	3	4	3	4	4	3	3	3	4	4	4	3	4	4	4	4	4	3	4	4	4	3	4	4	4	4	3	4	4	3	4	4	3	3	4	4	4	3	4	4	4	4	3	4	4
solcap_snp_c2_23834	4	2	3	4	4	2	4	2	2	3	4	4	3	3	3	3	2	3	2	2	3	3	3	3	3	4	3	3	3	3	4	2	3	4	2	3	3	3	2	2	2	4	2	2	3	2	4	3	2
solcap_snp_c2_23836	3	1	3	3	2	2	3	2	2	2	3	2	3	3	3	1	1	2	2	1	2	1	2	2	3	3	2	2	2	2	2	2	3	2	2	3	2	1	2	1	1	3	1	2	2	2	3	3	1
solcap_snp_c2_23841	1	0	0	0	1	0	0	0	0	0	0	1	0	0	0	1	1	1	0	1	1	1	1	1	0	0	1	1	1	1	1	0	0	1	0	0	0	1	0	1	1	0	1	0	1	0	0	0	1
solcap_snp_c2_23842	2	3	2	1	2	2	2	3	3	3	1	2	2	2	2	4	3	2	2	4	2	4	2	3	1	2	3	2	2	2	2	2	1	2	3	2	3	3	2	3	3	1	3	2	2	3	1	1	3
solcap_snp_c2_23843	0	1	0	1	1	0	1	0	0	1	1	1	0	0	0	1	0	0	0	0	0	1	0	0	0	1	0	0	0	0	1	0	0	1	0	0	1	1	0	0	0	1	0	0	0	0	1	0	0
solcap_snp_c1_15684	0	1	0	1	1	0	1	0	0	1	1	1	0	0	0	1	0	0	0	0	0	1	0	0	0	1	0	0	0	0	1	0	0	1	0	0	1	1	0	0	0	1	0	0	0	0	1	0	0
solcap_snp_c2_40379	4	3	4	4	4	3	4	3	3	3	4	4	4	3	3	4	3	4	3	3	3	4	4	4	3	4	3	4	4	4	4	3	3	4	3	3	3	3	3	3	3	4	3	3	4	3	4	4	3
solcap_snp_c2_33509	4	3	4	4	4	3	4	3	3	3	4	4	4	3	4	4	3	4	3	3	3	4	4	4	3	4	3	4	4	4	4	3	3	4	3	3	3	3	3	3	3	4	3	3	4	3	4	4	3
solcap_snp_c2_33512	2	1	2	3	2	2	2	1	1	1	3	2	2	2	2	0	1	2	2	0	2	0	2	1	3	2	1	2	2	2	2	2	3	2	1	2	1	1	3	1	1	3	1	2	2	1	3	3	1
solcap_snp_c2_33513	2	3	3	3	2	4	2	3	3	2	3	2	3	3	3	1	3	3	4	2	3	1	3	2	4	2	2	3	3	3	2	4	4	2	3	3	2	2	4	3	3	3	3	4	3	3	3	4	3
solcap_snp_c2_33514	2	4	3	4	3	4	3	3	3	3	4	3	3	3	3	2	3	3	4	2	3	2	3	2	4	3	2	3	3	3	3	4	4	3	3	3	3	3	4	3	3	4	3	4	3	3	4	4	3
solcap_snp_c2_33517	0	1	1	0	0	1	0	1	1	0	0	0	1	0	1	1	1	1	1	1	0	1	1	1	0	0	0	1	1	1	0	1	0	0	1	0	0	0	0	1	1	0	1	1	1	1	0	1	1
solcap_snp_c2_33518	2	2	2	1	2	1	2	2	2	2	1	2	2	1	2	4	2	2	1	3	1	4	2	3	0	2	2	2	2	2	2	1	0	2	2	1	2	2	0	2	2	1	2	1	2	2	1	1	2
solcap_snp_c2_33519	2	0	1	0	1	0	1	1	1	1	0	1	1	1	1	2	1	1	0	2	1	2	1	2	0	1	2	1	1	1	1	0	0	1	1	1	1	1	0	1	1	0	1	0	1	1	0	0	1
solcap_snp_c2_33520	0	1	0	1	1	0	1	0	0	1	1	1	0	0	0	1	0	0	0	0	0	1	0	0	0	1	0	0	0	0	1	0	0	1	0	0	1	1	0	0	0	1	0	0	0	0	1	0	0
solcap_snp_c2_33521	2	2	2	3	2	3	2	2	2	2	3	2	2	3	2	0	2	2	3	1	3	0	2	1	4	2	2	2	2	2	2	3	4	2	2	3	2	2	4	2	2	3	2	3	2	2	3	3	2
solcap_snp_c2_33522	2	3	3	3	2	4	2	3	3	2	3	2	3	3	3	1	3	3	4	2	3	1	3	2	4	2	2	3	3	3	2	4	4	2	3	3	2	2	4	3	3	3	3	4	3	3	3	4	3
solcap_snp_c2_33532	4	3	4	4	4	3	4	3	3	3	4	4	4	3	4	4	3	4	3	3	3	4	4	4	3	4	3	4	4	4	4	3	3	4	3	3	3	3	3	3	3	4	3	3	4	3	4	4	3
solcap_snp_c1_10042	4	3	3	4	4	3	4	3	3	4	4	4	3	4	3	3	3	3	3	3	4	3	3	3	4	4	4	3	3	3	4	3	4	4	3	4	4	4	4	3	3	4	3	3	3	3	4	3	3
solcap_snp_c2_33563	2	1	2	3	2	2	2	1	1	1	3	2	2	2	2	0	1	2	2	0	2	0	2	1	3	2	1	2	2	2	2	2	3	2	1	2	1	1	3	1	1	3	1	2	2	1	3	2	1
solcap_snp_c1_14645	2	3	3	2	2	4	2	4	4	3	1	2	3	2	3	4	3	1	3	3	3	3	2	3	1	2	3	3	2	2	3	2	1	3	3	2	3	3	1	3	3	1	3	2	2	3	2	2	2
solcap_snp_c2_32854	2	2	2	2	2	1	2	1	1	2	3	2	2	2	2	1	2	4	1	2	2	2	2	2	4	2	2	2	3	3	1	3	3	1	2	3	1	1	3	2	1	3	2	3	3	3	2	2	2
solcap_snp_c2_51899	0	1	0	1	1	0	1	0	0	0	1	1	0	1	0	0	0	1	1	0	0	0	1	1	1	1	0	0	1	1	0	0	1	0	0	0	0	0	1	0	0	1	1	0	1	1	1	0	1
solcap_snp_c2_43663	2	1	2	1	1	3	1	3	3	1	1	2	1	2	1	2	2	0	3	2	2	1	1	2	0	1	2	1	1	1	2	1	1	2	2	1	2	2	0	2	2	1	1	1	1	1	1	1	1
solcap_snp_c2_24329	4	3	4	3	3	4	3	4	4	3	4	4	3	4	3	3	4	4	4	4	4	3	3	4	4	3	3	3	4	4	3	4	4	3	4	3	3	3	3	4	3	4	3	4	4	4	3	3	3
solcap_snp_c1_15864	4	3	4	3	3	4	3	4	4	3	4	4	3	4	3	3	4	4	4	4	4	3	3	4	4	3	3	3	4	4	3	4	4	3	4	3	3	3	3	4	3	4	3	4	4	4	3	3	3
solcap_snp_c2_54598	2	3	2	3	3	1	3	1	1	3	3	2	3	2	3	2	2	4	2	2	2	3	3	2	4	3	2	3	3	3	2	3	2	2	2	3	2	2	4	2	2	3	3	3	3	3	3	3	3
solcap_snp_c2_53307	2	3	3	2	2	4	2	4	4	2	2	3	2	3	2	3	3	2	3	3	3	2	2	4	2	2	2	2	3	3	2	2	3	1	3	2	2	2	1	3	2	2	2	2	3	3	2	1	2
solcap_snp_c2_38738	2	2	2	2	2	1	2	1	1	3	2	1	3	1	3	2	2	3	1	2	2	3	1	1	2	2	2	3	2	2	2	3	1	3	2	3	2	2	3	2	2	2	2	2	2	2	2	3	2
solcap_snp_c2_44034	4	3	4	3	3	4	3	4	4	4	3	3	4	3	4	4	4	3	3	4	4	4	3	3	3	3	4	4	3	3	4	4	3	4	4	4	4	4	3	4	4	3	3	4	3	3	3	4	3
solcap_snp_c1_12966	4	3	4	3	3	4	3	4	4	3	4	4	3	4	3	3	4	4	3	4	4	3	3	4	4	3	3	3	4	4	3	4	4	3	4	3	3	3	3	4	3	4	3	4	4	4	3	3	3
solcap_snp_c2_37554	2	4	3	4	3	4	3	4	4	3	2	3	3	3	3	4	3	2	4	3	3	3	4	4	3	3	3	3	3	3	3	2	3	2	3	3	3	3	2	3	3	2	3	3	3	3	3	2	3
solcap_snp_c2_51980	0	2	1	1	1	1	1	1	1	2	0	0	2	0	2	2	1	1	1	1	1	2	1	1	1	1	1	2	1	1	1	1	0	1	1	2	1	1	1	1	1	0	1	1	1	1	1	1	1
solcap_snp_c2_49286	2	2	2	1	2	1	2	1	1	3	2	1	3	1	3	2	2	3	1	2	2	3	1	1	2	2	2	3	2	2	2	3	1	3	2	3	2	2	3	2	2	2	2	2	2	2	2	3	2
solcap_snp_c2_48317	2	3	2	2	3	1	3	1	1	3	3	2	3	2	3	2	2	4	2	2	2	3	2	2	3	2	2	2	3	3	2	3	2	3	2	3	2	2	4	2	2	3	3	2	3	3	3	2	3
solcap_snp_c2_44073	4	3	4	3	3	4	3	4	4	3	4	4	3	4	3	3	4	4	3	4	4	3	3	4	4	3	3	3	4	4	3	4	4	3	4	3	3	3	3	4	3	4	3	4	4	4	3	3	3
solcap_snp_c1_15249	2	2	2	3	2	3	2	3	3	1	2	3	1	3	1	2	2	1	3	2	2	1	3	3	2	3	2	2	2	2	2	1	3	1	2	1	2	2	1	2	2	2	2	2	2	2	2	2	2
solcap_snp_c2_43566	2	4	3	4	3	4	3	4	4	3	2	3	3	3	3	4	3	2	4	3	3	3	4	4	3	4	3	3	3	3	3	2	3	2	3	3	3	3	2	3	3	2	3	3	3	3	3	3	3
solcap_snp_c2_43568	0	1	0	1	1	0	1	0	0	1	0	0	1	0	1	1	0	0	1	0	0	1	1	0	0	1	1	1	0	0	1	0	0	1	0	1	1	1	1	0	1	0	1	0	0	0	1	1	1
solcap_snp_c1_5058	2	2	2	1	2	1	2	1	1	3	2	1	3	1	3	2	2	3	1	2	2	3	1	1	2	1	2	2	2	2	2	3	1	3	2	3	2	2	3	2	2	2	2	2	2	2	2	2	2
solcap_snp_c2_15722	2	2	2	3	2	3	2	3	3	1	2	3	1	3	1	2	2	1	3	2	2	1	3	3	2	3	2	2	2	2	2	1	3	1	2	1	2	2	1	2	2	2	2	2	2	2	2	2	2
solcap_snp_c2_49666	2	3	3	3	2	4	2	4	4	2	2	3	2	3	2	3	3	2	3	3	3	2	3	4	3	3	2	2	3	3	2	2	3	1	3	2	2	2	1	3	2	2	2	3	3	3	2	2	2
solcap_snp_c2_11766	2	3	2	1	2	2	2	3	3	3	1	2	2	2	2	4	3	1	2	4	2	4	2	3	1	2	3	2	2	2	2	2	1	2	3	2	3	3	1	3	3	1	3	2	2	3	1	2	3
solcap_snp_c2_11747	2	1	2	3	2	2	2	1	1	1	3	2	2	2	2	0	1	3	2	0	2	0	2	1	3	2	1	2	2	2	2	2	3	2	1	2	1	1	3	1	1	3	1	2	2	1	3	2	1
solcap_snp_c2_11725	2	0	1	0	1	0	1	1	1	1	0	1	1	1	1	2	1	0	0	2	1	2	1	2	0	1	2	1	1	1	1	0	0	1	1	1	1	1	0	1	1	0	1	0	1	1	0	0	1
solcap_snp_c2_11734	4	3	4	3	3	4	3	4	4	3	3	3	4	4	4	3	4	4	4	4	4	3	4	4	4	3	4	4	4	4	3	4	4	3	4	4	3	3	4	4	4	3	4	4	4	4	3	4	4
solcap_snp_c2_11707	2	4	3	4	3	4	3	3	3	3	4	3	3	3	3	2	3	4	4	2	3	2	3	2	4	3	2	3	3	3	3	4	4	3	3	3	3	3	4	3	3	4	3	4	3	3	4	4	3
solcap_snp_c2_11695	2	3	2	1	2	2	2	3	3	3	1	2	2	2	2	4	3	1	2	4	2	4	2	3	1	2	3	2	2	2	2	2	1	2	3	2	3	3	1	3	3	1	3	2	2	3	1	2	2
solcap_snp_c2_11696	3	2	2	2	3	1	3	2	2	3	2	3	2	2	2	4	2	1	1	3	2	4	2	3	1	3	3	2	2	2	3	1	1	3	2	2	3	3	1	2	2	2	2	1	2	2	2	1	2
solcap_snp_c2_11685	2	4	3	4	3	4	3	3	3	3	4	3	3	3	3	2	3	4	4	2	3	2	3	2	4	3	2	3	3	3	3	4	4	3	3	3	3	3	4	3	3	4	3	4	3	3	4	4	3
solcap_snp_c2_52053	2	2	2	3	2	3	2	3	3	1	2	3	1	3	1	2	2	1	3	2	2	1	3	3	2	3	2	2	2	2	2	1	3	1	2	1	2	2	1	2	2	2	2	1	2	2	2	2	2
solcap_snp_c2_52058	2	3	2	2	3	1	3	1	1	3	3	2	3	2	3	2	2	4	2	2	2	3	2	2	3	2	2	2	3	3	2	3	2	3	2	3	2	2	4	2	2	3	3	2	3	3	3	2	3
solcap_snp_c1_3793	2	2	2	1	2	2	2	2	2	2	1	2	2	3	1	2	2	1	1	3	3	1	2	3	2	2	3	2	2	2	2	1	2	2	2	3	2	2	2	2	2	1	2	1	2	2	2	1	3
solcap_snp_c1_4455	2	4	3	4	3	4	3	4	4	3	2	3	3	3	3	4	3	2	4	3	3	3	4	4	3	4	3	3	3	3	3	2	3	2	3	3	3	3	2	3	3	2	3	3	3	3	3	3	3
solcap_snp_c2_13865	2	4	3	4	3	4	3	4	4	3	2	3	3	3	3	4	3	2	4	3	3	3	4	4	3	4	3	3	3	3	3	2	3	2	3	3	3	3	2	3	3	2	3	3	3	3	3	3	3
solcap_snp_c2_38252	4	3	4	3	3	4	3	4	4	4	3	3	4	3	4	4	4	3	3	4	4	4	4	3	3	3	4	4	3	3	4	4	3	4	4	4	4	4	3	4	4	3	3	4	3	3	3	4	3
solcap_snp_c2_50226	2	2	2	1	2	1	2	1	1	3	2	1	3	1	3	2	2	3	1	2	2	3	1	1	2	1	2	2	2	2	2	3	1	3	2	3	2	2	3	2	2	2	2	2	2	2	2	2	2
solcap_snp_c2_50231	0	2	1	1	1	1	1	1	1	2	0	0	2	0	2	2	1	1	1	1	1	2	1	1	1	1	1	1	1	1	1	1	0	1	1	2	1	1	1	1	1	0	1	1	1	1	1	1	1
solcap_snp_c2_48422	2	1	2	2	1	3	1	3	3	1	1	2	1	2	1	2	2	0	2	2	2	1	2	2	1	2	2	2	1	1	2	1	2	1	2	1	2	2	0	2	2	1	1	2	1	1	1	2	1
solcap_snp_c2_57241	4	3	4	3	3	4	3	4	4	4	3	3	4	3	4	4	4	3	3	4	4	4	3	3	3	3	4	4	3	3	4	4	3	4	4	4	4	4	3	4	4	3	3	4	3	3	3	4	3
solcap_snp_c2_57242	0	1	1	0	0	1	0	1	1	1	0	0	1	0	1	1	1	1	0	1	1	1	0	1	1	0	0	0	1	1	0	1	0	0	1	1	0	0	0	1	0	0	0	1	1	1	0	0	0
solcap_snp_c2_22986	2	3	3	2	2	3	1	3	3	1	2	2	2	2	2	2	4	3	3	3	3	3	3	3	3	2	3	4	4	4	3	3	3	2	3	3	2	2	3	4	4	2	4	3	3	2	2	3	4
solcap_snp_c2_22959	1	1	1	1	2	0	1	0	1	0	1	2	1	1	0	1	1	1	0	1	2	1	2	2	1	1	2	2	2	2	2	0	1	2	0	1	0	1	1	1	1	1	1	0	2	1	1	0	2
solcap_snp_c2_23056	2	1	2	1	1	2	1	2	1	1	2	1	2	1	2	1	2	3	2	2	1	2	1	1	2	1	2	2	2	2	1	3	2	1	2	1	1	1	2	2	2	2	2	3	2	2	1	3	1
solcap_snp_c1_1802	4	3	4	3	3	4	3	4	4	4	3	3	3	3	4	4	4	4	3	4	4	4	4	3	3	3	4	4	3	3	4	4	3	4	4	4	4	4	3	4	4	3	3	4	3	3	3	4	3
solcap_snp_c2_5006	2	3	2	2	3	1	3	1	1	3	3	2	3	2	3	2	2	3	2	2	2	3	1	2	3	2	2	2	3	3	2	3	2	3	2	3	2	2	4	2	2	3	3	2	3	3	3	2	3
solcap_snp_c2_5221	2	4	3	4	3	4	3	4	4	3	2	3	3	3	3	4	3	2	4	3	3	3	4	4	3	4	3	3	3	3	3	2	3	2	3	3	3	3	2	3	3	2	3	3	3	3	3	3	3
solcap_snp_c2_5214	2	1	2	2	1	3	1	3	3	1	1	2	1	2	1	2	2	1	2	2	2	1	3	2	1	2	2	2	1	1	2	1	2	1	2	1	2	2	0	2	2	1	1	2	1	1	1	2	1
solcap_snp_c2_5215	2	3	2	2	3	1	3	1	1	3	3	2	3	2	3	2	2	3	2	2	2	3	1	2	3	2	2	2	3	3	2	3	2	3	2	3	2	2	4	2	2	3	3	2	3	3	3	2	3
solcap_snp_c1_1881	2	0	1	0	1	0	1	0	0	1	2	1	1	1	1	0	1	2	0	1	1	1	0	0	1	0	1	1	1	1	1	2	1	2	1	1	1	1	2	1	1	2	1	1	1	1	1	1	1
solcap_snp_c2_5156	4	3	4	3	3	4	3	4	4	3	4	4	3	4	3	3	4	3	3	4	4	3	3	4	4	3	3	3	4	4	3	4	4	3	4	3	3	3	3	4	3	4	3	4	3	4	3	3	3
solcap_snp_c1_15965	2	1	2	2	1	3	1	3	3	1	1	2	1	2	1	2	2	1	2	2	2	1	3	2	1	2	2	1	1	1	2	1	2	1	2	1	2	2	0	2	2	1	1	3	1	1	1	2	1
solcap_snp_c2_44375	4	3	4	3	3	4	3	4	4	3	4	4	3	4	3	3	4	3	.	4	4	3	3	4	3	3	3	3	4	4	3	4	4	3	4	3	3	3	3	4	3	4	3	4	3	3	3	3	3
solcap_snp_c1_13068	2	3	2	2	3	1	3	1	1	3	3	2	3	2	3	2	2	3	2	2	2	3	1	2	3	2	2	3	3	3	2	3	2	3	2	3	2	2	4	2	2	3	3	1	3	3	3	2	3
solcap_snp_c2_40803	3	3	3	3	4	2	3	2	2	4	3	2	4	3	4	3	2	3	3	3	2	3	2	3	3	3	3	3	3	3	3	3	2	3	3	4	3	2	4	3	2	3	3	2	3	3	3	3	3
solcap_snp_c1_12003	4	3	4	3	3	4	3	4	4	3	4	4	3	4	3	3	4	3	.	4	4	3	3	4	3	3	3	3	4	4	3	4	4	3	4	3	3	3	3	4	3	4	3	4	3	3	3	3	3
solcap_snp_c2_40776	1	0	1	1	1	1	0	1	1	1	0	0	1	1	1	1	0	0	1	1	0	0	1	1	0	1	1	0	0	0	0	0	0	0	1	1	1	0	0	1	0	0	0	1	0	0	0	1	0
solcap_snp_c1_11997	0	1	0	1	1	0	1	0	0	1	0	0	1	0	1	1	0	1	.	0	0	1	1	0	1	1	1	1	0	0	1	0	0	1	0	1	1	1	1	0	1	0	1	0	1	1	1	1	1
solcap_snp_c1_12015	3	4	3	3	3	3	4	3	3	3	4	4	3	3	3	3	4	4	3	3	4	4	3	3	4	3	3	4	4	4	4	4	4	4	3	3	3	4	4	3	4	4	4	3	4	4	4	3	4
solcap_snp_c1_12014	3	4	3	3	3	3	4	3	3	3	4	4	3	3	3	3	4	4	3	3	4	4	3	3	4	3	3	4	4	4	4	4	4	4	3	3	3	4	4	3	4	4	4	3	4	4	4	3	4
solcap_snp_c2_50838	3	3	3	3	4	2	3	2	2	4	3	2	4	3	4	3	2	3	3	3	2	3	2	3	3	3	3	4	3	3	3	3	2	3	3	4	3	2	4	3	2	3	3	2	3	3	3	3	3
solcap_snp_c2_50841	1	1	1	1	0	2	1	2	2	0	1	2	0	1	0	1	2	1	1	1	2	1	2	1	1	1	1	0	1	1	1	1	2	1	1	0	1	2	0	1	2	1	1	2	1	1	1	1	1
solcap_snp_c2_51591	3	4	3	3	3	3	4	3	3	3	4	4	3	3	3	3	4	4	3	3	4	4	3	3	4	3	3	3	4	4	4	4	4	4	3	3	3	4	4	3	4	4	4	3	4	4	4	3	4
solcap_snp_c2_51578	1	0	1	1	1	1	0	1	1	1	0	0	1	1	1	1	0	0	1	1	0	0	1	1	0	1	1	1	0	0	0	0	0	0	1	1	1	0	0	1	0	0	0	1	0	0	0	1	0
solcap_snp_c1_14684	0	1	0	1	1	0	1	0	0	1	0	0	1	0	1	1	0	1	1	0	0	1	1	0	1	1	1	1	0	0	1	0	0	1	0	1	1	1	1	0	1	0	1	0	1	1	1	1	1
solcap_snp_c2_46952	0	1	1	0	0	1	0	1	1	0	1	1	0	1	0	0	1	1	0	1	1	0	1	0	0	0	1	0	0	0	0	1	1	1	1	0	1	1	0	1	1	1	0	1	0	0	0	1	0
solcap_snp_c2_46941	4	3	4	3	3	4	3	4	4	3	4	4	3	4	3	3	4	3	3	4	4	3	3	4	3	3	3	3	4	4	3	4	4	3	4	3	3	3	3	4	3	4	3	4	3	3	3	3	3
solcap_snp_c2_42387	0	1	1	0	0	1	0	1	1	0	1	1	0	1	0	0	1	1	0	1	1	0	1	0	0	0	1	0	0	0	0	1	1	1	1	0	1	1	0	1	1	1	0	1	0	0	0	1	0
solcap_snp_c2_42374	4	2	2	3	4	2	4	2	2	3	3	3	4	3	3	3	2	3	4	2	2	3	3	3	3	4	3	4	3	3	3	2	3	3	2	3	3	3	4	2	3	3	4	2	4	4	4	3	4
solcap_snp_c1_12443	0	1	1	0	0	1	0	1	1	0	1	1	0	1	0	0	1	1	0	1	1	0	1	0	0	0	1	0	0	0	0	1	1	1	1	0	1	1	0	1	1	1	0	1	0	0	0	1	0
solcap_snp_c1_12447	4	2	2	3	4	2	4	2	2	3	3	3	4	3	3	3	2	3	4	2	2	3	3	3	3	4	3	4	3	3	3	2	3	3	2	3	3	3	4	2	3	3	4	2	4	4	4	3	4
solcap_snp_c1_12419	4	3	3	3	4	3	4	3	3	3	4	4	4	4	3	3	3	4	4	3	3	3	4	3	3	4	4	4	3	3	3	3	4	4	3	3	4	4	4	3	4	4	4	3	4	4	4	4	4
solcap_snp_c1_12420	4	3	3	4	4	3	4	3	3	4	3	3	4	3	4	4	3	3	4	3	3	4	3	4	4	4	3	4	4	4	4	3	3	3	3	4	3	3	4	3	3	3	4	3	4	4	4	3	4
solcap_snp_c2_49128	2	2	2	2	3	1	2	1	1	2	2	2	4	3	2	2	0	2	3	2	1	1	2	2	2	3	2	3	1	1	1	1	2	2	2	2	2	2	3	2	1	2	2	1	2	2	2	2	2
solcap_snp_c2_49116	3	2	1	2	3	1	4	1	1	3	3	3	3	2	2	2	2	3	3	1	2	3	2	2	3	3	2	3	3	3	3	2	3	3	1	2	2	3	4	1	3	3	4	1	4	4	4	2	4
solcap_snp_c2_10411	4	2	2	3	4	2	4	2	2	3	3	3	4	3	3	3	2	3	4	2	2	3	3	3	3	4	3	4	3	3	3	2	3	3	2	3	3	3	4	2	3	3	4	2	4	4	4	3	4
solcap_snp_c1_3392	2	1	1	2	2	1	1	1	2	1	1	2	2	2	1	2	1	0	2	1	1	1	2	3	1	3	1	2	2	2	1	0	2	0	1	1	1	1	1	1	1	1	2	2	2	2	2	1	2
solcap_snp_c1_3393	1	0	1	0	0	0	0	0	0	1	1	1	1	1	0	0	0	1	0	1	1	0	0	0	1	0	0	0	0	0	0	1	1	1	1	0	0	1	1	1	0	1	0	0	0	0	0	0	0
solcap_snp_c2_10287	4	2	2	3	4	2	3	2	2	3	3	3	4	3	3	3	2	3	4	2	2	3	3	3	3	3	3	4	3	3	3	2	3	3	2	3	3	3	4	2	3	3	4	2	4	4	4	3	4
solcap_snp_c2_10319	4	3	3	4	4	3	4	3	3	4	3	3	4	3	4	4	3	3	4	3	3	4	3	4	4	4	3	4	4	4	4	3	3	3	3	4	3	3	4	3	3	3	4	3	4	4	4	3	4
solcap_snp_c2_10338	0	2	2	1	0	2	1	2	2	1	1	1	0	1	1	1	2	1	0	2	2	1	1	1	1	1	1	0	1	1	1	2	1	1	2	1	1	1	0	2	1	1	0	2	0	0	0	1	0
solcap_snp_c2_54370	0	1	1	0	0	1	0	1	1	0	1	1	0	1	0	0	1	1	0	1	1	0	1	0	0	0	1	0	0	0	0	1	1	1	1	0	1	1	1	1	1	1	0	1	0	0	0	1	0
solcap_snp_c2_42405	4	3	4	3	3	4	3	4	4	3	4	4	3	4	3	3	4	3	3	4	4	3	3	4	3	3	3	3	4	4	3	4	3	3	4	3	3	3	4	4	3	4	3	4	3	3	3	4	3
solcap_snp_c2_42451	2	2	3	1	1	3	2	3	2	2	3	2	1	2	1	1	3	3	0	3	3	2	1	1	2	1	2	1	2	2	3	3	2	3	1	2	1	2	3	3	3	3	1	2	1	1	1	2	1
solcap_snp_c2_42455	3	1	2	2	2	1	1	1	2	2	2	3	3	3	2	2	1	1	2	2	2	1	2	3	2	2	2	2	2	2	1	1	2	1	3	1	2	2	2	2	1	2	2	2	2	2	2	2	2
solcap_snp_c2_42475	1	0	1	0	0	0	0	0	0	1	1	1	1	1	0	0	0	1	0	1	1	0	0	0	1	0	1	0	0	0	1	0	1	1	0	0	0	1	1	1	1	1	0	0	0	0	0	0	0
solcap_snp_c2_55240	4	3	4	3	3	4	3	4	4	3	4	4	3	4	3	3	4	3	3	4	4	3	3	4	3	3	3	3	4	4	3	4	3	3	4	3	3	3	4	4	4	4	3	4	3	3	3	4	3
solcap_snp_c2_8427	3	3	3	4	3	2	3	2	3	4	2	3	4	3	4	4	2	2	4	3	3	2	3	4	4	4	3	3	3	3	3	2	3	2	3	3	3	3	2	3	2	2	3	3	3	3	3	2	3
solcap_snp_c2_8428	2	1	1	2	2	1	1	1	2	1	1	2	2	2	2	2	1	0	2	1	1	1	2	3	1	2	1	2	2	2	0	1	1	0	3	1	2	1	1	1	0	1	2	2	2	2	2	2	2
solcap_snp_c2_8430	1	0	0	0	1	1	1	1	0	0	1	0	0	0	0	0	1	1	0	0	0	1	0	0	0	0	0	1	1	1	1	1	0	1	0	1	0	0	1	0	1	1	1	0	1	1	1	1	1
solcap_snp_c2_8431	2	2	2	1	1	3	2	3	2	2	3	2	1	2	1	1	3	3	0	3	3	2	1	1	2	1	2	1	2	2	3	3	2	3	1	2	1	2	3	3	4	3	1	2	1	1	1	2	1
solcap_snp_c2_8432	4	3	3	4	4	3	4	3	3	4	3	3	4	3	4	4	3	3	4	3	3	3	3	4	4	4	3	4	4	4	4	3	3	3	3	4	3	3	3	3	3	3	4	3	4	4	4	3	4
solcap_snp_c2_8256	2	3	2	2	2	3	3	3	2	3	3	2	2	2	2	2	3	4	2	3	3	3	2	1	3	2	3	2	2	2	4	3	3	4	1	3	2	3	3	3	4	3	2	2	2	2	2	2	2
solcap_snp_c2_8278	2	2	1	2	2	2	3	2	1	3	2	1	2	1	2	2	2	3	2	2	2	2	1	1	3	2	2	2	2	2	4	2	2	3	0	3	1	2	2	2	3	2	2	1	2	2	2	1	2
solcap_snp_c2_8295	2	1	2	2	2	1	1	1	2	1	1	2	2	2	2	2	1	0	2	1	1	1	2	3	1	2	1	2	2	2	0	1	1	0	3	1	2	1	1	1	0	1	2	2	2	2	2	2	2
solcap_snp_c2_50308	4	3	4	3	3	4	3	4	4	3	3	3	4	4	3	3	4	4	4	4	4	3	3	4	4	3	3	3	4	4	3	4	4	3	4	4	3	3	4	4	4	3	4	4	4	4	3	4	4
solcap_snp_c2_50301	1	0	0	1	1	0	1	0	0	1	1	1	1	1	0	0	0	1	0	1	1	0	0	0	1	0	0	0	0	0	0	1	1	1	0	0	0	1	1	0	0	1	0	1	1	1	0	1	0
solcap_snp_c2_12498	0	1	0	1	1	0	1	0	0	1	1	1	0	0	1	1	0	0	0	0	0	1	1	0	0	1	1	1	0	0	1	0	0	1	0	0	1	1	0	0	0	1	0	0	0	0	1	0	0
solcap_snp_c2_51478	4	3	4	3	3	4	3	4	4	3	3	3	4	4	3	3	4	4	4	4	4	3	3	4	4	3	3	3	4	4	3	4	4	3	4	4	3	3	4	4	4	3	4	4	4	4	3	4	4
solcap_snp_c1_14840	1	1	0	1	2	0	1	0	1	0	1	2	1	1	0	1	1	1	1	0	2	1	2	2	1	1	0	1	2	2	1	0	1	2	0	1	0	1	1	1	1	1	1	0	2	1	1	0	2
solcap_snp_c2_50421	2	2	1	3	3	1	3	1	2	2	2	2	2	2	2	3	1	1	2	1	2	2	3	3	1	3	2	2	2	2	2	0	1	3	1	2	2	2	1	1	1	2	1	0	2	2	3	0	2
solcap_snp_c2_47644	3	2	3	3	2	3	3	3	2	4	3	2	2	3	3	2	2	2	3	3	2	2	2	1	3	3	3	2	1	1	3	3	3	2	3	3	4	3	3	2	2	3	2	3	1	2	3	3	2
solcap_snp_c2_47646	2	2	2	3	2	2	3	2	1	3	3	1	2	2	3	2	1	2	2	2	1	2	2	1	2	3	3	2	1	1	2	2	2	2	2	2	3	2	2	1	1	3	1	2	1	2	3	2	1
solcap_snp_c2_47648	3	2	3	3	2	3	3	3	2	4	3	2	2	3	3	2	2	2	3	3	2	2	2	1	3	3	3	2	1	1	3	3	3	2	3	3	4	3	3	2	2	3	2	3	1	2	3	3	2
solcap_snp_c2_47649	3	1	3	2	1	3	2	3	2	3	2	2	2	3	2	1	2	2	3	3	2	1	1	1	3	2	2	1	1	1	2	3	3	1	3	3	3	2	3	2	2	2	2	3	1	2	2	3	2
solcap_snp_c2_47661	0	1	0	1	1	0	1	0	0	1	1	0	0	0	1	1	0	0	0	0	0	1	1	0	0	1	1	1	0	0	1	0	0	1	0	0	1	1	0	0	0	1	0	0	0	0	1	0	0
solcap_snp_c2_47607	1	3	1	2	3	1	3	1	2	1	2	2	2	1	2	3	2	2	1	1	2	3	3	3	2	2	2	3	3	3	2	1	1	3	1	1	1	2	1	2	2	2	2	1	3	2	2	1	2
solcap_snp_c2_47608	4	3	4	3	3	4	3	4	4	3	3	4	4	4	3	3	4	4	4	4	4	3	3	4	4	3	3	3	4	4	3	4	4	3	4	4	3	3	4	4	4	3	4	4	4	4	3	4	4
solcap_snp_c2_8460	3	3	3	3	3	4	3	4	3	3	3	2	3	3	3	3	3	4	3	4	3	3	3	2	3	3	4	3	2	2	4	3	3	4	3	4	3	3	3	4	4	3	3	3	2	2	2	3	2
solcap_snp_c2_8510	1	1	1	1	1	0	1	1	1	1	1	2	1	1	1	1	1	0	1	0	1	1	1	2	1	1	0	1	1	2	0	1	1	0	1	0	1	1	1	0	0	1	1	1	2	2	2	1	2
solcap_snp_c2_8513	4	3	3	4	4	3	4	3	3	4	3	3	4	3	4	4	3	3	4	3	3	3	3	4	4	4	3	4	4	4	4	3	3	3	3	4	3	3	3	3	3	3	4	3	4	4	4	3	4
solcap_snp_c2_8519	3	3	3	3	3	4	3	3	3	3	3	2	3	3	3	3	3	4	3	4	3	3	3	2	3	3	4	3	3	2	4	3	3	4	3	4	3	3	3	4	4	3	3	3	2	2	2	3	2
solcap_snp_c2_8210	1	3	1	3	1	2	3	1	3	3	1	2	1	1	3	3	3	2	3	2	3	3	3	2	3	3	3	1	1	2	2	3	3	2	1	2	2	3	1	2	2	1	1	3	2	2	2	1	2
solcap_snp_c1_1195	4	3	3	4	3	4	4	3	4	4	3	3	3	3	4	4	4	4	4	4	4	4	4	3	4	4	4	3	3	3	4	4	4	4	3	4	3	4	3	4	4	3	3	4	3	3	3	3	3
solcap_snp_c1_1163	0	1	0	1	1	0	1	0	0	1	0	0	1	0	1	1	0	1	1	0	0	1	1	0	1	1	1	1	0	0	1	0	1	1	0	1	0	1	0	1	0	0	1	0	1	1	0	0	0
solcap_snp_c2_3449	4	3	3	4	4	3	4	3	3	4	3	3	4	3	4	4	3	3	4	3	3	3	3	4	4	4	3	4	4	4	4	3	3	3	3	4	3	3	3	4	3	3	4	3	4	4	4	3	4
solcap_snp_c2_3451	3	2	3	2	2	4	2	3	3	2	2	3	2	3	2	2	3	3	1	4	3	2	2	2	1	2	2	2	3	2	3	3	2	3	3	2	2	2	3	3	4	3	2	3	1	1	2	3	2
solcap_snp_c1_1094	1	1	1	1	1	0	1	1	1	1	2	1	1	1	1	1	1	0	1	0	1	1	1	2	2	1	1	1	1	2	0	1	1	0	1	1	2	1	1	0	0	1	1	1	2	2	2	1	2
solcap_snp_c1_1249	3	2	3	2	2	4	2	3	3	2	2	3	2	3	2	2	3	3	1	4	3	2	2	2	1	2	2	2	3	2	3	3	2	3	3	2	2	2	3	3	4	3	2	3	1	1	2	3	2
solcap_snp_c1_1250	4	3	4	3	4	3	3	4	3	3	4	4	4	4	3	3	3	4	4	3	3	4	4	3	3	3	4	4	3	3	3	3	4	4	4	3	4	4	4	3	3	4	4	3	4	4	3	4	3
solcap_snp_c2_52436	3	3	2	3	4	2	4	2	2	2	4	3	3	2	3	3	3	4	2	2	3	4	4	3	4	3	3	4	4	4	3	3	3	4	2	2	2	3	3	3	3	4	3	3	4	3	3	3	3
solcap_snp_c2_47284	3	4	4	3	3	4	4	4	4	3	3	3	3	3	4	4	4	3	4	3	3	4	4	4	3	4	4	4	4	4	4	3	3	3	4	4	4	3	3	3	4	3	4	3	3	4	4	3	4
solcap_snp_c2_47252	4	3	4	3	3	4	3	4	4	3	3	4	4	4	3	3	4	4	4	4	4	3	3	4	4	3	3	3	4	4	3	4	4	3	4	4	3	3	4	4	4	3	4	4	4	4	3	3	4
solcap_snp_c2_38193	1	0	0	1	1	0	0	0	0	1	1	1	1	1	0	0	0	1	0	1	1	0	0	0	1	0	0	0	0	0	0	1	1	1	0	0	0	1	1	1	0	1	0	1	0	0	0	1	0
solcap_snp_c2_38229	3	3	2	3	4	2	4	2	2	2	4	3	3	2	3	3	2	4	2	2	3	4	4	3	4	3	3	4	4	4	3	3	3	3	2	2	2	3	3	3	3	4	3	3	4	3	3	3	3
solcap_snp_c2_45539	0	1	0	1	1	0	1	0	0	1	1	0	0	0	1	1	0	0	0	0	0	1	1	0	0	1	1	1	0	0	1	0	0	1	0	0	1	1	0	0	0	1	0	0	0	0	1	1	1
solcap_snp_c2_45517	3	3	2	3	4	2	4	2	2	3	4	3	3	2	3	3	2	4	2	2	3	4	4	3	4	3	3	4	4	4	3	3	3	3	2	3	2	3	3	3	3	4	3	3	4	3	3	3	4
solcap_snp_c2_37719	4	3	3	4	4	3	4	3	3	3	4	4	3	4	3	3	3	3	4	3	3	3	4	3	3	4	3	3	3	3	4	3	4	4	3	3	4	4	4	3	4	4	3	3	3	3	4	4	4
solcap_snp_c2_37697	4	3	3	4	4	3	4	3	3	3	4	4	3	4	3	3	3	3	4	3	3	3	4	3	3	4	3	3	3	3	4	3	4	4	3	3	4	4	4	3	4	4	3	3	3	3	4	4	4
solcap_snp_c2_37692	4	2	4	2	2	4	2	4	4	3	2	3	3	3	3	3	4	3	3	4	4	3	2	3	3	2	3	3	3	3	3	4	3	3	4	3	3	3	3	4	3	2	3	4	3	3	2	3	2
solcap_snp_c1_11267	2	3	2	3	3	1	3	2	1	3	4	2	3	2	3	2	2	4	1	2	2	3	3	2	4	3	3	3	3	3	2	3	3	2	2	3	2	2	3	2	2	4	3	3	3	2	3	3	3
solcap_snp_c1_11078	4	3	4	3	3	4	3	4	4	4	3	3	4	3	4	4	4	3	3	4	4	4	3	3	3	3	4	4	3	3	4	4	3	4	4	3	4	4	3	4	4	3	4	4	3	3	3	4	3
solcap_snp_c1_15292	2	3	3	2	2	4	2	3	4	3	1	2	3	2	3	4	3	1	3	3	3	3	2	3	1	2	3	3	2	2	3	2	1	3	3	2	3	3	1	3	3	1	3	2	2	3	2	2	2
solcap_snp_c2_43523	2	2	2	2	2	3	2	2	3	2	1	2	2	2	2	3	2	0	3	2	2	2	2	2	0	2	2	2	1	1	3	1	1	3	2	1	3	3	1	2	3	1	2	1	1	2	2	2	2
solcap_snp_c2_55894	2	1	1	2	2	0	2	1	0	1	3	2	1	2	1	0	1	3	1	1	1	1	2	1	3	2	1	1	2	2	1	2	2	1	1	2	1	1	3	1	1	3	1	2	2	1	2	2	2
solcap_snp_c1_15726	4	2	3	2	2	3	3	3	3	3	4	2	3	4	3	3	2	3	3	2	4	4	3	3	3	3	3	3	3	2	2	2	3	3	4	3	4	3	3	3	3	2	3	3	3	3	3	2	3
solcap_snp_c1_9224	4	3	3	3	3	3	3	4	3	3	4	3	3	4	4	4	3	4	3	3	4	4	4	4	3	4	3	4	4	3	3	3	4	3	4	4	4	4	3	4	4	3	3	3	4	3	4	3	3
solcap_snp_c1_9229	0	2	1	2	2	1	1	1	1	1	0	2	1	0	1	1	2	1	1	2	0	0	1	1	1	1	1	1	1	2	2	2	1	1	0	1	0	1	1	1	1	2	1	1	1	1	1	2	1
solcap_snp_c2_30511	4	3	4	3	3	4	4	3	4	4	4	3	4	4	3	3	3	3	4	3	4	4	3	3	4	3	4	3	3	3	3	3	3	4	4	3	4	3	4	3	3	3	4	4	3	4	3	3	4
solcap_snp_c2_30534	0	1	0	1	1	0	0	1	0	0	0	1	0	0	1	1	1	1	0	1	0	0	1	1	0	1	0	1	1	1	1	1	1	0	0	1	0	1	0	1	1	1	0	0	1	0	1	1	0
solcap_snp_c1_9250	1	2	1	3	2	1	2	2	1	2	1	2	1	0	2	1	3	1	1	2	1	1	1	2	2	2	2	1	2	3	3	2	2	1	0	1	1	2	1	2	2	2	2	3	1	1	2	2	1
solcap_snp_c2_30612	0	1	0	1	1	0	0	1	0	0	0	1	0	0	1	1	1	1	0	1	0	0	1	1	0	1	0	1	1	1	1	1	1	0	0	1	1	1	0	1	1	1	0	0	1	0	1	1	0
solcap_snp_c2_36400	0	1	0	1	1	0	0	1	0	0	1	1	0	0	1	1	1	1	0	1	0	0	1	1	0	1	0	1	1	1	1	1	1	0	0	1	1	1	0	1	1	1	0	0	1	0	1	1	0
solcap_snp_c2_36460	0	1	0	1	1	0	0	1	0	0	1	1	0	0	1	1	1	1	0	1	0	0	1	1	0	1	0	1	1	1	1	1	1	0	0	1	1	1	0	1	1	1	0	0	1	0	1	1	0
solcap_snp_c2_36388	3	1	1	2	1	1	3	2	3	3	2	1	2	3	1	2	1	2	3	2	3	3	1	2	2	2	1	2	3	1	1	1	1	2	3	3	1	2	1	2	1	1	2	2	3	1	2	1	1
solcap_snp_c2_36370	4	3	4	3	3	4	4	3	4	4	3	3	4	4	3	3	3	3	4	3	4	4	3	3	4	3	4	3	3	3	3	3	3	4	4	3	3	3	4	3	3	3	4	4	3	4	3	3	4
solcap_snp_c2_53250	0	1	0	1	1	0	0	1	0	0	1	1	0	0	1	1	1	1	0	1	0	0	1	1	0	1	0	1	1	1	1	1	1	0	0	1	1	1	0	1	1	1	0	0	1	0	1	1	0
solcap_snp_c2_17379	1	0	0	0	0	0	1	1	0	1	1	0	0	0	1	0	1	0	0	0	1	1	0	1	1	1	1	0	1	1	1	0	1	1	0	0	1	1	0	1	1	0	1	1	0	0	1	0	0
solcap_snp_c2_26498	3	1	2	1	1	2	3	3	2	2	2	1	3	3	1	2	1	3	2	2	3	3	2	1	2	1	3	3	2	1	1	1	2	2	2	2	2	3	2	2	2	1	3	1	1	2	1	1	1
solcap_snp_c1_9601	2	4	3	3	3	3	3	3	2	3	3	3	2	2	4	2	4	2	2	2	3	3	3	4	4	4	3	2	3	4	4	3	4	3	3	2	4	3	3	4	4	3	3	4	3	3	4	3	3
solcap_snp_c2_27620	0	1	1	1	1	1	1	0	1	0	0	1	1	0	0	0	1	0	1	1	0	0	0	0	1	0	1	0	0	1	1	1	0	0	0	0	0	0	1	0	1	1	1	1	0	1	0	1	1
solcap_snp_c2_56794	3	0	1	1	1	1	2	2	2	2	2	1	2	2	1	2	1	2	2	2	2	2	1	1	1	1	2	2	2	1	1	1	1	2	1	2	1	2	1	1	1	1	2	1	1	1	1	1	1
solcap_snp_c2_12402	1	3	2	3	3	2	1	1	2	2	2	3	1	1	3	2	3	1	2	2	1	1	2	3	2	3	1	1	2	3	3	3	2	2	2	2	2	1	2	2	2	3	1	3	3	2	3	3	3
solcap_snp_c2_55661	1	1	1	0	0	1	2	2	0	1	1	0	1	1	1	0	1	1	0	0	2	2	1	1	2	1	2	1	1	1	1	0	2	1	1	0	2	2	1	2	2	0	2	1	0	1	1	0	0
solcap_snp_c2_32894	1	4	3	3	3	3	2	2	2	2	2	3	2	2	3	2	3	2	2	2	2	2	3	3	3	3	2	2	2	3	3	3	3	2	3	2	3	2	3	3	3	3	2	3	3	3	3	3	3
solcap_snp_c1_10560	3	4	4	4	4	4	3	3	4	3	3	4	4	4	3	4	3	4	4	4	3	3	4	3	3	3	3	4	3	3	3	4	3	3	4	4	3	3	4	3	3	4	3	3	4	4	3	4	4
solcap_snp_c2_11286	3	4	4	4	4	4	3	3	4	3	3	4	4	4	3	4	3	4	4	4	3	3	4	3	3	3	3	4	3	3	3	4	3	3	4	4	3	3	4	3	3	4	3	3	4	4	3	4	4
solcap_snp_c2_11287	1	4	3	3	3	3	2	2	2	2	2	3	2	2	3	2	3	2	2	2	2	2	3	3	3	3	2	2	2	3	3	3	3	2	3	2	2	2	3	3	3	3	2	3	3	3	3	3	3
solcap_snp_c2_27563	1	2	1	2	2	1	1	2	1	2	2	2	2	2	1	3	1	3	1	2	2	2	3	1	0	1	1	3	1	1	1	2	2	2	2	2	2	2	1	1	1	2	0	0	2	1	1	2	1
solcap_snp_c2_27565	0	1	0	1	1	0	0	1	0	1	1	1	0	0	0	1	1	1	0	1	1	0	1	1	0	1	0	1	1	1	1	1	1	1	0	1	1	1	0	1	0	1	0	0	1	0	1	1	0
solcap_snp_c2_3109	3	2	3	2	2	3	3	2	3	2	2	2	2	2	3	2	3	1	3	2	2	2	1	3	4	3	3	1	3	3	3	2	2	2	2	2	2	2	3	3	3	2	4	4	2	3	3	2	3
solcap_snp_c2_11313	1	0	0	0	0	0	1	1	0	1	1	0	0	0	1	0	1	0	0	0	1	1	0	1	1	1	1	0	1	1	1	0	1	1	0	0	1	1	0	1	1	0	1	1	0	0	1	0	0
solcap_snp_c1_3687	1	4	3	3	3	3	2	2	2	2	2	3	2	2	3	2	3	2	2	2	2	2	3	3	3	3	2	2	2	3	3	3	3	2	3	2	2	2	3	3	3	3	2	3	3	3	3	3	3
solcap_snp_c1_3689	3	4	4	4	4	4	3	3	4	3	3	4	4	4	3	4	3	4	4	4	3	3	4	3	3	3	3	4	3	3	3	4	3	3	4	4	3	3	4	3	3	4	3	3	4	4	3	4	4
solcap_snp_c1_10901	2	0	1	1	1	1	1	1	2	1	1	1	2	2	0	2	0	2	2	2	1	1	1	0	0	0	1	2	1	0	0	1	0	1	1	2	1	1	1	0	0	1	1	0	1	1	0	1	1
solcap_snp_c2_38663	0	1	1	1	1	0	0	1	0	1	1	1	0	0	0	1	1	1	0	1	1	0	1	1	0	1	0	1	1	1	1	1	1	1	0	1	1	1	0	0	0	1	1	0	1	0	1	1	1
solcap_snp_c2_50215	2	4	3	3	3	3	3	3	2	3	3	3	2	2	4	2	4	2	2	2	3	3	3	4	4	4	3	2	3	4	4	3	4	3	3	2	3	3	3	4	4	3	3	4	3	3	4	3	3
solcap_snp_c2_50222	2	0	1	1	1	1	1	1	2	1	1	1	2	2	0	2	0	2	2	2	1	1	1	0	0	0	1	2	1	0	0	1	0	1	1	2	1	1	1	0	0	1	1	0	1	1	1	1	1
solcap_snp_c1_8603	2	0	1	1	1	1	1	1	2	1	1	1	2	1	0	2	0	2	2	2	1	1	1	0	0	0	1	2	1	0	0	1	0	1	1	2	1	1	1	0	1	1	1	0	1	1	1	1	1
solcap_snp_c2_27863	2	4	3	3	3	3	3	3	2	3	3	3	2	3	4	2	4	2	2	2	3	3	3	4	4	4	3	2	3	4	4	3	4	3	3	2	3	3	3	4	3	3	3	4	3	3	3	3	3
solcap_snp_c1_8594	3	4	4	3	3	4	4	4	3	3	4	3	3	4	4	3	4	3	3	3	4	3	3	4	4	4	3	3	4	4	4	3	4	3	3	3	3	4	4	4	4	3	4	4	4	4	3	3	4
solcap_snp_c2_24297	4	2	4	3	3	3	3	4	2	3	3	3	3	3	2	3	3	4	2	3	4	3	4	3	3	3	3	4	3	3	3	3	4	3	3	3	4	4	3	3	3	3	4	2	3	3	3	3	3
solcap_snp_c2_24311	2	3	2	2	3	3	3	2	4	2	2	2	4	3	2	3	1	3	4	3	2	3	2	1	2	1	3	3	2	1	1	2	1	2	3	3	2	2	3	2	3	2	2	3	2	3	2	2	2
solcap_snp_c2_42349	0	2	0	1	1	1	1	0	2	1	1	1	1	1	2	1	1	0	2	1	0	1	0	1	1	1	1	1	1	1	1	1	0	1	1	1	0	0	1	0	1	1	0	2	1	1	1	1	1
solcap_snp_c2_37603	4	2	4	3	3	3	3	4	2	3	3	3	3	3	2	3	3	4	2	3	4	3	4	3	3	3	3	3	3	3	3	3	4	3	3	3	4	4	3	4	3	3	4	2	3	3	3	3	3
solcap_snp_c2_37611	3	4	3	4	4	3	3	3	3	4	3	4	3	3	4	3	4	3	3	3	3	4	4	4	4	4	4	3	3	4	4	4	4	4	4	3	4	3	3	4	3	4	3	3	3	3	4	4	3
solcap_snp_c2_37615	3	2	4	2	2	3	3	4	1	2	3	2	2	3	2	2	3	3	1	2	4	2	3	3	3	3	2	2	3	2	3	2	4	2	2	2	3	4	3	4	3	2	4	2	3	3	2	2	3
solcap_snp_c1_12691	3	2	4	2	2	3	3	4	1	2	3	2	2	4	2	2	3	3	1	2	4	2	3	3	3	3	2	2	3	2	3	2	4	2	2	2	3	4	3	4	3	2	4	2	3	3	2	2	3
solcap_snp_c2_43068	0	2	0	1	1	1	1	0	2	1	1	1	1	0	2	1	1	1	2	1	0	1	0	1	1	1	1	1	1	1	1	1	0	1	1	1	0	0	1	0	1	1	0	2	1	1	1	1	1
solcap_snp_c2_43058	3	4	4	3	3	4	4	4	3	3	4	3	3	4	4	3	4	3	3	3	4	3	3	4	4	4	3	3	4	3	4	3	4	3	3	3	3	4	4	4	4	3	4	4	4	4	3	3	4
solcap_snp_c2_51762	1	0	1	1	1	0	0	0	1	1	0	1	1	0	0	1	0	1	1	1	0	1	1	0	0	0	1	1	0	1	0	1	0	1	1	1	1	0	0	0	0	1	0	0	0	0	1	1	0
solcap_snp_c2_51771	0	2	0	1	1	1	1	0	2	1	1	1	1	0	2	1	1	1	2	1	0	1	0	1	1	1	1	1	1	1	1	1	0	1	1	1	0	0	1	0	1	1	0	2	1	1	1	1	1
solcap_snp_c2_56055	1	0	1	1	1	1	0	0	0	0	0	1	0	1	1	0	1	0	0	0	0	0	1	1	1	1	0	0	0	1	1	1	1	0	1	0	0	0	1	1	1	1	0	0	1	1	0	1	1
solcap_snp_c2_54220	1	2	1	2	2	1	1	1	3	2	1	2	2	1	2	2	1	2	3	2	0	2	1	1	1	1	2	2	1	2	1	2	0	2	2	2	1	0	1	0	1	2	0	2	1	1	2	2	1
solcap_snp_c2_33375	1	1	1	0	1	2	2	2	1	0	1	0	2	1	0	2	0	2	1	1	2	1	1	0	1	0	1	1	1	0	0	0	1	0	1	1	1	2	2	2	1	1	2	1	1	2	1	0	1
solcap_snp_c2_33346	3	4	3	3	3	3	4	4	4	4	4	3	4	3	3	4	3	4	4	4	4	4	3	3	3	3	4	4	4	3	3	3	3	4	3	4	4	4	3	3	3	3	4	4	3	3	4	3	3
solcap_snp_c2_31585	2	2	3	2	2	2	2	2	0	2	2	2	1	2	2	1	3	2	0	1	3	2	2	3	3	3	2	1	2	2	3	2	4	2	2	1	3	3	2	4	2	2	3	1	2	2	2	2	2
solcap_snp_c2_31642	3	3	4	3	4	2	3	3	2	4	2	3	2	2	3	2	3	3	2	2	3	3	4	4	4	4	3	3	3	3	4	3	4	4	4	4	4	3	2	4	2	3	3	2	3	3	4	3	2
solcap_snp_c2_3163	2	3	2	3	3	2	2	2	2	3	2	3	1	1	3	2	4	1	2	2	2	2	2	4	4	4	3	1	3	4	4	3	3	3	1	2	3	2	2	4	3	3	4	4	2	2	4	3	2
solcap_snp_c2_3162	2	2	3	2	2	2	2	3	2	2	2	2	3	3	0	3	1	4	2	3	3	2	3	1	0	1	1	4	2	1	1	2	2	2	3	3	2	3	2	1	1	2	0	0	3	2	1	2	2
solcap_snp_c2_56971	0	3	1	2	2	1	1	1	2	2	2	2	1	1	2	2	2	1	2	2	1	1	1	2	2	2	1	1	2	2	2	2	1	2	1	2	1	1	1	2	1	2	2	2	2	1	2	2	1
solcap_snp_c2_3155	2	0	1	1	1	1	1	1	0	1	1	1	0	0	2	0	2	0	0	0	1	1	1	2	2	2	2	0	1	2	2	1	2	1	0	0	2	1	1	2	2	1	2	2	0	1	2	1	1
solcap_snp_c1_925	2	3	2	3	3	2	2	2	2	3	3	3	1	1	4	2	4	1	2	2	2	2	2	4	4	4	3	1	3	4	4	3	3	3	1	2	3	2	2	4	3	3	4	4	2	2	4	3	3
solcap_snp_c2_40242	2	4	2	2	2	3	4	3	3	3	4	2	3	3	3	3	3	4	3	3	4	3	2	3	3	3	3	3	4	2	2	2	3	3	2	3	3	4	3	3	3	2	4	4	3	3	3	2	3
solcap_snp_c2_40260	3	4	3	3	3	4	4	4	4	4	4	3	4	3	3	4	3	4	4	4	4	4	3	3	3	3	4	4	4	3	3	3	3	4	3	4	4	4	3	3	3	3	4	4	3	3	4	3	3
solcap_snp_c2_52390	2	1	3	2	2	1	1	1	0	2	1	2	1	1	1	1	2	1	0	1	2	1	2	2	2	2	2	1	2	2	2	2	3	2	2	2	3	2	1	3	1	2	2	0	1	1	2	2	1
solcap_snp_c2_54029	3	3	4	4	3	3	2	3	2	3	3	4	3	3	3	3	4	2	2	3	3	4	3	3	3	3	4	2	3	4	3	4	4	3	3	3	4	3	3	4	3	4	3	2	2	2	3	4	3
solcap_snp_c1_16470	3	1	2	2	3	2	2	2	3	2	1	2	2	2	2	2	1	2	3	2	2	1	3	2	2	2	1	3	1	2	3	3	1	2	3	2	1	2	2	1	2	2	1	2	3	3	2	2	2
solcap_snp_c2_43123	3	3	4	4	3	3	2	3	2	3	3	4	3	3	3	3	4	2	2	3	3	4	3	3	3	3	4	2	3	4	3	3	4	3	3	3	4	3	3	4	3	4	3	2	2	2	3	4	3
solcap_snp_c2_57408	1	1	0	0	1	1	2	1	2	1	1	0	1	1	1	1	0	2	2	1	1	0	1	1	1	1	0	2	1	0	1	1	0	1	1	1	0	1	1	0	1	0	1	2	2	2	1	0	1
solcap_snp_c1_11275	3	3	4	4	3	3	2	3	2	3	3	4	3	3	3	3	4	2	2	3	3	4	3	3	3	3	4	2	3	4	3	3	4	3	3	3	4	3	3	4	3	4	3	2	2	2	3	4	3
solcap_snp_c1_11276	1	1	0	0	1	1	2	1	2	1	1	0	1	1	1	1	0	2	2	1	1	0	1	1	1	1	0	2	1	0	1	1	0	1	1	1	0	1	1	0	1	0	1	2	2	2	1	0	1
solcap_snp_c2_37756	1	1	0	0	1	1	2	1	2	1	1	0	1	1	1	1	0	2	2	1	1	0	1	1	1	1	0	2	1	0	1	1	1	1	1	1	0	1	1	0	1	0	1	2	2	2	1	0	1
solcap_snp_c2_37762	2	0	2	2	2	1	0	1	1	1	0	2	1	1	1	1	1	0	1	1	1	1	2	1	1	1	1	1	0	2	2	2	1	1	2	1	1	1	1	1	1	2	0	0	1	1	1	2	1
solcap_snp_c2_55700	3	3	4	4	3	3	2	3	2	3	3	4	3	3	3	3	4	2	2	3	3	4	3	3	3	3	4	2	3	4	3	3	3	3	3	3	4	3	3	4	3	4	3	2	2	2	3	4	3
solcap_snp_c2_52763	3	4	3	3	3	4	4	4	4	4	4	3	4	3	3	4	3	4	4	4	4	4	3	3	3	3	4	4	4	3	3	3	3	4	3	4	4	4	3	3	3	3	4	4	3	3	4	3	3
solcap_snp_c2_52767	3	3	4	4	3	3	2	3	2	3	3	4	3	3	3	3	4	2	2	3	3	4	3	3	3	3	4	2	3	4	3	3	3	3	3	3	4	3	3	4	3	4	3	2	2	2	3	4	3
solcap_snp_c2_39576	3	3	4	4	3	3	2	3	2	3	3	4	3	3	3	3	4	2	2	3	3	4	3	3	3	3	4	2	3	4	3	3	3	3	3	3	4	3	3	4	3	4	3	2	2	2	3	4	3
solcap_snp_c1_11707	1	1	0	0	1	1	2	1	2	1	1	0	1	1	1	1	0	2	2	1	1	0	1	1	1	1	0	2	1	0	1	1	1	1	1	1	0	1	1	0	1	0	1	2	2	2	1	0	1
solcap_snp_c2_53053	1	1	0	0	1	1	2	1	2	1	1	0	1	1	1	1	0	2	2	1	0	0	1	1	1	1	0	2	1	0	1	1	1	1	1	1	0	1	1	0	1	0	1	2	2	2	1	0	1
solcap_snp_c2_49883	3	3	4	4	3	3	2	3	2	3	3	4	3	3	3	3	4	2	2	3	4	4	3	3	3	3	4	2	3	4	3	3	3	3	3	3	4	3	3	4	3	4	3	2	2	2	3	4	3
solcap_snp_c2_49885	1	1	2	1	2	1	1	0	0	0	0	1	1	1	1	1	1	1	0	0	2	0	2	1	1	1	1	0	1	1	1	2	2	0	2	0	1	1	2	2	1	2	1	0	1	2	1	1	1
solcap_snp_c2_47782	1	1	0	0	1	1	2	1	2	1	1	1	1	1	1	1	0	2	2	1	0	0	1	1	1	1	0	2	1	0	1	1	1	1	1	1	0	1	1	0	1	0	1	2	2	2	1	0	1
solcap_snp_c1_12051	3	2	3	4	2	2	2	3	2	3	3	3	2	3	3	2	4	1	2	3	3	4	2	3	3	3	3	2	2	4	3	2	2	3	2	3	3	2	2	2	3	3	2	2	2	1	2	4	3
solcap_snp_c2_47495	0	1	0	0	1	0	1	0	1	1	0	1	0	0	1	0	0	1	1	0	0	0	1	1	1	1	0	1	0	0	1	1	1	1	1	1	0	0	0	0	0	0	0	1	1	1	1	0	0
solcap_snp_c2_57989	1	2	1	0	2	2	2	1	2	1	1	1	2	1	1	2	0	3	2	1	1	0	2	1	1	1	1	2	2	0	1	2	2	1	2	1	1	2	2	2	1	1	2	2	2	3	2	0	1
solcap_snp_c2_36123	1	0	0	0	0	1	1	1	1	0	1	0	1	1	0	1	0	1	1	1	0	0	0	0	0	0	0	1	1	0	0	0	0	0	0	0	0	1	1	0	1	0	1	1	1	1	0	0	1
solcap_snp_c1_8140	1	1	2	1	2	1	1	0	0	0	0	1	1	1	1	1	1	1	0	0	2	0	2	1	1	1	1	0	1	2	1	2	2	0	2	0	1	1	2	2	1	2	1	0	1	2	1	1	1
solcap_snp_c2_25959	1	0	0	0	0	1	1	1	1	0	1	0	1	1	0	1	0	1	1	1	0	0	0	0	0	0	0	1	1	0	0	0	0	0	0	0	0	1	1	0	1	0	1	1	1	1	0	0	0
solcap_snp_c1_8136	3	4	3	3	3	4	3	4	4	4	4	3	4	3	3	4	3	4	4	4	3	4	3	3	3	3	4	4	4	3	3	3	3	4	3	4	4	4	3	3	3	3	4	4	3	3	4	3	3
solcap_snp_c1_8132	3	3	3	3	4	3	2	2	3	3	2	4	3	2	4	3	3	3	3	2	3	3	4	3	4	3	4	2	2	3	3	4	4	3	4	3	3	2	3	4	2	4	2	3	2	3	4	3	3
solcap_snp_c2_25947	3	2	3	3	3	4	1	2	2	2	2	3	3	2	3	3	3	2	2	2	3	3	3	2	3	2	4	1	2	3	2	3	3	2	3	2	3	2	3	4	2	4	2	2	1	2	3	3	3
solcap_snp_c2_31981	2	3	3	2	3	1	4	2	2	2	3	2	2	3	2	2	2	3	2	1	3	1	3	3	2	3	1	3	3	3	3	3	3	2	3	2	2	3	3	3	3	2	3	2	4	4	2	2	2
solcap_snp_c2_31887	3	4	3	3	3	4	3	4	4	4	4	3	4	3	3	4	3	4	4	4	3	4	3	3	3	3	4	4	4	3	3	3	3	4	3	4	4	4	3	3	3	3	4	4	3	3	4	3	3
solcap_snp_c2_31893	3	3	3	4	3	3	3	3	3	4	3	4	2	3	4	2	4	2	3	4	3	4	3	4	4	4	3	3	2	3	4	3	3	4	3	4	3	2	2	2	3	3	2	3	3	2	3	4	4
solcap_snp_c2_31913	3	4	4	4	4	4	3	3	3	4	3	4	3	3	3	3	4	3	3	4	4	4	4	4	4	4	4	3	3	4	4	4	4	4	4	4	4	3	4	4	3	4	3	3	3	3	4	4	4
solcap_snp_c1_15755	4	3	4	4	3	4	3	4	3	3	3	3	4	4	3	4	4	3	3	4	4	4	3	3	3	3	4	3	4	4	3	3	3	3	3	3	4	4	4	4	4	4	4	3	3	3	3	4	4
solcap_snp_c2_31931	1	0	1	1	1	0	1	0	0	0	0	0	0	1	1	0	1	0	0	0	1	0	1	1	1	1	0	0	0	1	1	1	1	0	1	0	0	0	1	1	1	1	0	0	1	1	0	1	1
solcap_snp_c2_46171	0	1	0	0	1	0	1	0	1	1	1	1	0	0	1	0	0	1	1	0	0	0	1	1	1	1	0	1	0	0	1	1	1	1	1	1	0	0	0	0	0	0	0	1	1	1	1	0	0
solcap_snp_c2_16863	2	3	2	1	2	2	3	2	2	3	4	2	2	2	2	2	2	4	2	2	2	2	2	3	2	3	2	3	4	2	2	2	3	3	2	3	3	3	2	3	2	1	3	3	3	3	3	1	1
solcap_snp_c2_16771	3	4	3	3	3	4	3	4	4	4	4	4	4	3	3	4	3	4	4	4	3	4	3	3	3	3	4	4	4	3	3	3	3	4	3	4	4	4	3	3	3	3	4	4	3	3	4	3	3
solcap_snp_c2_16777	3	2	3	3	2	2	3	2	1	2	3	1	2	3	2	2	3	3	1	2	3	2	2	3	2	3	2	2	4	3	2	2	3	2	2	3	3	3	3	4	3	2	3	2	3	3	2	2	2
solcap_snp_c2_16785	0	1	0	0	1	0	1	0	1	1	1	1	0	0	1	0	0	1	1	0	0	0	1	1	1	1	0	1	0	0	1	1	1	1	1	0	0	0	0	0	0	0	0	1	1	1	1	0	0
solcap_snp_c1_15374	1	0	1	1	1	0	1	0	0	0	0	0	0	1	1	0	1	0	0	0	1	0	1	1	1	1	0	0	0	1	1	1	1	0	1	0	0	0	1	1	1	1	0	0	1	1	0	1	1
solcap_snp_c2_31082	3	4	3	3	4	4	3	4	4	4	4	4	4	3	3	4	3	4	4	4	3	4	3	3	3	3	4	4	4	3	3	3	3	4	3	4	4	4	3	3	3	3	4	4	3	3	4	3	3
solcap_snp_c2_50595	3	4	4	4	3	4	3	3	3	4	3	4	3	3	3	3	4	3	3	4	4	4	4	4	4	4	4	3	3	4	4	4	4	4	4	4	4	3	4	4	3	4	3	3	3	3	4	4	4
solcap_snp_c2_31144	2	2	2	3	1	1	3	3	2	1	2	1	2	4	3	2	3	1	2	2	2	2	1	2	2	2	1	2	2	2	2	2	1	1	2	1	0	2	2	1	4	2	2	2	3	2	1	3	3
solcap_snp_c1_10646	1	0	1	1	0	0	1	0	0	0	0	0	0	1	1	0	1	0	0	0	1	0	1	1	1	1	0	0	0	1	1	1	1	0	1	0	0	0	1	1	1	1	0	0	1	1	0	1	1
solcap_snp_c2_33777	2	3	3	2	3	3	2	2	2	4	3	3	2	1	1	3	2	3	3	3	3	3	3	3	2	3	3	3	2	3	3	3	3	4	3	4	4	3	2	3	1	2	3	2	2	2	3	3	2
solcap_snp_c1_10109	3	2	2	2	3	2	3	3	4	2	2	3	3	3	4	3	2	2	3	2	2	2	3	2	2	2	2	3	2	2	3	3	2	2	3	1	2	2	2	1	3	3	2	4	3	3	2	2	3
solcap_snp_c1_10130	2	1	1	2	1	1	2	2	2	0	1	1	2	3	3	1	2	1	1	1	1	1	1	1	2	1	1	1	2	1	1	1	1	0	1	0	0	1	2	1	3	2	1	2	2	2	1	1	2
solcap_snp_c2_3146	4	1	3	2	2	3	3	3	2	2	2	2	3	3	2	2	2	3	2	2	3	3	3	2	2	2	3	3	2	2	2	2	3	2	3	2	3	3	3	2	3	2	3	2	2	3	2	2	2
solcap_snp_c1_10934	3	4	4	3	4	4	3	3	4	3	3	4	4	4	3	4	3	4	4	4	3	3	4	3	3	3	3	4	3	3	3	4	3	3	4	4	3	3	4	3	3	4	3	3	4	4	3	4	4
solcap_snp_c2_36714	1	3	2	2	3	2	1	1	2	2	2	3	1	1	3	2	3	1	2	2	1	1	2	3	2	3	2	1	2	3	3	3	2	2	1	2	2	1	2	3	2	3	2	3	2	2	3	3	3
solcap_snp_c1_10932	1	0	0	1	0	0	1	1	0	1	1	0	0	0	1	0	1	0	0	0	1	1	0	1	1	1	1	0	1	1	1	0	1	1	0	0	1	1	0	1	1	0	1	1	0	0	1	0	0
solcap_snp_c2_36706	1	0	0	1	0	0	1	1	0	1	1	0	0	0	1	0	1	0	0	0	1	1	0	1	1	1	1	0	1	1	1	0	1	1	0	0	1	1	0	1	1	0	1	1	0	0	1	0	0
solcap_snp_c2_5869	3	2	2	2	3	2	3	3	4	2	2	3	3	3	4	3	2	2	3	2	2	2	3	3	2	2	2	3	2	2	3	3	2	2	3	1	2	2	2	1	3	3	2	4	3	3	2	2	3
solcap_snp_c1_2117	1	2	2	1	2	1	2	2	2	3	2	2	1	1	1	2	1	1	2	2	2	2	2	2	1	2	1	3	0	2	3	3	1	3	2	2	2	2	0	0	1	1	2	2	2	1	1	2	2
solcap_snp_c1_2064	2	3	3	2	3	3	2	2	2	4	3	3	2	1	1	3	2	3	3	3	3	3	3	2	2	3	3	3	2	3	3	3	3	4	3	4	4	3	2	3	1	2	2	2	2	2	3	3	2
solcap_snp_c1_2065	1	2	2	1	2	1	2	2	2	3	2	2	1	1	1	2	1	1	2	2	2	2	2	2	1	2	1	3	0	2	3	3	1	3	2	2	2	2	0	0	1	1	1	2	2	1	1	2	2
solcap_snp_c2_5812	2	2	2	1	3	3	1	1	2	3	2	3	2	0	1	3	1	3	3	2	2	2	3	1	1	2	3	2	2	2	2	2	3	3	3	3	4	2	2	3	0	2	2	2	1	2	3	2	1
solcap_snp_c1_2086	2	3	3	2	3	3	2	2	2	4	3	3	2	1	1	3	2	3	3	3	3	3	3	2	2	3	3	3	2	3	3	3	3	4	3	4	4	3	2	3	1	2	2	2	2	2	3	3	2
solcap_snp_c2_5828	3	4	4	3	4	3	4	4	4	3	3	3	4	4	4	4	3	3	4	3	4	3	4	4	3	3	3	4	3	4	4	4	3	3	3	3	3	4	3	3	4	4	4	4	4	4	3	4	4
solcap_snp_c1_2091	3	3	3	4	2	3	3	3	2	2	3	2	3	4	3	2	4	3	2	3	3	3	2	3	4	3	3	2	4	3	2	2	3	2	2	3	2	3	4	4	4	3	3	2	3	3	3	3	3
solcap_snp_c2_5850	1	1	1	0	2	1	1	1	1	2	1	2	1	0	1	2	0	1	2	1	1	1	2	1	0	1	1	2	0	1	2	2	1	2	2	1	2	1	0	0	0	1	1	2	1	1	1	1	1
solcap_snp_c2_5856	3	3	3	4	2	3	3	3	3	2	3	2	3	4	3	2	4	3	2	3	3	3	2	3	4	3	3	2	4	3	2	2	3	2	2	3	2	3	4	4	4	3	3	2	3	3	3	3	3
solcap_snp_c2_56141	1	0	0	1	0	1	0	0	1	1	1	1	0	0	0	0	1	1	0	1	0	1	0	0	1	1	1	0	1	0	0	0	1	1	1	1	1	0	1	1	0	0	0	0	0	0	1	0	0
solcap_snp_c1_13135	3	2	3	3	3	2	3	4	2	2	2	2	3	4	3	2	3	1	2	3	3	3	2	3	3	2	2	3	2	3	3	3	1	2	2	2	1	4	2	1	4	3	3	3	3	2	2	3	4
solcap_snp_c1_13155	1	1	0	1	1	1	1	0	2	2	2	2	0	0	1	1	1	2	1	1	0	1	1	1	1	2	1	1	2	0	1	1	2	2	2	1	2	0	1	1	0	0	1	1	1	1	1	0	0
solcap_snp_c1_3003	1	2	1	1	1	2	1	0	2	2	2	2	1	0	1	2	1	3	2	1	1	1	2	1	1	2	2	1	2	1	1	1	3	2	2	2	3	0	2	3	0	1	1	1	1	2	2	1	0
solcap_snp_c1_2953	1	2	1	1	1	2	1	0	2	2	2	2	1	0	1	2	1	3	2	1	1	1	2	1	1	2	2	1	2	1	1	1	3	2	2	2	3	0	2	3	0	1	1	1	1	2	2	1	0
solcap_snp_c1_2960	3	2	3	3	3	2	3	4	2	2	2	2	3	4	3	2	3	1	2	3	3	3	2	3	3	2	2	3	2	3	3	3	1	2	2	2	1	4	2	1	4	3	3	3	3	2	2	3	4
solcap_snp_c2_8744	3	4	4	3	4	3	4	4	3	3	3	3	4	4	4	4	3	3	4	3	4	3	4	4	3	3	3	4	3	4	4	4	3	3	3	3	3	4	3	3	4	4	4	4	4	4	3	4	4
solcap_snp_c2_8822	3	3	3	4	2	3	4	3	3	2	3	2	3	4	3	2	4	3	2	3	3	3	2	3	4	3	2	2	3	3	2	2	3	2	2	3	2	3	4	4	4	3	2	2	3	3	3	3	3
solcap_snp_c2_8904	1	2	2	0	2	2	1	1	2	2	1	2	2	0	1	3	0	2	3	1	2	1	3	2	0	1	2	2	1	2	2	2	2	2	2	2	3	1	1	2	0	2	2	2	1	2	2	2	2
solcap_snp_c2_8966	1	2	2	0	2	2	1	1	2	2	1	2	2	0	1	3	0	2	3	1	2	1	3	2	0	1	2	2	1	3	2	2	2	2	2	2	3	1	1	2	0	2	2	2	1	2	2	2	2
solcap_snp_c2_8999	1	0	1	0	1	1	0	1	0	1	0	1	1	0	0	1	0	0	1	1	1	1	1	1	0	0	1	1	0	1	1	1	0	1	1	1	1	1	0	0	0	1	1	1	0	0	1	1	1
solcap_snp_c2_8650	3	3	2	4	3	2	3	3	3	3	4	3	2	4	4	2	4	3	2	3	2	3	2	3	4	4	3	3	4	2	3	3	3	3	3	2	2	3	3	2	4	2	3	3	4	3	2	2	2
solcap_snp_c1_2944	1	3	3	1	3	2	2	2	2	3	2	2	2	1	1	3	1	2	3	2	3	2	3	3	1	2	2	3	1	3	3	3	2	3	2	3	3	2	1	2	1	2	2	2	2	2	2	3	3
solcap_snp_c2_22289	2	4	3	2	4	3	3	4	3	3	3	3	4	3	3	4	2	3	4	3	3	3	3	4	2	2	3	4	3	3	3	3	2	3	3	3	3	4	2	2	3	2	4	4	3	3	3	3	3
solcap_snp_c1_6992	2	1	2	3	1	1	2	1	1	2	2	1	0	2	1	0	3	2	0	2	2	2	1	1	2	3	1	1	1	1	2	2	2	2	1	2	1	1	2	2	2	2	0	0	1	1	1	2	2
solcap_snp_c1_7005	2	0	1	2	0	1	1	0	1	1	1	1	0	1	1	0	2	1	0	1	1	1	1	0	1	2	1	0	1	1	1	1	2	1	1	1	1	0	2	2	1	2	0	0	1	1	1	1	1
solcap_snp_c1_7029	1	0	1	0	1	1	0	1	0	1	0	1	1	0	0	1	0	0	1	1	1	1	1	1	1	0	1	1	0	1	1	1	0	1	1	1	1	1	0	0	0	0	1	1	0	0	1	1	1
solcap_snp_c2_24229	2	4	3	2	4	3	3	4	3	3	3	3	4	3	3	4	2	3	4	3	3	3	3	4	3	2	3	4	3	3	3	3	2	3	3	3	3	4	2	2	3	2	4	4	3	3	3	3	3
solcap_snp_c2_24115	3	4	3	4	3	3	3	3	4	3	4	3	3	4	4	3	4	4	3	3	3	3	3	3	3	4	3	3	3	3	3	3	4	3	3	3	3	3	4	4	4	4	3	3	4	4	3	3	3
solcap_snp_c2_29204	4	2	3	4	3	3	3	4	2	3	3	3	3	4	3	2	4	3	2	4	3	4	2	4	4	3	3	3	3	2	3	3	2	3	3	3	2	4	3	2	4	3	3	3	2	2	3	3	3
solcap_snp_c1_8867	1	0	1	0	1	1	1	1	0	1	0	1	1	0	0	1	0	0	1	1	1	1	1	1	1	0	1	1	1	1	1	1	0	1	1	1	1	1	0	0	0	0	1	1	0	0	1	1	1
solcap_snp_c2_29165	4	3	4	3	4	3	4	3	4	4	4	3	3	3	3	4	3	4	4	3	4	3	4	3	3	4	3	4	3	4	4	4	4	4	3	4	4	3	3	4	3	3	3	3	4	4	3	4	4
solcap_snp_c2_29169	1	2	2	0	2	2	2	1	2	2	1	2	2	0	1	3	0	1	3	1	2	1	3	1	1	1	2	2	2	3	2	2	2	2	2	2	3	1	1	2	0	1	2	2	2	2	2	2	2
solcap_snp_c2_1950	2	3	2	2	2	3	3	2	2	1	1	3	3	3	3	3	2	1	3	2	3	2	4	2	2	2	3	2	3	4	3	3	3	2	3	2	3	2	3	3	2	3	3	3	2	3	3	2	3
solcap_snp_c2_37339	2	2	2	1	2	2	3	1	2	1	1	2	2	1	2	3	1	1	3	1	3	1	4	1	1	2	2	2	2	4	3	3	3	2	2	2	3	1	2	3	1	2	2	2	2	3	2	2	3
solcap_snp_c1_11137	2	2	2	1	2	2	3	1	2	1	1	2	2	1	2	3	1	1	3	1	3	1	4	1	1	2	2	2	2	4	3	3	3	2	2	2	3	1	2	3	2	2	2	2	2	3	2	2	3
solcap_snp_c1_11139	2	0	1	1	1	1	2	1	0	0	0	1	1	1	1	1	1	0	1	1	2	1	2	1	1	1	1	1	1	2	2	2	1	1	1	1	1	1	1	1	1	1	1	1	0	1	1	1	2
solcap_snp_c2_37350	2	2	2	1	2	2	3	1	2	1	1	2	2	1	2	3	1	1	3	1	3	1	4	1	1	2	2	2	2	4	3	3	3	2	2	2	3	1	2	3	2	2	2	2	2	3	2	2	3
solcap_snp_c1_11144	2	1	1	2	1	2	2	2	0	0	0	2	2	3	2	1	2	0	1	2	2	2	2	2	2	1	2	1	2	2	2	2	1	1	2	1	1	2	2	1	1	2	2	2	0	1	2	1	2
solcap_snp_c1_8679	0	2	1	0	1	1	1	0	2	1	1	1	1	0	2	2	0	1	2	0	1	0	2	0	0	1	1	1	1	2	1	1	2	1	1	1	2	0	1	1	1	1	1	1	2	2	1	1	1
solcap_snp_c1_16127	4	2	3	4	3	3	3	4	2	3	3	3	3	4	2	2	4	3	2	4	3	4	2	4	4	3	3	3	3	2	3	3	2	3	3	3	2	4	3	3	3	3	3	3	2	2	3	3	3
solcap_snp_c2_50797	2	1	2	2	2	1	1	2	2	3	3	2	1	1	1	1	2	3	1	2	0	2	0	2	2	2	1	1	1	0	1	1	1	2	1	2	1	2	1	1	2	1	1	0	2	1	1	2	1
solcap_snp_c2_41210	0	3	1	1	1	2	1	1	2	1	1	1	2	2	2	2	1	1	2	1	2	1	2	1	1	1	2	2	2	2	1	1	2	1	2	1	2	1	2	2	1	2	2	2	2	2	2	1	1
solcap_snp_c2_41189	4	1	3	3	3	2	3	3	2	3	3	3	2	2	2	2	3	3	2	3	2	3	2	3	3	3	2	2	2	2	3	3	2	3	2	3	2	3	2	2	3	2	2	2	2	2	2	3	3
solcap_snp_c2_9043	2	0	1	1	1	1	2	1	0	0	0	1	1	1	1	1	1	0	1	1	2	1	2	1	1	1	0	1	1	2	2	2	1	1	1	1	1	1	1	1	1	1	1	2	0	1	1	1	2
solcap_snp_c2_9038	4	3	3	3	3	4	3	3	4	3	3	3	4	4	4	3	3	3	4	3	4	3	4	3	3	3	4	4	4	4	3	3	4	3	4	3	4	3	4	4	3	4	4	4	4	4	4	3	3
solcap_snp_c2_9308	2	4	3	3	3	3	4	3	2	2	2	2	3	3	3	3	3	2	3	3	4	3	4	3	3	3	2	3	3	4	4	4	3	3	3	3	3	3	3	3	3	3	3	4	3	3	3	3	4
solcap_snp_c2_9292	4	2	3	4	3	3	3	4	2	3	3	3	3	4	2	3	4	3	2	4	3	4	2	4	4	3	3	3	3	2	3	3	2	3	3	3	2	4	3	3	3	3	3	3	2	3	3	3	3
solcap_snp_c2_9245	2	0	1	1	1	1	2	1	0	0	0	0	1	1	1	1	1	0	1	1	2	1	2	1	1	1	0	1	1	2	2	2	1	1	1	1	1	1	1	1	1	1	1	2	1	1	1	1	2
solcap_snp_c1_3098	2	4	3	3	3	3	2	3	4	4	4	4	3	3	3	3	3	4	3	3	2	3	2	3	3	3	4	3	3	2	2	2	3	3	3	3	3	3	3	3	3	3	3	2	3	3	3	3	2
solcap_snp_c2_9214	1	2	2	2	2	1	1	1	2	3	3	3	0	0	1	2	3	2	1	2	0	2	0	1	2	3	2	1	1	1	2	2	2	3	2	2	2	1	1	1	1	1	1	1	2	1	1	1	1
solcap_snp_c2_9137	4	2	3	3	2	4	3	3	3	2	2	2	4	4	3	2	3	3	3	3	3	3	4	3	3	2	3	3	3	3	2	2	3	2	3	3	3	3	4	4	3	4	3	3	2	3	4	3	3
solcap_snp_c1_3081	1	0	1	1	0	1	0	0	1	1	1	1	0	0	0	0	1	1	0	1	0	1	0	0	0	1	1	0	0	0	0	0	1	1	1	1	1	0	1	1	0	1	0	0	0	0	1	0	0
solcap_snp_c1_13951	3	2	3	2	2	4	2	3	3	2	2	2	4	3	2	2	3	3	3	3	2	3	3	3	3	1	2	3	3	2	1	1	2	2	3	3	3	3	2	3	2	3	3	2	1	2	4	3	2
solcap_snp_c1_10938	1	0	0	1	0	0	1	1	0	1	1	0	0	0	1	0	1	0	0	0	1	1	0	1	1	1	1	0	1	1	1	0	1	1	0	0	1	1	0	1	1	0	1	1	0	0	1	0	0
solcap_snp_c2_56259	2	3	2	3	3	2	2	3	2	3	4	3	2	1	3	3	4	2	2	3	3	2	2	3	2	3	3	2	3	4	4	3	3	3	1	2	3	3	2	3	3	3	2	3	2	2	3	3	3
solcap_snp_c2_46993	1	1	1	1	1	0	1	2	0	2	2	1	0	0	1	1	2	1	0	1	2	1	1	2	1	2	1	1	2	2	2	1	2	2	0	1	2	2	0	2	1	1	1	1	1	0	2	1	1
solcap_snp_c2_33932	2	3	3	2	2	2	3	3	1	3	2	2	1	2	3	1	3	2	1	1	3	3	3	4	4	4	2	2	3	3	3	2	4	3	2	2	4	3	2	4	3	2	3	3	3	2	4	2	2
solcap_snp_c2_50180	3	4	4	4	4	4	3	3	4	3	3	4	4	4	3	4	3	4	4	4	3	3	4	3	3	3	3	4	3	3	3	4	3	3	4	4	3	3	4	3	3	4	3	3	4	4	3	4	4
solcap_snp_c1_16656	4	3	3	3	3	4	4	3	4	3	3	3	4	4	4	3	3	3	4	3	3	4	3	3	4	3	4	3	3	3	3	3	3	3	4	3	3	3	4	3	4	3	4	4	3	4	3	3	3
solcap_snp_c2_24266	1	1	1	1	1	0	1	2	0	2	2	1	0	0	1	1	2	1	0	1	2	1	1	2	1	2	1	1	2	2	2	1	2	2	0	1	2	2	0	2	1	1	1	1	1	0	2	1	1
solcap_snp_c2_24279	1	1	1	1	1	0	1	2	0	2	2	1	0	0	1	1	2	1	0	1	2	1	1	2	1	2	1	1	2	2	2	1	2	2	0	1	2	2	0	1	1	1	1	1	1	0	2	1	1
solcap_snp_c1_10000	2	2	1	2	2	2	2	2	0	2	1	3	3	1	2	3	4	2	3	1	2	1	2	2	2	2	2	2	2	2	3	1	2	1	2	3	2	2	1	2	2	3	3	4	1	3	3	1	2
solcap_snp_c1_10011	3	4	3	3	3	3	3	3	3	4	3	4	4	3	4	4	4	3	4	3	3	3	4	3	3	4	3	3	4	3	4	4	4	3	4	4	4	3	3	4	3	4	4	4	4	4	3	3	3
solcap_snp_c1_10012	1	0	1	1	1	1	1	1	1	0	1	0	0	1	0	0	0	1	0	1	1	1	0	1	1	0	1	1	0	1	0	0	0	1	0	0	0	1	1	0	1	0	0	0	0	0	1	1	1
solcap_snp_c1_10031	0	2	1	1	1	1	1	1	0	1	0	2	1	0	1	2	2	1	1	1	1	0	0	1	1	1	1	1	1	1	2	0	1	0	1	2	0	1	1	1	1	2	2	2	0	1	2	1	2
solcap_snp_c1_10457	3	3	3	2	3	3	3	2	2	3	2	4	4	2	3	4	4	2	3	2	4	3	3	3	3	3	3	2	3	2	4	4	2	3	2	4	3	4	2	3	2	4	4	4	3	4	3	3	3
solcap_snp_c1_10855	3	4	3	3	3	3	3	3	3	4	3	4	4	4	4	4	4	3	4	3	3	3	4	3	3	4	3	3	4	4	3	4	4	3	4	4	3	3	4	4	3	4	4	4	4	4	3	3	3
solcap_snp_c1_11479	2	1	2	1	2	0	1	1	1	1	1	3	2	0	2	2	2	0	2	2	2	1	1	1	0	3	1	1	2	2	3	2	2	0	1	3	1	2	1	2	2	3	3	2	1	1	1	1	2
solcap_snp_c1_11520	3	3	2	4	3	3	3	3	3	3	4	2	2	2	3	3	3	4	3	2	4	3	2	3	3	4	2	4	4	3	3	2	2	4	2	3	2	3	3	2	4	3	2	3	3	4	4	3	2
solcap_snp_c1_11525	1	1	1	1	1	1	2	2	0	1	1	1	0	1	1	0	1	1	2	1	2	1	0	1	1	1	0	1	2	0	2	1	0	0	0	1	1	1	0	2	1	1	0	1	1	0	1	1	2
solcap_snp_c1_11534	1	2	1	2	1	1	2	2	1	2	2	1	0	1	1	1	1	2	2	0	3	2	1	1	1	2	0	2	2	1	2	1	1	1	0	2	2	2	1	2	2	2	1	1	1	1	2	1	2
solcap_snp_c1_11948	3	1	3	2	1	3	2	1	2	2	2	2	1	2	2	3	1	2	2	1	1	2	1	2	3	1	2	2	2	3	2	2	1	3	3	2	1	1	2	2	1	2	2	2	2	2	3	3	3
solcap_snp_c1_12597	2	2	2	3	3	2	1	3	2	2	3	2	2	3	2	1	2	3	3	2	2	3	3	1	2	2	2	3	2	3	1	1	3	2	3	1	3	1	2	3	2	1	1	2	2	2	2	1	1
solcap_snp_c1_13483	2	2	2	3	3	2	2	3	1	1	2	3	2	1	2	2	3	2	2	2	3	2	1	3	2	2	3	3	1	1	3	1	2	1	1	3	1	3	2	1	3	3	3	3	0	2	3	2	3
solcap_snp_c1_13594	2	0	1	0	0	1	1	0	1	2	0	1	1	2	1	2	1	0	1	1	0	0	1	0	1	1	0	0	2	2	1	1	1	1	2	1	0	0	1	2	0	2	1	1	2	1	1	1	1
solcap_snp_c1_13998	2	3	3	2	2	3	3	2	1	2	1	3	3	2	2	3	3	2	4	2	2	2	1	2	3	3	2	2	3	3	4	2	1	3	3	3	1	1	2	3	2	3	3	4	2	3	4	2	3
solcap_snp_c1_15484	4	3	4	4	3	3	3	3	3	3	4	3	3	3	4	4	3	4	4	4	4	4	3	3	3	4	3	4	4	4	3	3	3	4	4	4	3	3	4	3	4	4	4	4	3	4	4	3	4
solcap_snp_c1_15485	1	0	1	1	1	1	1	1	1	0	1	0	0	0	0	0	0	1	1	0	1	1	0	1	1	0	1	1	0	0	1	0	0	1	0	0	1	1	0	0	1	0	0	0	0	0	1	1	1
solcap_snp_c1_15700	1	1	1	1	0	2	1	0	0	1	0	1	1	1	1	2	1	2	2	0	0	1	0	1	2	1	1	1	1	1	1	1	1	2	2	1	0	0	1	1	0	0	1	2	1	2	2	1	1
solcap_snp_c1_15909	4	2	4	2	3	4	3	3	3	3	3	4	4	3	3	3	3	3	3	2	2	3	3	4	4	2	4	3	3	3	3	3	3	3	4	2	3	3	3	3	3	2	3	3	3	3	3	3	3
solcap_snp_c1_15911	3	2	1	4	3	2	3	3	3	3	3	1	1	2	2	2	3	3	2	3	4	3	2	2	2	4	1	3	3	2	3	2	2	3	1	3	2	3	2	2	3	3	2	3	2	3	3	2	2
solcap_snp_c1_15913	3	4	3	4	4	3	3	3	4	3	3	3	4	4	4	4	4	3	3	4	3	3	4	3	3	4	4	3	3	4	3	4	4	4	4	4	3	3	4	3	3	4	4	4	4	4	3	4	3
solcap_snp_c1_15914	2	2	3	1	2	2	1	2	2	2	2	3	4	2	3	2	2	2	2	2	1	2	3	3	2	1	3	2	2	2	1	3	3	2	3	2	2	2	3	2	2	1	3	2	2	2	1	2	2
solcap_snp_c1_16194	3	3	3	2	3	2	3	2	3	3	3	3	4	3	3	3	4	2	4	3	3	3	4	2	2	4	2	2	4	4	3	4	3	3	3	3	3	3	2	4	3	4	3	3	4	3	2	2	2
solcap_snp_c1_16195	1	2	1	1	1	2	2	1	2	2	2	0	2	3	1	2	2	2	2	1	1	2	3	1	2	1	1	1	2	2	0	2	1	3	2	0	2	1	1	2	1	1	0	1	3	2	1	1	0
solcap_snp_c1_16221	3	2	3	1	4	2	3	4	2	3	2	3	4	3	3	1	3	2	3	3	3	2	3	3	2	2	2	2	2	1	3	3	3	1	1	3	3	3	2	3	2	2	2	2	2	1	1	3	4
solcap_snp_c1_16450	3	3	3	3	4	2	3	4	4	3	4	3	3	3	3	2	3	3	2	4	4	3	4	3	2	3	3	3	3	3	2	3	4	2	2	3	4	4	3	3	4	3	3	2	3	2	2	3	3
solcap_snp_c1_2398	1	0	1	1	1	1	1	1	1	0	1	0	0	0	0	0	0	1	0	1	1	1	0	1	1	0	1	1	0	0	1	0	0	1	0	0	1	1	0	0	1	0	0	0	0	0	1	1	1
solcap_snp_c1_2404	3	4	3	3	3	3	3	3	3	4	3	4	4	4	4	4	4	3	4	3	3	3	4	3	3	4	3	3	4	4	3	4	4	3	4	4	3	3	4	4	3	4	4	4	4	4	3	3	3
solcap_snp_c1_3141	3	4	3	3	3	3	3	3	3	4	3	4	4	3	4	4	4	3	4	3	3	3	4	3	3	4	3	3	4	4	4	4	4	3	4	4	3	3	3	4	3	4	4	4	4	4	3	3	3
solcap_snp_c1_3150	4	3	3	4	3	4	3	3	4	4	4	3	3	4	4	4	3	4	3	3	3	4	4	4	4	3	4	4	3	3	3	4	4	4	4	3	4	4	4	3	3	3	3	3	4	4	3	4	3
solcap_snp_c1_3696	2	2	1	2	2	1	1	2	3	3	3	2	2	3	3	2	2	2	1	2	2	2	4	2	1	2	2	2	2	2	0	3	4	1	2	2	3	3	3	2	2	2	2	1	3	2	0	2	1
solcap_snp_c1_5126	3	3	3	2	3	2	3	2	3	3	3	3	4	3	3	3	4	2	4	3	3	3	4	2	2	4	2	2	4	4	3	4	3	3	3	3	3	3	2	4	3	4	3	3	4	3	2	2	2
solcap_snp_c1_5137	3	3	4	3	4	3	3	3	3	2	3	4	3	2	3	2	3	2	2	3	4	3	2	4	3	3	4	3	2	2	4	4	3	2	2	4	3	4	3	3	3	3	4	3	2	2	3	4	4
solcap_snp_c1_5981	1	3	2	1	3	1	2	1	2	3	2	2	1	1	3	2	1	2	1	2	1	2	1	3	3	2	1	1	2	2	2	3	2	3	1	2	2	2	3	1	2	3	2	1	3	1	1	1	2
solcap_snp_c1_6228	2	3	2	3	3	2	1	3	3	3	3	3	2	1	4	2	2	2	2	2	2	3	2	3	4	3	2	2	2	2	3	4	3	3	2	3	3	2	3	2	2	3	3	2	3	2	1	3	2
solcap_snp_c1_7381	1	1	1	2	1	2	1	2	1	1	1	1	0	1	1	1	0	2	1	1	1	1	0	2	2	0	2	2	0	0	1	1	1	1	1	1	1	1	2	0	1	0	1	1	0	1	2	2	2
solcap_snp_c1_7382	2	3	3	2	3	4	4	2	2	2	2	2	3	3	1	2	3	3	3	2	3	2	1	3	4	1	3	2	2	2	2	2	1	3	2	2	2	2	2	3	2	1	2	3	2	2	4	3	3
solcap_snp_c1_7399	4	3	3	4	3	4	3	4	4	4	4	3	3	4	4	4	3	4	3	3	3	4	4	4	4	3	4	4	3	3	3	4	4	4	4	3	4	4	4	3	3	3	3	3	4	4	3	4	3
solcap_snp_c1_7400	3	3	3	2	3	2	3	2	3	3	3	3	4	3	3	3	4	2	3	3	3	3	4	2	2	4	2	2	4	4	3	3	3	3	3	3	3	3	2	4	3	4	3	3	4	3	2	2	2
solcap_snp_c1_7404	1	1	1	2	1	2	1	2	1	1	1	1	0	1	1	1	0	2	1	1	1	2	0	2	2	0	2	2	0	0	1	1	1	1	1	1	1	1	2	0	1	0	1	1	0	1	2	2	2
solcap_snp_c1_7405	1	2	2	2	2	3	2	2	2	1	2	1	1	2	1	1	1	2	1	1	2	2	1	3	3	0	3	2	0	0	1	2	1	2	1	1	2	2	2	1	1	0	1	1	1	1	2	3	2
solcap_snp_c1_7514	3	2	2	4	2	2	1	3	3	3	3	3	1	2	4	3	1	3	2	3	2	4	3	3	2	3	3	4	2	2	3	3	4	2	3	3	3	3	4	1	3	3	3	2	2	3	2	3	3
solcap_snp_c1_7515	0	1	1	0	1	0	1	1	0	0	0	1	1	0	0	0	1	0	1	1	1	0	0	0	0	1	0	0	1	1	1	0	0	0	0	1	0	0	0	1	1	1	1	1	0	0	1	0	1
solcap_snp_c1_8150	3	3	3	2	2	3	3	2	2	3	2	4	4	2	3	4	4	2	3	2	4	3	3	3	3	3	3	2	3	2	4	4	2	3	2	4	3	4	2	3	2	4	4	4	3	4	3	3	3
solcap_snp_c1_8186	3	3	2	3	3	2	3	3	4	4	2	2	4	4	3	3	4	2	2	4	3	2	4	2	2	4	3	2	3	3	3	3	4	3	3	4	3	3	3	3	2	4	3	3	4	3	2	3	3
solcap_snp_c1_8708	0	1	0	1	1	0	0	1	1	1	1	0	0	1	1	0	0	1	1	1	0	1	1	0	1	1	0	1	1	1	0	0	1	1	1	0	1	0	1	1	1	0	0	0	1	0	0	0	0
solcap_snp_c1_8709	2	1	0	2	2	1	1	2	1	2	2	1	2	2	2	1	2	2	2	1	2	3	3	1	2	2	1	2	2	2	1	1	2	2	2	1	3	1	1	3	2	1	1	2	2	2	1	0	0
solcap_snp_c1_8830	0	1	1	0	1	0	0	1	0	1	1	1	0	1	1	0	0	1	0	1	0	1	1	0	1	1	0	1	0	1	1	1	1	1	0	0	0	0	1	1	1	0	0	0	1	0	0	0	0
solcap_snp_c1_9878	0	1	0	1	1	0	0	1	1	1	1	0	0	1	1	0	0	1	1	1	0	1	1	0	1	1	0	1	1	1	0	0	1	1	1	0	1	0	1	1	1	0	0	0	1	0	0	0	0
solcap_snp_c1_9918	2	1	0	2	2	1	1	2	1	2	2	1	2	2	2	1	2	2	2	1	2	3	3	1	2	2	1	2	2	2	1	1	2	2	2	1	3	1	1	3	2	1	1	2	2	2	1	0	0
solcap_snp_c2_11404	2	2	1	2	2	1	1	2	3	3	3	2	2	3	3	2	2	2	1	2	2	2	4	2	1	2	2	2	2	2	0	3	4	1	2	2	3	3	3	2	2	2	2	1	3	2	0	2	1
solcap_snp_c2_12404	2	2	2	3	3	2	1	3	2	2	3	2	2	3	2	1	2	3	3	2	2	3	3	1	2	2	2	3	2	3	1	1	3	2	3	1	3	1	2	3	2	1	1	2	2	2	2	1	1
solcap_snp_c2_12411	2	4	3	4	3	2	3	3	3	3	3	4	3	2	4	3	3	2	3	3	3	3	3	3	4	4	3	3	3	3	4	4	2	3	2	4	3	3	3	3	3	4	4	3	3	3	2	3	3
solcap_snp_c2_12420	2	0	1	0	1	2	1	1	1	1	1	0	1	2	0	1	1	2	1	1	1	1	1	1	0	0	1	1	1	1	0	0	2	1	2	0	1	1	1	1	1	0	0	1	1	1	2	1	1
solcap_snp_c2_12526	3	1	2	3	3	2	1	3	2	2	3	2	2	3	2	1	2	3	3	2	2	3	3	1	2	2	2	3	2	3	1	1	3	2	3	1	3	1	2	3	2	1	1	2	2	2	2	1	1
solcap_snp_c2_12530	1	1	1	2	2	0	0	2	1	1	2	2	1	2	2	0	1	1	2	1	1	2	2	0	2	2	1	2	1	2	1	1	1	1	1	1	2	0	1	2	1	1	1	1	1	1	0	0	0
solcap_snp_c2_12578	3	3	3	2	2	4	4	2	3	3	2	2	3	2	2	4	3	3	2	3	3	2	2	4	2	2	3	2	3	2	3	2	3	3	4	3	2	4	3	2	3	3	3	3	3	3	4	4	4
solcap_snp_c2_12596	2	1	1	3	2	1	1	2	1	2	2	2	2	2	2	1	2	2	2	1	2	3	3	0	2	2	1	2	1	2	1	2	2	2	1	1	3	1	1	3	1	1	1	2	2	2	1	1	0
solcap_snp_c2_12597	3	4	4	4	4	3	3	4	4	3	4	4	3	4	4	3	3	3	4	4	3	3	3	4	4	4	4	4	4	4	4	4	3	3	3	4	3	3	4	3	4	4	4	3	3	3	3	3	4
solcap_snp_c2_12622	3	4	4	4	4	3	3	4	4	3	4	4	3	4	4	3	3	3	4	4	3	3	3	4	4	4	4	4	4	4	4	4	3	3	3	4	3	3	4	3	4	4	4	3	3	3	3	3	4
solcap_snp_c2_13908	3	3	3	3	4	2	3	4	4	3	4	3	3	3	3	2	3	2	2	4	4	3	4	3	2	3	3	3	3	3	3	3	3	2	2	3	4	4	3	3	4	3	3	2	3	2	2	3	3
solcap_snp_c2_15908	3	2	2	2	2	1	2	2	2	3	2	3	3	2	3	3	3	2	3	3	2	2	3	1	1	4	1	2	4	4	3	2	3	2	3	3	2	2	2	3	3	4	3	3	3	3	2	1	2
solcap_snp_c2_15923	2	3	3	3	3	4	3	3	3	2	3	2	2	3	2	2	2	3	1	2	3	3	2	4	4	1	4	3	1	1	2	3	2	3	2	2	3	3	3	2	2	1	2	2	2	2	3	4	3
solcap_snp_c2_15929	2	3	2	3	2	4	3	3	3	3	3	1	2	4	2	3	2	4	2	2	2	3	2	3	4	1	3	3	2	2	1	2	2	4	3	1	3	2	3	2	2	1	1	2	3	3	3	3	2
solcap_snp_c2_16004	2	4	3	3	3	4	4	3	3	3	3	2	3	4	2	3	3	4	3	3	3	3	3	3	4	2	3	3	3	3	2	2	2	4	3	2	3	3	3	3	3	2	2	3	3	3	4	3	3
solcap_snp_c2_16025	0	1	1	0	1	0	1	0	0	0	0	1	1	0	0	0	1	0	1	1	1	0	0	0	0	1	0	0	1	1	1	0	0	0	0	1	0	1	0	1	1	1	1	1	0	0	1	0	1
solcap_snp_c2_16824	1	4	3	2	2	2	3	2	3	3	2	3	2	2	3	3	2	2	2	3	2	2	2	3	3	3	2	2	3	2	3	3	2	3	2	3	2	3	3	2	3	3	3	2	3	2	2	2	3
solcap_snp_c2_18546	0	1	1	0	1	0	0	1	1	1	1	1	0	1	1	0	0	1	1	1	0	1	1	0	1	1	0	1	0	1	0	1	1	1	0	0	0	0	1	1	1	0	0	0	1	0	0	0	0
solcap_snp_c2_18549	1	3	2	1	3	2	2	1	3	3	2	2	1	1	3	2	1	2	1	2	1	2	1	3	3	2	1	1	2	2	2	3	2	3	1	2	2	2	3	1	2	2	2	1	3	1	1	1	2
solcap_snp_c2_18666	1	2	1	1	2	1	2	0	2	2	1	1	1	0	2	2	1	1	0	1	1	1	0	3	2	1	1	0	2	1	2	2	1	2	1	2	2	2	2	0	1	3	2	1	2	1	1	1	2
solcap_snp_c2_1964	2	2	3	2	2	3	3	2	1	1	1	2	2	1	1	2	2	2	3	2	2	2	0	2	3	2	2	2	2	2	3	1	0	3	2	2	1	1	1	2	2	2	2	3	1	2	4	2	3
solcap_snp_c2_19707	2	2	1	2	2	1	1	2	3	3	3	2	2	3	3	2	2	2	1	2	2	2	4	2	1	2	2	2	2	2	0	3	4	1	2	2	3	3	3	2	2	2	2	1	3	2	0	2	1
solcap_snp_c2_19746	1	0	1	1	1	1	1	1	1	0	1	0	0	1	0	0	0	1	0	1	0	0	0	1	0	0	1	1	0	1	0	0	1	0	1	0	0	0	1	0	1	0	0	0	0	0	1	1	1
solcap_snp_c2_19748	3	4	3	3	3	3	3	3	3	4	3	4	4	3	4	4	4	3	4	3	4	4	4	3	4	4	3	3	4	3	4	4	3	4	3	4	4	4	3	4	3	4	4	4	4	4	3	3	3
solcap_snp_c2_19749	0	1	1	0	0	0	1	0	0	0	0	1	1	1	0	1	1	0	1	1	1	0	1	0	0	1	1	1	1	1	1	0	0	0	0	1	0	1	0	1	1	1	1	1	0	1	1	0	1
solcap_snp_c2_19759	4	3	3	4	4	4	3	4	4	4	4	3	3	3	4	3	3	4	3	3	3	4	3	4	4	3	3	3	3	3	3	4	4	4	4	3	4	3	4	3	3	3	3	3	4	3	3	4	3
solcap_snp_c2_19803	4	3	4	3	4	4	4	3	3	3	3	4	4	3	3	4	4	3	3	3	4	3	3	4	3	3	4	3	3	3	4	4	3	3	3	4	3	4	3	3	3	4	4	4	3	4	4	4	4
solcap_snp_c2_19826	0	1	0	1	0	0	0	1	1	1	1	0	0	1	1	0	0	1	1	1	0	1	1	0	1	1	0	1	1	1	0	0	1	1	1	0	1	0	1	1	1	0	0	0	1	0	0	0	0
solcap_snp_c2_19899	0	2	1	1	0	0	1	1	1	1	1	1	1	2	1	1	1	1	2	2	1	1	2	0	1	2	1	2	2	2	1	0	1	1	1	1	1	1	1	2	2	1	1	1	1	1	1	0	1
solcap_snp_c2_1993	3	3	3	3	4	2	3	4	4	3	4	3	3	3	3	2	3	3	2	4	4	3	4	3	2	3	3	3	3	3	3	3	4	2	2	3	4	4	3	3	4	3	3	2	3	2	2	3	3
solcap_snp_c2_2002	1	1	1	1	0	2	1	0	0	1	0	1	1	1	1	2	1	1	2	0	0	1	0	1	2	1	1	1	1	1	1	1	0	2	2	1	0	0	1	1	0	1	1	2	1	2	2	1	1
solcap_snp_c2_23354	3	2	2	2	2	1	2	2	2	3	2	3	3	2	3	3	3	2	3	3	2	2	3	1	1	4	1	2	4	4	3	2	3	2	3	3	2	2	2	3	3	4	3	3	3	3	2	1	2
solcap_snp_c2_25205	1	1	2	1	1	1	2	1	1	0	1	1	1	1	0	1	1	1	1	2	1	1	0	1	0	1	2	1	1	2	1	0	1	1	0	1	0	1	1	1	2	1	1	1	0	1	2	1	2
solcap_snp_c2_25207	3	4	3	3	3	3	3	3	3	4	3	4	4	3	4	4	4	3	4	3	4	3	4	3	4	4	3	3	4	3	4	4	3	3	4	4	4	4	3	4	3	4	4	4	4	4	3	3	3
solcap_snp_c2_25250	0	1	1	0	0	0	1	0	0	0	0	1	1	0	0	1	1	0	1	1	1	0	0	0	0	1	1	0	1	1	1	0	0	0	0	1	0	1	0	1	1	1	1	1	0	1	1	0	1
solcap_snp_c2_25254	4	3	3	4	4	4	3	4	4	4	4	3	3	4	4	3	3	4	3	3	3	4	4	4	4	3	3	4	3	3	3	4	4	4	4	3	4	3	4	3	3	3	3	3	4	3	3	4	3
solcap_snp_c2_26003	4	3	4	3	3	4	4	3	3	3	3	4	4	3	3	4	4	3	3	3	4	3	3	4	3	3	4	3	3	3	4	4	3	3	3	4	3	4	3	3	3	4	4	4	3	4	4	4	4
solcap_snp_c2_26005	1	1	1	2	2	1	1	2	2	1	2	0	0	2	1	0	0	2	1	2	0	1	1	1	1	1	1	2	1	2	0	0	2	1	2	0	1	0	2	1	2	0	0	0	1	0	1	1	1
solcap_snp_c2_26006	3	4	3	3	3	3	3	3	3	4	3	4	4	3	4	4	4	3	4	3	4	4	4	3	4	4	3	3	4	3	4	4	3	4	3	4	4	4	3	4	3	4	4	4	4	4	3	3	3
solcap_snp_c2_26011	0	1	0	1	1	0	0	1	1	1	1	0	0	1	1	0	0	1	1	1	0	1	1	0	1	1	0	1	1	1	0	0	1	1	1	0	1	0	1	1	1	0	0	0	1	0	0	0	0
solcap_snp_c2_26012	3	3	3	2	2	3	3	2	2	3	2	4	4	2	3	4	4	2	3	2	4	3	3	3	3	3	3	2	3	2	4	4	2	3	2	4	3	4	2	3	2	4	4	4	3	4	3	3	3
solcap_snp_c2_26015	1	0	1	1	1	1	1	1	1	0	1	0	0	1	0	0	0	1	0	1	0	0	0	1	0	0	1	1	0	1	0	0	1	0	1	0	0	0	1	0	1	0	0	0	0	0	1	1	1
solcap_snp_c2_26040	3	1	1	3	3	2	2	3	2	2	3	1	2	3	2	1	2	3	3	2	2	3	3	2	2	2	2	3	2	3	1	1	3	2	3	1	3	1	2	3	3	1	1	2	2	2	2	1	1
solcap_snp_c2_26166	1	0	1	0	0	0	0	0	0	1	0	1	1	1	1	1	0	0	0	1	0	0	1	0	0	0	1	0	0	1	0	1	1	0	1	1	1	0	1	1	0	1	1	0	1	0	0	1	1
solcap_snp_c2_26197	3	4	3	4	4	4	4	4	4	3	4	3	3	3	3	3	4	4	4	3	4	4	3	4	4	4	3	4	4	3	4	3	3	4	3	3	3	4	3	3	4	3	3	4	3	4	4	3	3
solcap_snp_c2_26210	4	3	3	3	4	3	4	4	4	4	3	3	4	4	3	3	4	3	3	4	4	3	4	3	3	4	3	3	3	3	4	3	4	3	3	4	4	4	3	4	3	4	3	3	4	3	3	3	4
solcap_snp_c2_26211	4	2	3	4	2	3	2	2	3	3	4	3	2	2	3	4	2	4	3	3	3	4	3	3	3	3	3	4	3	4	2	3	3	4	3	3	3	3	4	2	4	3	4	3	2	4	4	3	2
solcap_snp_c2_26296	2	3	2	3	3	3	3	3	3	2	2	2	3	3	3	2	4	2	3	2	2	2	2	3	3	3	3	2	3	2	3	3	2	3	3	2	1	2	2	2	2	2	2	4	3	3	2	3	2
solcap_snp_c2_28167	3	2	1	3	3	2	2	3	2	3	3	2	3	3	3	2	3	3	3	2	3	4	4	2	3	3	2	3	3	3	2	2	3	3	3	2	4	2	2	4	3	2	2	3	3	3	2	1	1
solcap_snp_c2_28212	2	0	0	1	1	1	1	1	0	1	1	1	2	1	1	1	2	1	1	0	2	2	2	1	1	1	1	1	1	1	1	1	1	1	1	1	2	1	0	2	1	1	1	2	1	2	1	0	0
solcap_snp_c2_28222	3	2	1	3	3	2	2	3	2	3	3	2	3	3	3	2	3	3	3	2	3	4	4	2	3	3	2	3	3	3	2	2	3	3	3	2	4	2	2	4	3	2	2	3	3	3	2	1	1
solcap_snp_c2_28310	2	4	4	3	3	3	3	3	4	3	3	3	2	3	3	3	2	3	3	4	2	2	2	3	3	3	3	3	3	3	3	3	3	3	3	3	2	3	4	2	3	3	3	2	3	2	3	4	4
solcap_snp_c2_2855	1	2	2	1	1	2	2	1	0	1	0	2	2	1	1	2	2	1	3	1	1	1	0	1	2	2	1	1	2	2	3	1	0	2	2	2	0	0	1	2	1	2	2	3	1	2	3	1	2
solcap_snp_c2_2856	1	1	1	1	0	2	1	0	0	1	0	1	1	1	1	2	1	1	2	0	0	1	0	1	2	1	1	1	1	1	2	1	0	2	2	1	0	0	1	1	0	1	1	2	1	2	2	1	1
solcap_snp_c2_28846	2	1	2	1	0	3	2	2	2	1	1	1	2	2	0	2	2	2	2	2	3	1	2	1	0	1	1	2	2	1	1	0	2	0	3	1	1	2	1	1	2	0	1	2	1	2	3	2	2
solcap_snp_c2_28847	1	2	1	1	2	1	2	0	2	2	1	1	1	0	2	2	1	1	1	1	0	1	0	3	2	1	2	0	2	1	1	2	0	2	1	2	2	2	2	1	1	3	2	1	2	1	1	1	2
solcap_snp_c2_30428	3	1	2	2	2	2	2	3	1	1	2	2	3	3	1	2	3	2	3	2	3	2	3	1	1	2	3	3	2	2	2	1	2	1	3	2	2	2	1	3	2	2	2	3	1	3	3	3	2
solcap_snp_c2_30460	3	2	3	3	3	2	2	4	2	2	3	3	3	4	2	2	3	3	4	3	3	3	4	1	2	3	3	4	3	3	2	2	3	2	3	2	2	2	2	4	3	2	2	3	2	3	3	3	2
solcap_snp_c2_33019	2	4	4	3	3	3	3	3	4	3	3	3	2	3	3	3	2	3	2	4	2	2	2	3	3	3	3	3	3	3	3	3	3	3	3	3	2	3	4	2	3	3	3	2	3	2	3	4	4
solcap_snp_c2_33045	4	3	4	3	3	4	4	3	3	3	3	4	4	3	3	4	4	3	3	3	4	3	3	4	3	3	4	3	3	3	4	4	3	3	3	4	3	4	3	3	3	4	4	4	3	4	4	4	4
solcap_snp_c2_33279	4	3	3	4	3	4	4	3	4	3	3	3	4	3	3	4	4	3	4	3	4	3	3	4	3	3	4	3	4	3	3	3	3	3	4	4	4	4	3	3	3	4	4	4	3	4	4	4	4
solcap_snp_c2_33429	3	0	1	2	2	2	2	2	1	1	2	1	2	2	1	1	2	2	2	1	2	2	2	2	1	1	2	2	1	2	1	1	2	2	1	1	2	2	1	2	2	1	1	2	1	2	2	1	1
solcap_snp_c2_33495	2	2	3	2	2	2	2	2	4	2	3	1	1	3	2	1	0	2	1	3	2	3	2	2	2	2	2	2	2	2	1	3	2	3	2	1	2	2	3	2	2	1	1	0	3	1	1	3	2
solcap_snp_c2_34561	1	1	1	1	0	2	1	0	0	1	0	1	1	1	1	2	1	1	2	0	0	1	0	1	2	1	1	1	1	1	2	1	0	2	2	1	0	0	1	1	0	1	1	2	1	2	2	1	1
solcap_snp_c2_35052	0	1	1	0	0	0	1	0	0	0	0	1	1	1	0	1	1	0	1	1	1	0	1	0	0	1	1	1	1	1	1	0	0	0	0	1	0	1	0	1	1	1	1	1	0	1	1	0	1
solcap_snp_c2_35078	1	1	1	2	1	1	1	2	2	1	2	0	0	2	1	0	0	2	1	2	0	1	1	1	1	1	1	2	1	2	0	0	2	1	2	0	1	0	2	1	2	0	0	0	1	0	1	1	1
solcap_snp_c2_36068	4	3	4	3	3	4	3	3	4	4	4	4	4	3	3	4	3	4	3	3	3	4	4	4	4	3	4	4	3	4	3	3	4	4	4	3	4	4	4	3	4	3	4	3	3	4	4	3	3
solcap_snp_c2_36818	2	3	3	1	3	2	3	3	2	3	2	2	3	3	2	2	2	2	2	3	3	2	3	2	2	2	1	2	1	2	3	2	3	1	2	3	3	3	2	4	2	3	2	1	3	1	2	2	4
solcap_snp_c2_36837	2	1	1	3	1	2	1	1	1	1	2	2	1	1	2	2	2	2	2	1	1	2	1	2	2	2	3	2	3	2	1	2	1	3	2	1	1	1	2	0	2	1	2	2	1	3	1	1	0
solcap_snp_c2_36859	1	2	1	3	0	2	1	0	2	1	2	1	0	1	1	3	1	2	1	1	1	2	1	1	2	2	2	2	2	3	1	1	1	3	3	1	1	1	2	1	2	2	2	2	2	3	3	1	0
solcap_snp_c2_36882	0	1	1	1	0	1	0	0	0	0	1	1	0	0	1	1	0	1	1	0	0	1	0	1	1	0	1	1	1	1	0	1	0	1	1	0	0	0	1	0	1	0	1	1	0	1	1	1	0
solcap_snp_c2_38873	1	2	1	2	1	1	2	2	1	2	2	1	0	1	1	1	1	2	2	1	3	2	1	1	1	2	0	2	2	1	2	1	1	1	0	2	2	2	1	2	2	2	1	1	1	1	2	1	2
solcap_snp_c2_38900	3	2	3	2	3	3	2	2	3	2	2	3	4	3	3	3	3	2	2	3	1	2	3	3	3	2	4	2	2	3	2	3	3	3	4	2	2	2	3	2	2	2	3	3	3	3	2	3	2
solcap_snp_c2_42756	0	1	1	1	1	0	0	1	1	1	1	1	0	1	1	0	0	1	1	1	0	1	1	0	1	1	0	1	1	1	0	0	1	1	1	0	1	0	1	1	1	0	0	0	1	0	0	0	0
solcap_snp_c2_42757	3	3	3	2	2	4	4	2	3	3	2	2	3	3	2	4	3	3	2	3	3	2	2	4	2	2	3	2	3	2	3	3	3	3	3	3	2	4	3	2	3	3	3	3	3	3	4	4	4
solcap_snp_c2_43574	3	3	3	3	4	2	3	4	4	4	3	3	4	3	3	2	3	3	3	4	4	3	4	3	2	3	3	3	2	2	3	3	4	2	2	4	4	4	3	3	3	3	3	2	3	2	2	3	3
solcap_snp_c2_43960	3	0	1	2	1	1	1	1	2	2	1	1	2	2	2	2	2	1	1	2	1	1	2	1	1	2	2	1	1	2	1	2	2	2	2	2	1	1	2	1	1	2	2	2	2	2	1	2	1
solcap_snp_c2_44095	0	1	1	0	1	0	1	0	0	0	0	1	1	0	0	1	1	0	1	1	1	0	0	0	0	1	0	0	1	1	1	0	0	0	0	1	0	1	0	1	1	1	1	1	0	0	1	0	1
solcap_snp_c2_44105	1	3	2	1	2	2	3	1	2	2	2	1	3	3	1	2	3	2	3	2	2	2	3	1	2	2	1	1	3	3	1	2	1	3	2	1	3	2	1	3	2	2	1	2	3	2	2	1	1
solcap_snp_c2_44120	3	4	3	3	3	3	3	3	3	4	3	4	4	3	4	4	4	3	4	3	3	3	4	3	3	4	3	3	4	4	4	4	4	3	4	4	4	3	3	4	3	4	4	4	4	4	3	3	3
solcap_snp_c2_4445	1	1	1	1	2	2	2	2	2	1	2	0	1	2	0	0	1	1	0	1	2	1	1	2	2	0	2	1	0	0	1	1	0	1	0	0	2	2	0	1	1	0	0	0	1	0	1	2	1
solcap_snp_c2_4476	3	2	2	3	3	2	2	3	4	3	4	2	2	3	3	2	2	2	1	3	3	3	4	3	2	2	3	3	2	2	2	3	3	2	2	2	4	4	3	2	3	3	2	1	3	2	1	3	2
solcap_snp_c2_45157	0	1	1	0	0	0	1	0	0	0	0	1	1	0	0	1	1	0	1	1	1	0	0	0	0	1	1	0	1	1	1	0	0	0	0	1	0	1	0	1	1	1	1	1	0	1	1	0	1
solcap_snp_c2_45180	2	0	1	2	2	1	1	2	1	0	2	1	1	1	1	0	1	1	1	1	1	2	1	2	0	1	2	2	0	2	1	1	2	1	0	1	1	0	1	1	2	1	1	1	0	1	1	1	1
solcap_snp_c2_45196	4	3	3	4	4	4	3	4	4	4	4	3	3	4	4	3	3	4	3	3	3	4	4	4	4	3	3	4	3	3	3	4	4	4	4	3	4	3	4	3	3	3	3	3	4	3	3	4	3
solcap_snp_c2_45436	2	3	2	2	2	3	2	2	3	4	2	2	2	3	3	3	2	3	2	2	2	2	3	2	4	2	2	2	3	1	2	3	2	3	4	2	3	2	3	2	1	2	2	2	4	3	2	3	2
solcap_snp_c2_45461	0	1	1	0	0	0	1	0	0	0	0	1	1	0	0	1	1	0	1	1	1	0	0	0	0	1	0	0	1	1	1	0	0	0	0	1	0	1	0	1	1	1	1	1	0	0	1	0	1
solcap_snp_c2_4579	3	4	3	3	3	3	3	3	3	4	3	4	4	4	4	4	4	3	4	3	3	3	4	3	3	4	3	3	4	4	3	4	4	3	4	4	3	3	4	4	3	4	4	4	4	4	3	3	3
solcap_snp_c2_45798	1	1	1	1	2	2	2	2	2	1	1	1	1	1	0	0	1	1	0	0	1	1	1	2	2	0	2	1	0	0	2	1	1	1	0	0	2	2	0	1	1	0	0	0	1	0	1	2	1
solcap_snp_c2_46101	1	3	2	2	1	2	2	2	1	2	3	2	1	1	2	2	1	3	3	1	3	2	1	2	2	2	1	3	3	2	2	1	1	2	1	2	2	2	2	2	3	2	1	1	2	2	3	1	2
solcap_snp_c2_46106	4	3	4	3	3	4	3	3	4	4	4	4	4	3	3	4	3	4	3	4	3	4	4	4	4	3	4	4	3	4	3	3	4	4	4	3	4	4	4	3	4	3	4	3	3	4	4	3	3
solcap_snp_c2_46329	3	4	3	3	3	3	3	3	3	4	3	4	4	3	4	4	4	3	4	3	4	4	4	3	4	4	3	3	4	3	4	4	3	4	3	4	4	4	3	4	3	4	4	4	4	4	3	3	3
solcap_snp_c2_46393	1	1	1	1	0	2	1	0	0	0	1	1	0	1	1	2	1	1	1	0	0	1	0	1	2	1	2	1	2	2	1	1	0	2	2	0	0	0	1	1	1	1	1	2	1	2	2	1	0
solcap_snp_c2_46709	3	2	3	3	1	3	2	1	3	3	3	2	1	2	2	4	1	3	2	2	2	3	2	2	3	2	2	3	3	4	2	2	2	4	4	2	2	2	3	2	3	3	2	2	3	3	3	3	3
solcap_snp_c2_46749	1	3	1	2	3	1	2	3	2	2	2	2	3	2	2	1	3	2	2	3	3	2	3	2	1	3	2	2	1	1	2	2	3	1	1	3	3	3	2	2	2	2	2	2	2	2	1	1	1
solcap_snp_c2_47004	1	2	1	2	2	2	2	2	3	2	2	1	1	1	1	1	1	2	0	1	2	2	2	2	2	1	2	2	1	1	2	1	2	2	1	0	3	3	1	1	2	1	0	0	2	1	1	2	1
solcap_snp_c2_49836	1	0	1	1	1	1	1	1	1	0	1	0	0	0	0	0	0	1	0	1	1	1	0	1	1	0	1	1	0	0	1	0	0	1	0	0	1	1	0	0	1	0	0	0	0	0	1	1	1
solcap_snp_c2_50620	2	3	4	2	2	3	3	2	3	2	2	3	2	2	2	3	2	2	1	3	2	1	1	3	2	2	3	2	2	2	3	3	2	2	2	3	1	3	3	1	2	3	3	2	2	2	3	4	4
solcap_snp_c2_51536	2	4	3	2	2	3	4	2	3	4	2	3	3	2	3	4	3	3	2	3	3	3	3	3	3	3	2	2	3	2	3	3	3	4	3	3	3	4	3	3	4	3	3	3	4	3	3	3	3
solcap_snp_c2_52374	3	1	3	2	1	3	2	1	2	2	2	2	1	2	2	3	1	2	2	1	1	2	1	2	3	1	2	2	3	3	2	2	1	3	3	2	1	1	2	2	2	2	2	2	2	2	3	3	3
solcap_snp_c2_54651	1	1	1	1	1	1	2	2	0	1	1	1	0	1	1	0	1	1	2	1	2	1	0	1	1	1	0	1	2	0	2	1	0	0	0	1	1	1	0	2	1	1	0	1	1	0	1	1	2
solcap_snp_c2_55833	1	2	1	3	0	2	1	0	2	1	2	1	0	1	1	3	1	2	1	1	1	2	1	1	2	2	2	2	2	3	1	1	1	3	3	1	1	1	2	1	2	2	2	2	2	3	3	1	0
solcap_snp_c2_56660	3	3	3	3	2	2	2	2	2	3	3	3	3	3	4	4	3	3	4	4	3	3	3	2	2	4	2	3	4	4	2	3	3	3	4	4	2	2	4	3	3	4	4	4	3	4	3	2	3
solcap_snp_c2_57302	4	2	3	3	3	4	3	3	3	3	3	4	3	3	3	3	3	3	3	2	2	3	3	4	4	2	4	3	2	3	3	4	3	3	3	3	3	3	3	3	2	2	3	3	3	3	3	4	3
solcap_snp_c2_5902	2	2	1	2	2	1	1	2	3	3	3	2	2	3	3	2	2	2	1	2	2	2	4	2	1	2	2	2	2	2	0	3	4	1	2	2	3	3	3	2	2	2	2	1	3	2	0	2	1
solcap_snp_c2_6582	1	0	1	1	1	1	1	1	1	0	1	0	0	0	0	0	0	1	0	1	1	1	0	1	1	0	1	1	0	0	1	0	0	1	0	0	1	1	0	0	1	0	0	0	0	0	1	1	1
solcap_snp_c2_6609	2	2	1	2	2	1	1	2	3	3	2	3	3	3	3	2	2	2	1	2	2	2	4	2	1	2	2	2	2	2	0	3	4	1	2	2	3	3	3	2	2	2	2	1	3	2	0	2	1
solcap_snp_c2_6616	1	0	1	1	1	1	1	1	1	0	1	0	0	0	0	0	0	1	0	1	1	1	0	1	1	0	1	1	0	0	1	0	0	1	0	0	1	1	0	0	1	0	0	0	0	0	1	1	1
solcap_snp_c2_6666	1	1	1	1	0	2	1	0	0	1	0	1	1	1	1	2	1	1	2	0	0	1	0	1	2	1	1	1	1	1	2	1	0	2	2	1	0	0	1	1	0	1	1	2	1	2	2	1	1
solcap_snp_c2_9359	1	0	1	1	1	1	1	1	1	0	1	0	0	1	0	0	0	1	0	1	1	1	0	1	1	0	1	1	0	0	0	0	0	1	0	0	1	1	1	0	1	0	0	0	0	0	1	1	1
solcap_snp_c2_9362	3	1	2	3	2	1	1	2	3	2	3	2	1	2	3	2	1	2	1	3	2	3	3	2	1	2	2	3	2	2	2	2	3	2	2	2	3	3	3	1	3	3	2	1	2	2	1	2	2
solcap_snp_c2_9380	3	2	2	3	3	2	2	2	4	3	4	2	2	3	3	2	2	2	1	3	3	3	4	3	2	3	3	3	2	2	2	3	3	2	2	2	4	4	3	2	3	3	2	1	3	2	1	3	2
solcap_snp_c1_10384	1	2	2	3	1	2	2	1	1	1	2	2	3	2	1	1	1	1	1	2	1	1	1	1	1	1	3	2	1	2	1	2	2	2	2	2	1	2	1	1	2	1	1	1	2	1	1	1	2
solcap_snp_c1_10390	4	3	3	3	3	3	4	4	4	3	3	3	3	3	4	4	3	4	3	4	4	3	4	4	3	4	4	3	4	4	4	3	3	4	4	4	3	4	4	4	3	4	4	4	4	3	4	3	3
solcap_snp_c1_11442	0	2	1	1	1	1	1	1	1	1	1	1	2	1	1	1	1	0	1	0	1	2	0	1	1	0	1	1	0	0	1	1	1	1	0	0	2	1	0	2	1	1	1	0	0	1	2	1	2
solcap_snp_c1_11719	1	2	1	1	2	1	1	1	2	0	2	2	0	2	1	1	1	2	1	3	2	0	3	2	1	3	2	1	3	2	2	1	1	2	3	3	0	1	2	1	1	1	2	2	3	1	2	1	0
solcap_snp_c1_12161	0	1	0	1	0	1	1	1	0	0	1	1	0	1	0	0	1	1	1	1	0	0	1	1	0	1	1	1	1	1	1	1	1	1	1	1	0	1	1	1	0	0	0	1	1	1	1	1	0
solcap_snp_c1_13116	3	3	4	3	2	4	3	4	3	2	4	3	3	4	3	3	3	3	4	3	2	3	3	3	3	3	4	3	2	3	4	3	3	3	3	2	3	4	3	2	3	2	3	3	3	4	4	4	3
solcap_snp_c1_13229	2	4	4	4	3	3	4	3	3	4	3	3	3	3	3	3	3	3	3	3	2	4	2	3	4	3	2	2	2	3	3	4	3	2	3	3	3	3	3	3	4	4	2	3	3	2	3	3	3
solcap_snp_c1_14166	3	1	2	2	3	3	2	2	1	2	2	3	2	2	1	1	3	1	3	2	2	1	3	2	1	3	3	3	3	2	3	1	2	3	3	3	2	3	2	2	1	1	2	2	2	2	1	1	2
solcap_snp_c1_14271	4	3	4	4	3	4	4	4	3	4	3	4	4	4	3	3	4	3	4	3	3	4	3	4	4	3	4	4	3	3	4	4	4	4	3	3	4	4	3	4	3	3	3	3	3	3	4	4	4
solcap_snp_c1_14763	3	3	3	3	3	3	4	4	2	3	3	4	4	3	3	2	4	3	4	2	2	4	2	2	4	4	3	4	2	3	3	4	4	3	2	2	4	3	3	4	4	3	2	3	2	3	3	4	4
solcap_snp_c1_14884	1	1	2	1	1	1	2	0	1	1	1	2	1	0	0	1	1	1	2	0	2	1	0	0	2	2	1	0	1	0	1	2	0	0	2	2	1	1	1	0	2	2	1	1	1	1	1	1	2
solcap_snp_c1_15044	2	0	1	2	2	0	2	1	1	2	1	1	1	1	1	1	1	1	1	1	0	2	0	1	1	1	0	1	1	1	1	2	0	0	1	1	1	2	1	1	2	2	0	1	1	1	1	1	1
solcap_snp_c1_15046	0	3	2	2	1	2	2	2	1	2	2	2	2	2	1	1	2	1	2	1	1	2	1	2	2	1	2	2	1	1	2	2	2	2	1	1	2	2	1	2	1	1	1	1	1	1	2	2	2
solcap_snp_c1_15416	1	0	1	1	0	1	0	0	1	0	1	0	0	1	0	1	0	0	0	1	1	0	1	1	0	0	1	0	1	0	1	0	0	1	1	1	0	1	0	0	0	0	1	0	1	0	1	0	0
solcap_snp_c1_15692	3	1	1	2	2	2	1	1	2	2	1	2	1	1	2	2	2	2	1	2	3	1	2	2	2	2	2	2	3	2	1	1	1	2	2	3	2	1	2	2	1	2	3	2	2	1	2	1	2
solcap_snp_c1_15756	1	1	1	1	1	1	1	1	0	1	1	0	1	1	2	1	2	2	0	2	1	2	1	1	1	0	0	0	0	2	0	2	2	0	0	0	1	1	1	2	1	1	0	1	1	1	2	2	0
solcap_snp_c1_5100	3	4	4	4	4	3	4	3	4	4	4	3	4	4	3	4	3	3	3	4	4	4	4	4	3	3	3	3	4	3	4	4	4	3	4	4	3	4	3	3	4	4	3	3	4	3	3	3	3
solcap_snp_c1_5483	1	0	1	1	0	1	1	0	1	0	1	0	1	1	0	1	0	0	0	1	1	0	0	1	0	0	1	0	0	1	0	0	0	1	1	1	0	1	0	0	0	1	1	0	1	0	0	0	1
solcap_snp_c1_5499	4	3	4	3	4	4	3	3	4	4	3	3	3	4	3	4	4	3	4	3	4	3	4	4	4	3	3	3	3	3	3	3	3	3	3	3	4	3	3	3	3	4	4	3	3	4	3	4	4
solcap_snp_c1_5546	4	3	4	3	4	4	3	3	4	4	3	3	3	4	3	4	4	3	3	3	4	3	4	4	4	3	3	3	3	3	3	3	3	3	3	3	4	3	3	3	3	4	4	3	3	4	4	4	4
solcap_snp_c1_5560	3	4	3	4	4	4	4	3	3	3	3	4	3	3	3	3	3	3	3	3	4	3	3	3	4	4	4	4	4	4	3	3	3	4	3	4	4	3	3	4	4	4	4	3	3	3	4	3	4
solcap_snp_c1_5578	1	0	1	1	0	1	1	0	1	0	1	0	1	1	0	1	0	0	0	1	1	0	0	1	0	0	1	0	0	1	0	0	0	1	1	1	0	1	0	0	0	1	1	0	1	0	0	0	1
solcap_snp_c1_5587	1	0	1	0	0	0	0	1	1	1	1	0	1	1	1	1	1	1	1	1	0	1	1	1	0	0	0	0	0	0	1	1	1	0	1	0	0	1	1	0	0	0	0	1	1	1	0	1	0
solcap_snp_c1_5713	1	3	1	1	2	1	1	1	2	1	2	2	2	2	2	2	1	2	1	2	3	2	2	2	2	2	2	2	2	1	2	2	1	2	1	2	2	1	1	3	2	2	3	1	2	3	3	2	2
solcap_snp_c1_6046	3	3	4	2	3	4	3	3	4	3	3	2	3	4	3	4	3	3	4	3	3	3	4	4	3	2	2	2	2	2	3	3	2	2	3	2	3	3	3	2	2	3	4	3	3	4	2	4	4
solcap_snp_c1_6252	0	1	1	1	1	1	1	1	0	1	1	1	0	1	0	0	1	0	1	1	0	0	1	1	0	1	1	1	1	1	1	0	1	1	1	1	0	1	1	0	0	0	0	1	1	0	0	0	0
solcap_snp_c1_6262	2	4	2	3	3	4	3	3	2	3	2	3	4	2	3	3	4	3	4	2	3	3	3	2	3	3	3	4	3	3	3	3	3	3	4	3	4	4	3	3	3	3	3	3	2	3	2	3	4
solcap_snp_c1_816	0	2	0	2	1	1	1	1	1	0	2	1	0	1	1	1	1	2	1	2	1	0	2	1	0	2	1	1	2	2	1	1	1	1	2	2	0	1	2	1	1	1	1	2	2	2	1	1	0
solcap_snp_c1_822	0	1	1	0	0	0	1	1	1	1	1	1	1	1	0	1	0	0	0	0	0	1	0	1	1	0	1	0	0	0	1	0	0	1	0	0	1	0	0	0	1	1	1	0	0	0	1	0	1
solcap_snp_c1_8297	1	0	1	1	0	1	1	0	1	0	1	0	1	1	0	1	0	0	0	1	1	0	1	1	0	0	1	0	0	1	0	0	0	1	1	1	0	1	0	0	0	1	1	0	1	0	0	0	1
solcap_snp_c1_8380	3	1	2	2	2	2	2	3	2	2	2	2	1	3	2	2	2	2	2	3	2	1	3	3	1	2	3	3	3	3	2	1	3	3	2	2	1	2	3	1	1	1	2	3	3	2	2	2	1
solcap_snp_c1_8518	3	3	2	2	2	2	3	3	4	2	3	3	3	3	4	4	2	4	2	3	3	3	3	3	3	2	2	3	3	3	2	3	3	3	2	2	3	2	3	4	3	3	4	3	3	3	4	4	3
solcap_snp_c1_8522	3	3	2	2	2	2	3	3	4	2	3	3	3	3	4	4	2	4	2	2	3	3	3	3	3	2	2	3	3	3	2	3	3	3	2	2	3	2	3	4	3	3	4	3	3	3	4	4	3
solcap_snp_c1_8759	1	0	0	0	1	1	1	1	0	0	0	1	0	0	1	0	0	1	1	0	0	0	0	0	1	1	0	1	1	0	1	1	0	0	0	0	1	0	0	1	0	1	1	1	0	1	1	1	1
solcap_snp_c1_8765	2	2	3	2	2	2	1	2	3	3	2	2	2	3	2	2	3	1	1	1	2	2	2	2	3	2	0	1	1	1	2	2	2	2	1	2	3	2	2	1	2	1	2	1	1	3	3	3	2
solcap_snp_c1_9167	3	4	3	4	3	4	4	4	3	4	3	3	4	3	4	4	4	4	4	3	3	4	3	3	4	3	3	4	3	4	3	4	4	3	4	3	4	4	4	3	4	4	3	4	3	4	3	4	4
solcap_snp_c1_9786	4	3	3	3	3	3	4	3	4	3	3	4	4	3	4	3	3	4	3	3	4	4	3	3	4	3	3	3	3	3	3	4	3	3	3	3	4	3	3	4	4	4	4	3	3	3	4	4	4
solcap_snp_c2_11273	1	0	1	1	0	1	1	0	1	0	1	0	1	1	0	1	0	0	0	1	1	0	1	1	0	0	1	0	0	1	0	0	0	1	1	1	0	1	0	0	0	1	1	0	1	0	0	0	1
solcap_snp_c2_12746	4	2	3	3	3	3	3	3	3	3	3	3	2	3	3	3	3	3	3	4	3	2	3	3	3	4	3	3	4	3	3	3	3	3	4	4	2	3	4	2	3	3	3	4	4	3	2	3	2
solcap_snp_c2_15818	3	3	3	3	3	3	4	4	2	3	3	4	4	3	3	2	4	3	4	2	2	4	2	2	4	4	3	4	2	3	3	4	4	3	2	2	4	3	3	4	4	3	2	3	2	3	3	4	4
solcap_snp_c2_15826	1	0	0	0	0	1	0	1	0	0	0	1	0	0	1	0	1	1	1	0	0	0	0	0	1	1	1	1	0	1	0	0	0	1	0	0	1	0	1	1	0	0	1	1	0	1	1	1	1
solcap_snp_c2_15859	3	4	4	4	4	3	4	3	4	4	4	3	4	4	3	4	3	3	3	4	4	4	4	4	3	3	3	3	4	3	4	4	4	3	4	4	3	4	3	3	4	4	3	3	4	3	3	3	3
solcap_snp_c2_17060	3	3	3	3	4	4	3	2	3	3	2	3	2	3	2	3	3	2	2	2	4	2	3	3	4	3	2	3	3	3	2	2	2	3	2	3	4	2	2	3	3	4	4	2	2	3	4	3	4
solcap_snp_c2_18918	2	1	1	1	1	2	0	1	2	0	1	1	0	1	2	2	1	2	1	2	3	0	3	2	1	2	2	1	2	2	1	0	0	2	2	2	1	1	2	1	0	1	3	2	2	2	2	1	1
solcap_snp_c2_18945	0	1	0	0	1	0	0	0	1	0	0	0	0	0	1	1	0	1	0	1	1	0	1	1	0	1	0	0	1	1	0	0	0	0	1	1	0	0	1	0	0	1	1	1	1	1	0	0	0
solcap_snp_c2_19013	0	2	2	1	1	2	1	1	2	1	2	1	1	2	1	1	1	0	1	0	1	1	0	1	2	1	0	1	0	0	1	1	1	1	0	0	2	1	1	0	1	1	1	0	0	2	1	2	2
solcap_snp_c2_19018	2	3	3	4	2	3	3	2	3	2	3	3	3	3	2	2	2	1	1	2	3	2	1	2	3	3	4	3	2	3	2	2	3	4	2	3	3	3	2	2	3	3	2	1	2	2	3	2	3
solcap_snp_c2_19020	3	2	1	2	3	1	2	3	1	3	2	3	2	1	3	2	3	4	3	3	2	3	3	2	2	3	2	3	4	3	3	3	3	2	3	3	2	2	3	4	3	2	2	4	3	2	3	2	1
solcap_snp_c2_19078	3	4	4	3	3	4	4	4	4	3	4	3	4	4	4	4	3	4	4	4	3	3	4	4	3	3	4	3	3	3	4	4	3	3	4	3	3	4	4	3	3	3	4	4	4	4	3	4	4
solcap_snp_c2_19085	2	1	1	0	2	1	1	2	1	2	1	1	1	1	2	2	2	3	3	2	1	2	2	2	1	1	0	1	2	1	2	2	1	0	2	1	1	1	2	2	1	1	2	3	2	2	1	2	1
solcap_snp_c2_19426	0	3	1	1	1	1	1	1	2	1	2	1	2	1	2	2	1	2	1	1	2	2	1	1	2	1	1	1	1	1	1	2	1	1	1	1	2	1	1	2	2	2	2	2	1	2	2	2	2
solcap_snp_c2_19534	3	2	3	2	2	2	2	3	3	2	3	2	1	3	3	3	2	3	2	3	3	1	3	3	2	3	3	3	4	3	2	2	3	3	3	3	1	2	4	2	2	2	3	4	4	3	3	3	2
solcap_snp_c2_26893	2	4	4	4	3	3	4	3	3	4	3	3	3	3	3	3	3	3	3	3	2	4	2	3	4	3	2	2	2	3	3	4	3	2	3	3	3	3	3	3	4	4	2	3	3	2	3	3	3
solcap_snp_c2_26935	3	2	3	2	2	2	2	3	3	2	3	2	1	3	3	3	2	3	2	4	3	1	3	3	2	3	3	3	4	3	2	2	3	3	3	3	1	2	4	1	2	2	3	4	4	3	3	3	1
solcap_snp_c2_2745	3	0	1	2	1	2	2	2	1	2	1	1	2	1	2	2	2	2	2	1	1	2	1	1	2	1	1	2	1	2	1	2	2	1	1	1	2	2	2	2	2	2	1	2	1	2	1	2	2
solcap_snp_c2_27485	3	4	4	4	3	4	4	4	3	4	3	3	4	3	4	4	4	4	4	3	3	4	3	3	4	3	4	3	3	4	3	4	4	4	4	3	3	4	4	3	4	4	3	4	3	3	3	4	4
solcap_snp_c2_2754	4	2	4	2	3	3	3	3	3	4	2	3	4	3	3	3	3	2	3	2	3	4	2	3	4	2	3	3	2	2	3	3	3	3	2	2	4	3	2	3	3	3	3	2	2	2	3	3	4
solcap_snp_c2_2757	0	1	0	1	0	1	1	1	0	0	1	1	0	1	0	0	1	1	1	1	0	0	1	1	0	1	1	1	1	1	1	1	1	1	1	1	0	1	1	1	0	0	0	1	1	1	1	1	0
solcap_snp_c2_2780	4	1	3	2	3	3	2	2	2	3	2	2	3	2	3	2	3	2	3	2	3	3	2	2	3	2	2	3	2	2	2	3	3	2	2	2	3	3	2	3	2	2	2	2	2	2	2	3	3
solcap_snp_c2_28433	3	2	3	2	3	3	2	3	3	3	2	3	2	3	3	2	3	2	2	1	2	2	2	2	4	3	1	2	2	1	3	3	2	2	1	2	4	2	2	2	2	2	3	2	1	4	4	4	3
solcap_snp_c2_28522	1	3	3	2	2	2	3	3	2	2	3	2	3	3	2	2	2	2	3	2	1	3	2	2	2	2	2	2	1	2	3	3	3	2	2	1	2	3	2	2	3	2	1	2	2	3	2	3	2
solcap_snp_c2_28550	3	1	1	2	2	2	1	1	2	2	1	2	1	1	2	2	2	2	1	2	3	1	2	2	2	2	2	2	3	2	1	1	1	2	2	3	2	1	2	2	1	2	3	2	2	1	2	1	2
solcap_snp_c2_28580	1	0	0	1	1	0	1	0	0	1	0	1	1	0	0	0	1	0	0	0	1	1	0	0	1	1	0	1	1	0	0	1	1	1	0	1	1	0	0	1	1	1	0	0	0	0	0	0	1
solcap_snp_c2_28632	1	0	0	1	1	0	1	0	0	1	0	1	1	0	0	0	1	0	0	0	1	1	0	0	1	1	0	1	1	0	0	1	1	1	0	1	1	0	0	1	1	1	0	0	0	0	0	0	1
solcap_snp_c2_29025	2	3	1	1	2	2	2	2	4	1	2	3	3	2	3	2	1	3	2	2	4	2	2	2	2	2	1	2	3	1	2	2	2	3	2	2	3	3	2	3	2	2	4	2	2	3	3	4	3
solcap_snp_c2_29027	2	3	1	1	2	2	2	2	4	1	2	3	3	2	3	2	1	3	2	2	4	2	2	2	2	2	1	2	3	1	2	2	2	3	2	2	3	3	2	3	2	2	4	2	2	3	3	4	3
solcap_snp_c2_29282	2	1	3	2	2	1	2	2	2	2	2	2	0	3	1	1	1	1	1	3	1	1	2	3	1	2	2	1	2	2	2	1	2	2	1	2	0	1	2	1	1	1	1	2	3	1	2	1	0
solcap_snp_c2_29496	4	3	4	4	4	4	4	4	3	4	3	4	3	4	3	3	4	3	4	4	3	3	4	4	3	4	4	4	4	4	4	3	4	4	4	4	3	4	4	3	3	3	3	4	4	3	3	3	3
solcap_snp_c2_30037	1	3	2	2	2	2	2	1	2	2	2	3	3	1	2	2	2	2	2	1	2	3	1	1	3	2	1	1	1	1	2	3	1	1	2	2	3	2	1	2	3	3	2	1	1	2	2	2	3
solcap_snp_c2_30104	1	2	1	2	2	2	2	1	1	2	1	2	3	1	1	1	2	1	2	1	1	3	1	1	2	1	1	1	0	1	2	2	1	1	1	1	3	2	0	2	2	2	1	0	0	1	1	1	3
solcap_snp_c2_30293	4	1	3	3	3	3	3	3	2	3	2	3	2	3	2	2	3	3	3	3	2	2	3	3	2	3	3	3	3	3	3	2	3	3	3	3	2	3	3	2	2	2	2	3	3	2	2	2	2
solcap_snp_c2_32280	4	2	3	2	4	3	2	2	3	3	2	2	3	2	4	3	3	3	3	3	4	3	3	2	3	3	2	3	3	3	2	3	3	2	3	3	3	3	3	3	3	3	3	3	3	3	2	3	3
solcap_snp_c2_32310	0	3	2	2	1	2	2	2	1	2	2	2	2	2	1	1	2	1	2	1	1	2	1	2	2	1	2	2	1	1	2	2	2	2	1	1	2	2	1	2	1	1	1	1	1	1	2	2	2
solcap_snp_c2_32317	4	1	2	2	3	2	2	2	3	2	2	2	2	2	3	3	2	3	2	3	3	2	3	2	2	3	2	2	3	3	2	2	2	2	3	3	2	2	3	2	3	3	3	3	3	3	2	2	2
solcap_snp_c2_32702	0	1	1	1	1	1	0	1	0	1	1	0	0	1	0	0	1	0	1	1	0	0	1	1	0	1	1	1	1	1	1	0	1	1	1	1	0	1	1	0	0	0	0	1	1	1	0	0	0
solcap_snp_c2_32710	4	3	4	3	4	4	3	3	3	3	3	3	3	3	4	3	4	4	4	4	4	3	4	3	3	4	3	3	4	3	3	4	4	3	4	4	3	3	4	3	3	3	3	4	4	4	4	3	3
solcap_snp_c2_32802	1	1	1	1	2	1	1	1	1	1	2	2	0	2	0	0	1	1	1	2	1	0	2	2	0	2	2	1	2	1	2	1	1	2	2	2	0	1	1	1	0	0	1	1	2	0	2	1	0
solcap_snp_c2_32803	3	4	3	3	4	4	3	3	3	3	3	4	4	3	3	3	4	3	4	3	4	3	4	3	4	4	4	4	4	3	3	3	3	4	3	4	4	4	3	4	3	3	4	3	3	3	3	3	4
solcap_snp_c2_32809	1	2	3	1	2	1	1	1	2	1	2	2	2	2	1	1	1	0	1	1	2	2	1	2	1	1	2	1	1	0	2	1	1	2	1	1	2	1	0	1	1	1	2	0	1	1	2	1	2
solcap_snp_c2_33381	4	1	2	2	3	2	2	2	3	2	2	2	2	2	3	3	2	3	2	3	3	2	3	2	2	3	2	2	3	3	2	2	2	2	3	3	2	2	3	2	3	3	3	3	3	3	2	2	2
solcap_snp_c2_33422	3	3	4	4	3	3	4	3	3	4	3	3	3	4	2	3	3	2	3	3	2	4	2	4	3	2	3	3	3	2	4	4	4	3	3	3	3	4	2	3	3	3	2	2	3	2	4	3	3
solcap_snp_c2_33771	4	2	3	3	3	3	3	3	3	3	3	3	2	3	3	3	3	3	3	4	3	2	4	3	3	4	3	3	4	4	3	3	3	3	4	4	2	3	4	2	3	3	3	4	4	3	2	3	2
solcap_snp_c2_34082	3	4	3	4	3	4	4	4	3	4	3	3	4	3	4	4	4	4	4	3	3	4	3	3	4	3	3	4	3	4	3	4	4	3	4	3	4	4	4	3	4	4	3	4	3	4	3	4	4
solcap_snp_c2_34085	3	3	2	2	3	3	2	2	3	2	2	3	4	2	3	3	3	3	3	2	4	3	3	2	3	3	3	3	3	2	2	3	2	3	3	3	4	3	2	4	3	3	4	2	2	3	3	3	4
solcap_snp_c2_34091	2	0	0	1	1	2	1	1	0	1	0	1	2	0	1	1	2	1	2	0	1	1	1	0	1	1	1	2	1	1	0	1	1	1	2	1	2	2	1	1	1	1	1	1	0	1	0	1	2
solcap_snp_c2_34109	0	1	0	0	0	0	0	0	0	0	0	1	1	0	1	0	0	0	0	0	1	1	0	0	1	0	0	0	0	0	0	1	0	0	0	0	1	0	0	0	1	1	0	0	0	0	1	0	1
solcap_snp_c2_34115	4	3	3	3	3	3	3	3	4	3	3	4	4	3	4	4	3	4	3	3	4	4	3	3	4	3	3	3	3	3	3	4	3	3	3	3	4	3	3	4	4	4	4	3	3	4	4	4	4
solcap_snp_c2_34124	3	2	3	2	2	2	2	3	3	2	3	2	1	3	3	3	2	3	2	3	3	1	3	3	2	3	3	3	4	3	2	2	3	3	3	3	1	2	4	2	2	2	3	4	4	3	3	3	2
solcap_snp_c2_34142	3	2	3	2	2	2	2	3	3	2	3	2	1	3	2	3	2	3	2	3	3	1	3	3	2	3	3	3	4	3	2	2	3	3	3	3	1	2	4	2	2	2	3	4	4	3	3	3	2
solcap_snp_c2_34564	4	1	3	3	3	3	3	3	2	3	2	3	2	3	2	2	3	2	3	3	2	2	3	3	2	3	3	3	3	3	3	2	3	3	3	3	2	3	3	2	2	2	2	3	3	2	2	2	2
solcap_snp_c2_34566	0	1	1	1	1	1	0	0	0	1	1	1	1	1	0	0	1	0	1	0	0	1	0	0	1	0	0	1	0	0	0	1	1	0	0	0	1	0	0	0	1	0	0	0	0	1	0	1	1
solcap_snp_c2_34604	4	3	3	3	3	3	4	4	4	3	3	3	3	3	4	4	3	4	3	4	4	3	4	4	3	4	4	3	4	4	4	3	3	4	4	4	3	4	4	4	4	4	4	4	4	3	4	3	3
solcap_snp_c2_34608	2	2	2	4	2	2	2	1	1	2	2	3	3	2	1	1	2	1	1	2	2	2	1	1	2	2	4	3	2	3	1	2	3	3	2	3	2	2	1	2	3	1	1	1	2	1	2	1	2
solcap_snp_c2_34632	4	3	3	3	3	3	4	4	4	3	3	3	3	3	4	4	3	4	3	4	4	3	4	4	3	4	4	3	4	4	4	3	3	4	4	4	3	4	4	4	3	4	4	4	4	3	4	3	3
solcap_snp_c2_34635	0	1	1	1	1	1	0	0	0	1	1	1	1	1	0	0	1	0	1	0	0	1	0	0	1	0	0	1	0	0	0	1	1	0	0	0	1	0	0	0	1	0	0	0	0	1	0	1	1
solcap_snp_c2_36731	3	0	1	1	2	1	1	2	1	2	1	2	1	1	2	1	2	2	2	1	1	2	1	1	2	2	1	2	1	1	2	2	2	1	1	1	2	1	2	2	2	1	1	2	1	2	1	2	1
solcap_snp_c2_36745	3	1	1	2	2	2	2	3	1	2	2	3	1	2	3	1	2	3	2	2	1	2	2	1	2	3	3	3	2	2	3	3	3	2	2	2	2	2	3	3	3	1	1	3	2	2	2	2	1
solcap_snp_c2_36760	3	1	1	2	2	2	2	3	1	2	2	3	1	2	3	1	2	3	2	2	1	2	2	1	2	3	3	3	2	2	3	3	3	2	2	2	2	2	3	3	3	1	1	3	2	2	2	2	1
solcap_snp_c2_36777	2	4	3	4	3	3	3	2	3	3	3	3	3	3	2	3	3	2	2	3	4	3	3	3	3	3	3	3	4	3	2	2	3	4	3	4	3	3	2	3	3	4	3	2	3	2	3	2	3
solcap_snp_c2_36780	3	4	4	3	3	4	4	4	4	3	4	3	4	4	4	4	3	4	4	4	3	3	4	4	3	3	4	3	3	4	4	4	3	3	4	3	3	4	4	3	3	3	4	4	4	4	4	4	4
solcap_snp_c2_40290	1	0	0	1	1	0	1	0	0	1	0	1	1	0	0	0	1	0	1	0	1	1	0	0	1	1	0	1	1	0	0	1	1	0	0	1	1	0	0	1	1	1	0	0	0	0	0	0	1
solcap_snp_c2_40294	1	0	0	1	1	0	1	0	0	1	0	1	1	0	0	0	1	0	1	0	1	1	0	0	1	1	0	1	1	0	0	1	1	0	0	1	1	0	0	1	1	1	0	0	0	0	0	0	1
solcap_snp_c2_40320	3	4	4	3	3	4	3	4	4	3	4	3	3	4	4	4	3	4	4	4	3	3	4	4	3	3	4	3	3	4	4	3	3	3	4	3	3	4	4	3	3	3	4	4	4	4	4	4	3
solcap_snp_c2_41044	3	4	4	4	4	3	4	3	4	4	4	3	4	4	3	4	3	3	3	4	3	4	3	4	3	3	3	3	4	3	4	4	4	3	4	4	3	4	3	3	4	4	3	3	4	3	3	3	3
solcap_snp_c2_44274	1	1	0	0	1	1	0	1	1	1	0	1	0	0	2	1	1	2	1	1	1	0	1	1	1	1	1	1	1	2	0	0	0	1	1	1	1	0	2	1	0	1	2	2	1	2	1	1	1
solcap_snp_c2_44298	3	3	4	4	3	3	4	3	3	3	4	3	4	4	2	3	3	2	3	3	3	4	3	3	3	3	3	3	3	2	4	4	4	3	3	3	3	4	2	3	4	3	2	2	3	2	3	3	3
solcap_snp_c2_44304	3	3	4	3	2	4	3	4	3	3	3	3	3	4	3	3	3	3	3	3	3	3	3	4	3	2	4	3	2	3	4	3	4	4	3	2	3	3	3	3	2	2	3	3	3	3	4	4	3
solcap_snp_c2_44334	3	4	3	3	3	4	3	3	3	3	3	4	4	3	3	3	4	3	4	3	4	3	4	3	4	4	4	4	4	3	3	3	4	4	3	4	4	3	3	4	3	3	4	3	3	3	3	3	4
solcap_snp_c2_44335	3	1	1	1	2	2	1	1	2	1	2	2	2	1	2	2	2	2	2	2	3	1	3	1	2	3	2	2	3	2	1	1	2	2	2	3	2	1	2	2	2	2	3	2	2	2	1	1	2
solcap_snp_c2_44513	2	3	3	2	2	3	3	4	2	2	3	3	3	3	3	2	3	3	4	2	1	3	2	2	3	3	3	3	1	3	3	3	3	2	2	1	3	3	3	2	3	2	2	3	2	4	3	4	3
solcap_snp_c2_44855	1	2	1	2	2	2	2	1	1	2	1	2	3	1	2	1	2	1	2	1	1	3	1	1	2	1	1	1	0	1	2	2	1	1	1	1	3	2	0	2	2	2	1	0	0	1	1	1	2
solcap_snp_c2_45750	3	4	4	3	3	4	3	4	4	3	4	3	3	4	4	4	3	4	3	4	4	3	4	4	3	3	4	3	3	4	4	3	4	4	4	3	3	3	4	3	3	3	4	4	4	4	4	4	3
solcap_snp_c2_45759	0	1	0	0	1	0	0	0	1	0	1	0	0	0	1	1	0	1	0	1	1	0	1	0	0	1	0	0	1	1	0	0	0	0	1	1	0	0	1	0	1	1	1	1	1	1	0	0	0
solcap_snp_c2_45770	2	3	3	3	2	3	3	2	2	3	2	4	3	3	1	1	3	1	3	2	2	3	2	3	3	2	3	3	3	1	3	3	3	3	2	3	3	3	1	3	2	2	2	1	2	1	3	2	3
solcap_snp_c2_47900	0	2	1	1	1	1	1	1	1	1	1	1	2	1	1	1	1	1	1	0	1	2	1	1	1	0	1	1	0	1	1	1	1	1	0	0	2	1	0	2	1	1	1	0	0	1	2	1	2
solcap_snp_c2_48358	4	1	3	3	3	3	3	3	2	3	2	3	2	3	2	2	3	2	3	3	2	2	3	3	2	3	3	3	3	3	3	2	3	3	3	3	2	3	3	2	2	2	2	3	3	2	2	2	2
solcap_snp_c2_48441	1	0	0	1	1	0	0	0	0	1	0	1	0	0	0	0	1	0	0	0	1	1	0	0	1	1	0	1	1	0	0	0	1	1	0	1	1	0	0	1	1	1	0	0	0	0	1	0	0
solcap_snp_c2_48447	4	2	2	3	3	3	3	3	2	3	2	3	3	3	3	3	3	4	3	4	3	2	4	3	2	3	4	3	4	4	3	3	3	3	4	4	2	3	3	4	3	3	3	4	4	2	3	2	2
solcap_snp_c2_48951	1	4	3	3	3	3	3	2	2	3	2	3	3	2	2	2	3	2	3	2	2	3	2	2	3	3	2	2	2	2	3	3	2	2	3	3	3	3	2	2	3	3	2	2	2	2	2	2	3
solcap_snp_c2_48953	3	2	3	2	2	2	2	3	3	2	3	2	1	3	3	3	2	3	2	4	3	1	3	3	2	3	3	3	4	3	2	2	3	3	3	3	1	2	4	2	2	2	3	4	4	3	3	3	1
solcap_snp_c2_49243	0	2	2	0	1	1	1	1	1	2	1	1	2	1	1	1	1	0	1	0	1	2	0	1	1	0	1	1	0	0	1	1	1	1	0	0	2	1	0	1	1	1	1	0	0	1	1	1	2
solcap_snp_c2_49265	3	0	1	2	1	2	2	2	1	2	1	1	2	1	2	2	2	2	2	1	1	2	1	1	2	1	1	2	1	2	1	2	2	1	1	1	2	2	2	2	2	2	1	2	1	2	1	2	2
solcap_snp_c2_49377	3	4	4	3	3	4	3	4	4	3	4	3	3	4	4	4	3	4	4	4	3	3	4	4	3	3	4	3	3	4	4	3	3	3	4	3	3	4	4	3	3	3	4	4	4	4	4	4	3
solcap_snp_c2_49379	1	1	0	1	2	0	1	0	1	2	0	1	1	0	1	1	1	1	0	1	2	1	1	1	1	1	0	1	2	1	0	1	1	1	1	2	1	0	1	2	1	2	1	1	1	0	0	0	1
solcap_snp_c2_49598	1	1	0	1	2	0	1	0	0	2	0	1	1	0	1	1	1	1	1	1	2	1	1	1	1	1	0	1	2	1	0	0	1	1	1	2	1	0	0	2	1	2	1	1	1	0	0	0	1
solcap_snp_c2_50041	3	4	4	4	4	3	4	3	3	4	4	4	3	4	3	3	4	3	3	4	3	4	3	4	4	4	3	3	3	4	4	4	3	3	3	4	4	3	3	4	4	4	3	3	4	3	4	3	3
solcap_snp_c2_50151	1	0	0	0	0	1	0	1	0	0	0	1	0	0	1	0	1	1	1	0	0	0	0	0	1	1	1	1	0	1	0	0	0	1	0	0	1	0	1	1	0	0	1	1	0	1	1	1	1
solcap_snp_c2_50362	0	2	2	1	1	1	1	1	1	1	1	1	2	1	1	1	1	0	1	0	1	2	0	1	1	0	1	1	0	0	1	1	1	1	0	0	2	1	0	1	1	1	1	0	0	1	1	1	2
solcap_snp_c2_51051	3	2	2	2	2	3	1	2	3	2	2	2	1	2	3	3	2	3	2	3	3	1	3	3	2	2	3	2	3	3	2	1	1	3	3	3	2	2	3	2	1	2	4	3	3	2	3	2	2
solcap_snp_c2_51053	2	4	3	3	4	2	4	3	3	4	3	3	4	3	3	3	3	3	3	3	3	4	3	3	3	3	2	3	3	3	3	4	4	2	3	3	3	3	3	3	4	4	2	3	3	3	2	3	3
solcap_snp_c2_51312	1	0	0	1	1	0	1	0	0	1	0	1	1	0	0	0	1	0	1	0	0	1	0	0	1	1	0	1	0	0	0	1	0	0	0	1	1	1	0	1	1	1	0	0	0	0	0	0	1
solcap_snp_c2_51320	1	4	2	3	3	2	3	2	2	3	2	3	3	2	2	2	3	2	3	2	2	3	2	2	3	3	2	3	2	2	2	3	2	2	2	3	3	3	2	3	3	3	2	2	2	2	2	2	3
solcap_snp_c2_51329	4	3	4	4	3	4	4	4	3	4	3	4	4	4	3	3	4	3	4	3	3	4	3	4	4	3	4	4	3	3	4	4	4	4	3	3	4	4	3	4	3	3	3	3	3	3	4	4	4
solcap_snp_c2_51369	0	3	2	2	1	2	2	2	1	2	2	2	2	2	1	1	2	1	2	1	1	2	1	2	2	1	2	2	1	1	2	2	2	2	1	1	2	2	1	2	1	1	1	1	1	1	2	2	2
solcap_snp_c2_51374	1	3	3	2	1	3	2	2	2	2	2	3	2	3	1	1	2	1	2	2	2	2	2	3	2	1	3	2	2	1	3	2	3	3	2	2	2	2	1	2	1	1	2	1	2	1	3	2	2
solcap_snp_c2_51954	4	3	4	3	4	4	3	3	3	3	3	3	3	3	4	3	4	4	4	4	4	3	4	3	3	4	3	3	4	3	3	4	4	3	4	4	3	3	4	3	3	3	3	4	4	4	4	3	3
solcap_snp_c2_51957	4	3	3	3	3	3	4	3	4	3	3	4	4	3	4	4	3	4	3	3	4	4	3	3	4	3	3	3	3	3	3	4	3	3	3	3	4	3	3	4	4	4	4	3	3	3	4	4	4
solcap_snp_c2_52699	1	0	0	1	1	0	1	0	0	1	0	1	1	0	0	0	1	0	0	0	1	1	0	0	1	1	0	1	1	0	0	0	1	1	0	1	1	0	0	1	1	1	0	0	0	0	0	0	1
solcap_snp_c2_52702	3	3	3	3	3	3	4	4	2	3	3	4	4	3	3	2	4	3	3	2	2	4	2	2	4	4	3	4	2	3	3	4	4	3	2	2	4	3	4	3	4	3	2	3	2	4	3	4	4
solcap_snp_c2_53516	1	1	0	1	1	0	1	1	2	1	1	2	1	2	0	1	0	0	0	1	1	1	1	2	1	1	1	2	1	1	2	0	0	1	0	1	2	0	0	2	1	1	2	0	1	1	1	0	1
solcap_snp_c2_53903	1	1	0	1	2	0	1	0	1	2	0	1	1	0	1	1	1	1	0	1	2	1	1	1	1	1	0	1	2	1	0	1	1	1	1	2	1	0	1	1	1	2	1	1	1	0	0	0	1
solcap_snp_c2_54204	3	3	3	3	3	3	3	3	4	3	3	4	3	3	2	3	2	2	4	2	3	2	3	3	3	4	4	4	4	2	4	2	2	4	4	4	3	3	3	2	3	2	4	3	3	3	2	2	4
solcap_snp_c2_54456	1	0	1	1	0	0	1	1	0	1	1	0	0	1	1	1	1	1	0	0	0	1	1	1	1	0	1	1	0	1	0	1	1	0	0	0	0	0	1	1	1	1	0	1	1	0	1	0	0
solcap_snp_c2_56726	2	4	3	2	3	3	3	4	3	3	3	3	3	3	4	3	3	4	4	3	2	3	3	3	3	3	2	3	3	3	4	4	3	2	3	2	3	3	4	3	3	2	3	4	3	4	3	4	3
solcap_snp_c2_56757	4	2	2	4	3	3	3	3	3	2	3	3	2	3	3	3	3	4	3	4	3	2	4	3	3	4	3	3	4	4	3	3	3	3	4	4	2	3	4	3	3	3	3	4	4	4	3	3	2
solcap_snp_c2_57660	0	1	0	1	1	1	1	1	0	1	1	1	0	1	0	0	1	1	1	1	0	0	1	1	0	1	1	1	1	1	1	1	1	1	1	1	0	1	1	1	0	0	0	1	1	0	1	1	0
solcap_snp_c2_57767	3	1	2	2	2	2	2	3	2	2	2	1	1	3	2	2	2	2	2	3	2	1	3	3	1	2	3	3	3	3	2	1	3	3	2	2	1	2	3	2	1	1	2	3	3	2	2	2	1
solcap_snp_c2_57849	0	3	1	1	1	1	1	1	2	1	2	1	2	1	2	2	1	2	1	1	2	2	1	1	2	1	1	1	1	1	1	2	1	1	1	1	2	1	1	2	2	2	2	1	1	2	2	2	2
solcap_snp_c2_7353	1	0	1	1	0	1	0	0	1	0	1	0	0	1	0	1	0	0	0	1	1	0	1	1	0	0	1	0	1	0	1	0	0	1	1	1	0	1	0	0	0	0	1	0	1	0	1	0	0
solcap_snp_c2_7785	4	3	3	3	3	3	3	3	4	3	3	3	4	3	4	4	3	4	3	3	4	4	3	3	4	3	3	3	3	3	3	4	3	3	3	3	4	3	3	4	4	4	4	3	3	4	4	4	4
solcap_snp_c2_8169	4	2	3	3	3	3	3	3	3	3	3	3	2	3	3	3	3	3	3	4	3	2	4	3	3	4	3	3	4	4	3	3	3	3	4	4	2	3	4	2	3	3	3	4	4	3	2	3	2
solcap_snp_c1_10590	3	4	4	4	4	4	3	4	3	4	3	4	3	3	4	4	3	3	3	4	3	3	3	4	4	4	4	3	3	4	4	3	4	4	4	3	4	3	4	4	3	4	4	4	3	4	4	3	3
solcap_snp_c1_1000	3	3	2	3	3	3	2	3	3	3	2	3	3	3	2	3	2	3	4	4	3	4	3	3	4	4	3	2	2	3	3	3	3	2	4	3	2	3	4	2	3	4	2	4	3	3	4	3	2
solcap_snp_c1_1020	1	1	0	2	1	1	0	0	2	1	2	1	2	0	1	1	0	2	1	0	0	1	1	1	0	2	1	0	1	1	1	1	1	1	2	1	1	2	1	1	1	0	1	1	2	2	2	0	1
solcap_snp_c1_10528	4	3	4	4	4	4	4	4	3	3	3	3	3	4	3	3	4	3	3	4	4	4	3	3	4	3	3	4	3	4	3	3	4	4	4	4	4	3	4	4	4	4	4	4	3	3	3	4	3
solcap_snp_c1_10539	4	3	4	4	4	4	4	4	3	3	3	3	3	4	3	3	4	3	3	4	4	4	3	3	4	3	3	4	3	4	3	3	4	4	4	4	4	3	4	4	4	4	4	4	3	3	3	4	3
solcap_snp_c1_11572	2	3	3	2	2	3	3	2	4	2	4	2	4	2	3	2	3	3	1	1	2	2	2	2	1	3	2	2	3	2	2	3	2	4	3	2	4	3	2	4	2	1	3	2	3	3	3	2	3
solcap_snp_c1_11866	3	4	3	4	3	3	4	3	4	3	4	3	4	4	4	3	4	4	4	3	3	3	4	3	3	3	3	4	4	3	4	4	4	4	4	4	3	4	3	3	3	4	3	3	3	3	4	3	4
solcap_snp_c1_11907	2	1	0	2	2	1	3	1	1	0	1	1	2	3	1	2	3	3	1	1	2	1	3	1	2	1	1	3	2	1	2	2	1	1	1	1	0	2	1	2	2	2	2	0	1	2	2	0	2
solcap_snp_c1_12179	3	4	3	4	3	3	4	3	4	3	4	4	4	4	4	3	4	4	3	3	3	3	4	3	3	3	4	4	4	3	3	4	4	4	4	3	3	4	3	3	3	4	3	3	3	3	4	3	4
solcap_snp_c1_1383	0	1	0	0	0	0	0	0	1	1	1	1	1	0	1	1	0	1	1	0	0	0	1	1	0	1	1	0	1	0	1	1	0	0	0	0	0	1	0	0	0	0	0	0	1	1	1	0	0
solcap_snp_c1_1394	4	3	4	4	4	4	4	4	3	3	3	3	3	4	3	3	4	3	3	4	4	4	3	3	4	3	3	4	3	4	3	3	4	4	4	4	4	3	4	4	4	4	4	4	3	3	3	4	4
solcap_snp_c1_1420	1	0	1	0	0	1	1	1	1	0	1	1	1	1	1	1	1	1	0	0	1	0	1	0	0	0	1	1	1	0	1	1	0	1	0	0	1	1	0	1	1	0	1	0	1	0	0	0	1
solcap_snp_c1_14370	0	1	0	0	0	1	1	1	0	0	0	0	1	1	0	0	1	0	0	1	1	0	0	0	1	1	0	0	0	1	0	1	0	1	1	0	1	0	1	1	0	1	0	1	1	0	1	1	1
solcap_snp_c1_14388	1	1	2	1	1	1	2	1	2	1	2	1	1	1	2	1	2	1	0	0	1	1	1	1	0	0	1	2	2	0	1	1	1	2	0	1	2	1	0	2	1	0	2	0	1	1	0	2	2
solcap_snp_c1_14394	3	3	2	3	3	3	2	3	2	3	2	3	3	3	2	3	2	3	4	4	3	3	3	3	4	4	3	2	2	4	3	3	3	2	4	3	2	2	4	2	3	4	2	4	3	3	4	3	2
solcap_snp_c1_14676	3	3	3	3	2	3	2	3	3	2	3	3	4	4	3	4	3	3	3	2	3	2	4	2	3	4	2	3	2	3	3	4	3	4	2	2	3	3	3	4	2	4	3	2	3	3	4	2	4
solcap_snp_c1_14783	4	3	3	3	3	4	3	3	3	3	3	3	4	4	3	4	3	3	4	3	3	3	4	3	4	4	4	4	3	4	4	4	3	3	3	3	3	3	4	4	3	4	4	4	4	4	4	3	4
solcap_snp_c1_15470	2	2	1	3	2	2	1	1	2	2	2	2	2	2	2	3	2	2	3	1	2	1	3	2	2	3	2	1	1	2	1	2	2	1	1	1	1	2	2	2	1	2	2	2	3	3	3	1	2
solcap_snp_c1_15780	3	3	3	3	2	3	2	3	3	2	3	3	4	4	3	4	3	3	3	2	3	2	4	2	3	4	2	3	2	3	3	4	3	4	3	2	3	3	3	4	2	4	3	2	3	3	4	2	4
solcap_snp_c1_16062	0	1	0	0	0	1	0	0	0	1	0	0	0	0	0	0	0	0	0	1	0	1	0	0	1	1	0	0	0	1	1	1	0	1	1	1	1	0	0	1	0	1	1	1	0	0	0	1	1
solcap_snp_c1_16413	3	3	4	2	2	3	2	3	4	4	4	4	3	2	3	2	2	2	3	3	3	3	2	3	2	4	4	2	3	3	2	3	3	4	3	4	4	3	3	2	3	2	2	4	3	2	2	4	3
solcap_snp_c1_16414	3	1	3	1	1	3	1	1	2	3	2	2	2	1	1	1	1	1	2	2	2	2	1	1	1	2	2	1	1	2	2	2	1	3	2	3	3	1	1	2	2	1	2	3	2	1	1	3	1
solcap_snp_c1_3597	3	2	3	2	1	3	2	3	3	2	3	3	4	3	3	3	2	3	3	2	3	2	3	2	2	4	2	1	2	2	2	4	1	3	2	2	3	2	2	3	2	2	2	2	3	2	4	2	3
solcap_snp_c1_3598	4	3	4	4	4	4	4	4	3	3	3	3	3	4	3	3	4	3	3	4	4	4	3	3	4	3	3	4	3	4	3	3	4	4	4	4	4	3	4	4	4	4	4	4	3	3	3	4	4
solcap_snp_c1_3608	3	3	3	4	4	2	2	2	3	4	3	3	2	2	3	3	3	4	4	3	2	4	3	4	3	3	3	3	3	3	3	2	4	2	3	4	2	3	3	2	4	3	3	3	3	4	3	3	2
solcap_snp_c1_4077	3	4	3	3	3	4	3	3	4	4	4	3	4	3	3	3	3	3	3	3	3	3	3	3	3	4	4	3	4	3	3	3	3	4	3	3	4	3	3	4	4	3	3	4	4	3	3	3	3
solcap_snp_c1_4084	3	2	1	2	2	4	2	1	2	3	2	1	3	2	1	2	2	1	1	2	2	2	2	1	3	3	2	3	2	3	3	2	1	3	2	2	3	1	3	4	3	3	3	3	3	2	2	2	2
solcap_snp_c1_4231	4	3	4	4	4	3	4	3	4	4	4	4	3	3	4	4	4	4	4	3	4	3	4	4	3	3	4	4	4	3	3	3	3	3	3	3	3	4	3	3	4	3	3	3	4	4	3	3	3
solcap_snp_c1_4248	0	2	1	1	1	1	1	2	1	1	1	1	1	1	1	0	1	1	0	2	1	2	0	1	1	1	0	1	1	1	0	1	2	2	2	2	2	1	1	1	1	1	1	1	0	0	1	2	1
solcap_snp_c1_449	3	4	3	3	4	4	4	4	3	3	3	4	3	4	4	4	4	4	4	4	4	4	4	4	4	4	3	4	4	3	4	4	3	3	3	4	3	4	4	3	4	3	4	3	4	3	3	4	4
solcap_snp_c1_6176	1	2	3	3	3	1	3	2	1	0	1	2	0	3	2	2	3	2	1	2	3	2	2	2	2	0	1	3	1	2	2	1	2	0	2	1	1	2	2	1	2	2	2	1	1	2	2	0	1
solcap_snp_c1_6192	3	2	1	1	1	3	1	2	3	4	3	2	4	1	2	2	1	2	3	2	1	2	2	2	2	4	3	1	3	2	2	3	2	4	2	3	3	2	2	3	2	2	2	3	3	2	2	4	3
solcap_snp_c1_6936	2	0	2	1	1	2	0	1	1	2	1	1	1	0	1	2	0	0	1	1	1	1	0	1	1	1	1	0	0	1	1	0	1	1	1	1	2	0	1	1	1	1	1	2	2	1	1	2	0
solcap_snp_c1_7530	4	3	4	4	4	3	4	4	4	4	4	4	3	3	4	4	4	4	4	3	4	3	4	4	3	3	4	3	4	3	3	3	3	3	3	3	3	4	3	3	4	3	3	3	4	4	3	3	3
solcap_snp_c1_8210	4	2	3	3	3	3	3	3	3	3	3	3	3	3	3	4	3	3	4	2	3	2	4	3	3	3	3	3	3	3	3	3	2	3	2	3	2	3	3	3	3	3	3	2	4	4	3	2	3
solcap_snp_c1_8212	1	0	1	1	0	0	0	0	1	1	1	0	1	0	0	0	0	0	0	0	0	0	0	0	0	0	1	0	0	1	0	0	1	1	1	0	1	0	0	1	0	1	0	1	0	1	1	0	0
solcap_snp_c1_914	1	0	1	0	1	.	0	1	0	1	0	1	0	0	0	1	0	0	0	1	1	1	0	1	1	1	1	0	0	1	0	0	0	0	0	0	1	0	1	1	1	0	1	1	1	1	0	1	0
solcap_snp_c1_9490	1	1	2	2	1	0	1	1	2	2	2	1	0	1	1	0	1	1	0	1	1	1	0	1	0	0	2	0	1	1	0	0	2	1	2	0	2	1	0	1	1	1	0	2	0	1	1	1	0
solcap_snp_c1_958	2	1	3	2	1	1	2	2	3	2	3	2	2	2	2	1	2	2	0	1	2	1	1	1	0	1	3	0	2	1	1	1	2	2	2	0	3	2	0	2	2	2	0	2	0	1	1	1	1
solcap_snp_c1_9651	3	4	3	4	4	3	3	3	3	4	3	3	3	3	3	3	3	3	4	4	3	4	3	4	4	4	3	3	3	4	3	3	4	3	4	4	3	3	4	3	4	4	3	4	3	4	4	4	3
solcap_snp_c1_977	3	3	2	3	3	3	2	3	3	3	2	3	3	3	2	3	2	3	4	4	3	3	3	3	4	4	3	2	2	3	3	3	3	2	4	3	2	3	4	2	3	4	2	4	3	3	4	3	2
solcap_snp_c1_988	1	1	2	1	1	1	2	1	1	1	2	1	1	1	2	1	2	1	0	0	1	0	1	1	0	0	1	2	2	1	1	1	1	2	0	1	2	1	0	2	1	0	2	0	1	1	0	1	2
solcap_snp_c2_10906	3	1	2	2	1	2	1	2	3	2	3	3	3	2	3	3	2	3	3	1	2	1	3	2	1	3	2	1	2	1	2	3	1	2	1	2	2	2	1	2	2	1	1	1	3	2	3	1	2
solcap_snp_c2_10966	1	1	0	1	0	2	1	1	1	0	1	0	2	1	0	0	0	0	0	1	1	1	0	0	1	2	0	0	0	2	0	1	1	2	2	1	2	0	1	2	1	1	1	2	1	1	2	1	1
solcap_snp_c2_11005	3	3	4	3	4	3	4	4	2	3	2	3	2	4	3	3	4	3	3	4	4	4	3	3	4	2	3	4	3	3	3	3	3	3	3	3	3	3	4	3	3	4	3	3	2	2	2	4	4
solcap_snp_c2_12761	2	4	3	3	3	2	4	3	3	2	3	4	3	4	4	3	4	4	3	3	4	3	4	3	3	3	3	3	3	3	3	4	3	3	3	3	2	4	3	3	3	3	3	2	2	3	3	3	4
solcap_snp_c2_12770	2	3	3	2	2	2	1	3	3	4	3	2	3	1	2	1	1	2	3	3	1	3	1	3	2	3	3	2	3	2	2	2	3	3	3	3	4	2	2	2	2	2	2	4	3	2	3	3	2
solcap_snp_c2_12778	1	0	1	1	1	0	1	1	0	0	0	1	0	1	1	1	1	1	1	1	1	1	1	1	1	0	0	1	0	1	1	1	1	0	1	1	0	1	1	0	0	1	1	0	0	1	1	1	1
solcap_snp_c2_12789	1	2	3	2	2	0	2	3	2	1	2	3	1	2	3	2	2	3	3	2	2	2	2	3	1	1	2	1	2	1	1	2	3	1	2	2	1	3	1	0	1	1	1	1	1	2	2	2	2
solcap_snp_c2_12807	3	4	3	3	3	4	3	3	4	4	4	3	4	3	3	3	3	3	3	3	3	3	3	3	3	4	4	3	4	3	3	3	3	4	3	3	4	3	3	4	4	3	3	4	4	3	3	3	3
solcap_snp_c2_13138	2	2	3	2	1	3	2	3	3	1	3	2	3	2	2	1	2	2	0	2	2	2	1	1	1	2	1	2	2	2	2	2	3	4	3	2	4	2	1	3	2	3	2	2	1	1	2	2	2
solcap_snp_c2_13193	4	3	4	4	4	3	4	3	4	4	4	4	3	3	4	4	4	4	4	3	4	3	4	4	3	3	4	4	4	3	4	3	3	3	3	3	3	4	3	3	4	3	3	3	4	4	3	3	3
solcap_snp_c2_13273	4	3	3	3	3	4	3	3	3	3	3	3	4	4	3	4	3	3	4	3	3	3	4	3	4	4	4	3	3	4	4	4	3	3	3	3	3	3	4	4	3	4	4	4	4	4	4	3	4
solcap_snp_c2_13281	4	3	4	4	4	3	4	3	4	4	4	4	3	3	4	4	4	4	4	3	4	3	4	4	3	3	4	4	4	3	4	3	3	3	3	3	3	4	3	3	4	3	3	3	4	4	3	3	3
solcap_snp_c2_13304	1	2	2	2	1	2	1	2	2	1	2	1	2	1	1	0	1	1	0	2	1	2	0	1	1	2	0	1	1	2	0	1	3	3	3	3	3	1	1	2	1	2	1	2	1	1	2	2	1
solcap_snp_c2_13322	4	3	4	4	4	3	4	3	4	4	4	4	3	3	4	4	4	4	4	3	4	3	4	4	3	3	4	4	4	3	4	3	3	3	3	3	3	4	3	3	4	3	3	3	4	4	3	3	3
solcap_snp_c2_13969	3	3	3	3	2	2	3	3	4	2	3	3	3	3	3	2	3	3	4	3	2	3	3	3	2	3	3	3	4	3	2	4	4	4	4	4	2	4	3	3	2	3	2	2	2	2	3	2	4
solcap_snp_c2_1483	1	1	2	2	1	0	1	1	2	2	2	1	1	1	1	0	1	1	0	1	1	1	0	1	0	0	2	0	1	1	0	0	2	1	2	0	2	1	0	1	1	1	0	2	0	1	1	1	0
solcap_snp_c2_1493	1	0	1	1	0	0	0	0	1	1	1	0	1	0	0	0	0	0	0	0	0	0	0	0	0	0	1	0	0	1	0	0	1	1	1	0	1	0	0	1	0	1	0	1	0	1	1	0	0
solcap_snp_c2_16315	0	1	0	0	0	1	0	0	0	1	0	0	1	0	0	0	0	0	0	1	0	1	0	0	1	1	0	1	0	1	1	1	1	1	1	1	1	0	1	1	0	1	1	1	0	0	1	1	1
solcap_snp_c2_1918	4	3	3	3	3	4	3	3	3	3	3	3	4	3	3	4	3	3	4	3	3	3	4	3	4	4	3	4	3	4	4	4	3	4	3	4	3	3	4	4	3	4	4	3	4	4	4	3	4
solcap_snp_c2_19536	2	3	1	2	3	3	2	2	1	2	1	2	2	2	2	3	2	2	4	3	2	3	3	3	4	3	1	4	2	3	3	3	2	2	2	4	1	2	4	2	2	2	4	2	4	3	3	3	3
solcap_snp_c2_19537	2	1	3	2	1	1	2	2	3	2	3	2	2	2	2	1	2	2	0	1	2	1	1	1	0	1	3	0	2	1	1	1	2	2	2	0	3	2	0	2	2	2	0	2	0	1	1	1	1
solcap_snp_c2_19556	3	3	3	2	2	3	2	3	4	4	4	3	3	2	3	2	2	3	3	3	2	3	2	3	2	4	4	2	4	2	2	3	3	4	3	3	4	3	2	3	3	2	2	4	3	2	2	4	3
solcap_snp_c2_20479	1	0	0	0	1	1	0	1	0	1	0	0	0	0	0	0	0	0	1	1	0	1	0	1	1	1	0	1	1	1	1	0	0	0	0	1	0	0	1	1	1	0	1	1	1	1	0	1	0
solcap_snp_c2_20481	3	4	4	4	3	3	4	3	4	3	4	4	4	4	4	4	4	4	3	3	4	3	4	3	3	3	4	3	3	3	3	4	4	4	4	3	4	4	3	3	3	4	3	3	3	3	4	3	4
solcap_snp_c2_20588	3	3	3	3	2	2	3	3	4	2	3	3	3	3	3	2	3	3	4	3	2	3	3	3	2	3	3	3	4	3	2	3	4	4	4	4	2	4	3	3	2	3	2	2	2	2	3	2	4
solcap_snp_c2_20667	1	0	0	1	1	0	1	1	0	0	0	0	0	1	1	0	1	1	1	1	0	0	1	1	1	0	0	1	1	1	1	1	1	1	1	0	0	1	1	1	0	1	1	0	0	1	1	0	1
solcap_snp_c2_21992	3	3	3	3	2	2	3	3	4	3	4	3	3	3	4	2	3	3	3	3	2	3	3	3	2	3	4	3	4	3	2	4	4	4	4	3	2	4	3	3	2	3	2	3	2	2	3	3	4
solcap_snp_c2_21999	2	3	4	3	3	3	2	3	3	3	3	4	3	2	3	4	2	2	3	2	3	3	2	3	3	3	3	2	2	2	2	1	3	2	2	2	4	2	3	2	3	3	2	3	4	3	3	3	2
solcap_snp_c2_22003	2	3	4	3	3	3	2	3	3	3	3	4	3	2	3	4	2	2	3	2	3	3	2	3	3	3	3	2	2	2	2	1	3	2	2	2	4	2	3	2	3	3	2	3	4	3	3	3	2
solcap_snp_c2_22070	1	2	3	1	2	2	1	3	2	2	2	3	1	1	2	1	1	1	3	2	2	3	1	3	2	3	2	1	2	2	1	1	2	1	1	1	2	2	3	2	2	1	1	2	2	2	1	2	2
solcap_snp_c2_22757	0	1	0	0	0	1	0	0	0	1	0	0	1	0	0	0	0	0	0	1	0	1	0	0	1	1	0	1	0	1	1	1	1	1	1	1	1	0	1	1	0	1	1	1	0	0	1	1	1
solcap_snp_c2_22758	2	2	3	2	1	2	2	2	3	2	3	2	3	2	2	1	2	2	0	2	2	2	1	1	1	2	3	1	2	2	2	2	3	3	3	1	4	2	1	3	2	3	1	3	0	1	2	2	2
solcap_snp_c2_22762	0	1	0	0	0	1	0	0	0	1	0	0	1	0	0	0	0	0	0	1	0	1	0	0	1	1	0	1	0	1	1	1	1	1	1	1	1	0	1	1	0	1	1	1	0	0	1	1	1
solcap_snp_c2_23431	2	2	3	2	2	2	2	3	2	2	2	3	2	3	3	4	3	3	3	1	3	1	4	2	2	3	2	2	2	1	2	3	1	2	1	2	1	3	2	2	2	2	2	0	3	2	2	1	3
solcap_snp_c2_23439	3	4	4	3	4	4	4	4	3	4	3	4	3	4	4	4	4	4	4	4	4	4	4	4	4	4	3	4	4	3	4	4	3	3	3	4	3	4	4	3	4	3	4	3	4	3	3	4	4
solcap_snp_c2_23449	2	2	2	2	2	2	2	3	2	2	2	3	2	3	3	4	3	3	3	1	3	1	4	2	2	3	2	2	2	1	2	3	1	2	1	2	1	3	2	2	2	2	2	0	3	2	2	1	3
solcap_snp_c2_26509	2	2	3	2	1	2	2	2	3	2	3	2	3	2	2	1	2	2	0	2	2	2	1	1	1	2	3	1	2	2	2	2	3	3	3	1	4	2	1	3	2	3	1	3	0	1	2	2	2
solcap_snp_c2_26515	0	1	0	0	0	1	0	0	0	0	0	0	1	0	0	0	0	0	0	1	0	1	0	0	1	1	0	1	0	1	1	1	1	1	1	1	1	0	1	1	0	1	1	1	0	0	1	1	1
solcap_snp_c2_27635	2	3	3	2	2	2	1	3	3	4	3	2	3	1	2	1	1	2	3	3	1	3	1	3	2	3	3	2	3	2	2	2	3	3	3	3	4	2	2	2	2	2	2	4	3	2	3	3	2
solcap_snp_c2_27666	4	1	3	3	3	3	3	2	2	2	2	2	2	3	2	3	3	2	3	2	3	2	3	2	3	2	2	3	2	3	3	2	2	2	2	2	2	2	3	3	3	3	3	2	3	3	2	2	2
solcap_snp_c2_27765	2	4	3	3	2	2	3	2	4	3	4	3	4	3	3	3	3	3	3	2	3	3	3	2	2	3	2	3	3	2	3	3	3	3	3	4	3	3	2	2	3	3	2	3	4	2	3	4	3
solcap_snp_c2_29310	1	1	1	2	1	0	1	0	1	2	1	1	2	1	1	2	1	1	0	0	1	0	1	0	1	0	1	1	0	0	1	0	1	1	1	1	2	0	0	0	1	2	1	2	2	1	2	2	0
solcap_snp_c2_3052	1	0	1	1	0	0	0	0	1	1	1	1	1	0	1	1	0	0	0	0	0	0	0	0	0	1	1	0	0	0	1	0	1	1	1	1	1	0	0	0	0	1	0	1	1	0	1	1	0
solcap_snp_c2_3063	3	4	3	3	4	4	4	4	3	3	3	3	3	4	3	3	4	4	4	4	4	4	4	4	4	3	3	4	4	4	3	4	3	3	3	3	3	4	4	4	4	3	4	3	3	4	3	3	4
solcap_snp_c2_31383	2	3	2	2	3	3	2	2	1	2	1	2	2	2	2	3	2	2	4	3	2	3	3	3	4	3	1	4	2	3	3	3	2	2	2	4	1	2	4	2	2	2	4	2	4	3	3	3	3
solcap_snp_c2_31991	4	3	3	3	3	4	3	3	3	3	3	3	4	4	3	4	3	3	4	3	3	3	4	3	4	4	3	4	3	4	4	4	3	4	3	3	3	3	4	4	3	4	4	4	4	4	4	3	4
solcap_snp_c2_32193	4	3	4	4	4	4	4	4	3	3	3	3	3	4	3	3	4	3	3	4	4	4	3	3	4	3	3	4	3	4	3	3	4	4	4	4	4	3	4	4	4	4	4	4	3	3	3	4	4
solcap_snp_c2_3305	3	3	4	2	3	3	4	4	2	3	2	3	2	4	3	3	4	2	3	4	4	3	3	3	4	2	3	4	3	3	3	3	3	3	2	3	3	2	3	3	3	4	3	3	2	2	2	4	3
solcap_snp_c2_3318	3	4	4	3	3	3	4	4	3	4	3	4	3	4	4	4	4	3	4	4	4	4	4	4	4	3	4	4	4	3	4	4	3	3	3	3	3	3	3	3	3	4	3	3	3	3	3	4	3
solcap_snp_c2_33626	2	1	3	2	1	1	2	2	3	1	3	2	2	2	2	1	2	2	0	1	2	1	1	1	0	1	3	0	2	1	1	1	2	2	2	0	3	2	0	2	2	2	0	2	0	1	1	1	1
solcap_snp_c2_33627	2	3	2	2	3	3	2	2	1	3	1	2	2	2	2	3	2	2	4	3	2	3	3	3	4	3	1	4	2	3	3	3	2	2	2	4	1	2	4	2	2	2	4	2	4	3	3	3	3
solcap_snp_c2_35422	4	3	4	4	4	4	4	4	3	3	3	3	3	4	3	3	4	3	3	4	4	4	3	3	4	3	3	4	3	4	3	3	4	4	4	4	4	3	4	4	4	4	4	4	3	3	3	4	3
solcap_snp_c2_37406	2	3	2	2	3	3	2	2	1	2	1	2	2	2	2	3	2	2	4	3	2	3	3	3	4	3	1	4	2	3	3	3	2	2	2	4	1	2	4	2	2	2	4	2	4	3	3	3	3
solcap_snp_c2_38526	3	3	3	3	2	3	2	3	3	2	3	3	4	4	3	4	3	3	3	2	3	2	4	2	3	4	3	3	2	3	3	4	3	4	3	3	3	3	3	4	2	4	3	2	3	3	4	2	4
solcap_snp_c2_39017	0	1	0	0	0	1	1	1	0	0	0	0	1	1	0	0	1	0	0	1	1	0	0	0	1	1	0	0	0	1	0	1	0	1	1	0	1	0	1	1	0	1	0	1	1	0	1	1	1
solcap_snp_c2_39035	1	1	0	1	1	1	0	0	2	1	2	1	2	0	1	1	0	2	1	0	0	1	1	1	0	2	1	0	1	1	1	1	1	1	2	1	1	1	1	1	1	0	1	1	2	2	2	0	0
solcap_snp_c2_39082	2	3	3	2	2	3	3	2	4	2	4	2	4	2	3	2	3	3	1	1	2	2	2	2	1	3	2	2	3	2	2	3	2	4	3	2	4	3	2	4	2	1	3	2	3	3	3	2	3
solcap_snp_c2_39084	3	3	4	3	3	3	4	4	2	3	2	3	2	4	3	3	4	2	2	4	4	3	3	3	4	2	3	4	3	3	3	3	3	3	2	3	3	3	3	3	3	4	3	3	2	2	2	4	4
solcap_snp_c2_39085	3	3	4	3	3	3	4	4	2	3	2	3	2	4	3	3	4	2	3	4	4	3	3	3	4	2	3	4	3	3	3	3	3	3	2	3	3	3	3	3	3	4	3	3	2	2	2	4	4
solcap_snp_c2_39086	1	1	0	1	1	1	0	0	2	1	2	1	2	0	1	1	0	2	1	0	0	1	1	1	0	2	1	0	1	1	1	1	1	1	2	1	1	1	1	1	1	0	1	1	2	2	2	0	0
solcap_snp_c2_39091	1	1	0	1	1	1	0	0	2	1	2	1	2	0	1	1	0	2	1	0	0	1	1	1	0	2	1	0	1	1	1	1	1	1	2	1	1	1	1	1	1	0	1	1	2	2	2	0	1
solcap_snp_c2_3943	2	0	1	1	0	2	1	1	2	0	2	1	2	1	1	1	1	1	0	0	1	0	1	0	0	1	1	1	1	1	1	1	1	2	1	1	2	1	0	2	1	0	1	1	2	1	1	0	1
solcap_snp_c2_3944	2	2	3	2	1	2	2	2	4	2	4	3	3	1	3	2	2	3	1	1	1	1	2	2	0	2	2	2	3	1	2	2	2	3	2	2	3	3	0	2	2	0	1	1	3	3	2	1	2
solcap_snp_c2_39488	3	4	4	4	3	3	4	3	4	3	4	4	4	4	4	3	4	4	3	3	4	3	4	3	3	3	4	4	3	3	3	4	4	4	4	3	3	4	3	3	3	4	3	3	3	3	4	3	4
solcap_snp_c2_39499	1	2	2	1	2	3	1	2	1	2	1	1	0	1	1	1	1	0	1	3	1	3	0	2	1	2	1	1	2	2	2	1	1	1	2	2	3	1	2	2	2	1	2	3	1	1	0	2	1
solcap_snp_c2_3950	2	4	3	3	4	2	3	3	2	4	2	3	2	3	3	3	3	3	4	4	3	4	3	4	4	3	3	3	3	3	3	3	3	2	3	3	2	3	4	2	3	4	3	3	2	3	3	4	3
solcap_snp_c2_3952	4	3	4	4	4	4	4	4	3	3	3	3	3	4	3	3	4	3	3	4	4	4	3	3	4	3	3	4	3	4	3	3	4	4	4	4	4	3	4	4	4	4	4	4	3	3	3	4	3
solcap_snp_c2_3961	3	4	3	4	4	3	3	3	3	4	3	3	3	3	3	3	3	3	4	4	3	4	3	4	4	4	3	3	3	4	3	3	4	3	4	4	3	3	4	3	3	4	3	4	3	4	4	4	3
solcap_snp_c2_3962	1	0	1	0	0	1	1	1	1	0	1	1	1	1	1	1	1	1	0	0	1	0	1	0	0	0	1	1	1	0	1	1	0	1	0	0	1	1	0	1	1	0	1	0	1	0	0	0	1
solcap_snp_c2_3969	2	2	2	2	3	2	2	2	0	2	0	1	1	3	1	2	2	1	3	3	3	3	2	2	4	2	2	2	1	3	2	2	2	1	2	2	1	1	4	2	2	4	3	3	1	1	2	3	2
solcap_snp_c2_3984	2	1	1	1	0	2	1	1	3	1	3	2	3	1	2	2	1	2	1	0	1	0	2	1	0	2	2	1	2	1	2	2	1	2	1	1	2	2	0	2	1	1	1	1	3	2	2	0	2
solcap_snp_c2_40032	3	4	4	3	3	4	3	3	4	4	4	4	4	3	3	4	3	3	3	3	4	4	3	3	3	4	4	3	3	3	3	3	3	3	3	4	4	3	3	3	4	3	3	4	4	3	3	4	3
solcap_snp_c2_40867	1	0	0	1	1	0	1	1	0	0	0	0	0	1	1	1	1	1	1	1	0	0	1	1	1	0	0	1	1	1	1	1	1	0	1	0	0	1	1	1	0	1	1	0	0	1	1	0	1
solcap_snp_c2_4127	2	3	4	2	2	3	1	3	3	4	3	3	2	1	3	2	1	1	3	3	2	3	1	3	2	3	3	1	2	3	2	2	3	3	3	3	4	2	3	2	2	2	2	4	3	2	2	4	2
solcap_snp_c2_4156	3	2	2	3	4	2	2	2	1	3	1	2	1	3	2	3	3	2	4	3	3	3	3	3	4	2	3	3	2	3	3	2	3	1	2	2	1	2	4	2	3	4	3	3	2	2	2	3	2
solcap_snp_c2_4157	0	1	0	0	0	0	0	0	1	1	1	1	1	0	1	1	0	1	1	0	0	0	1	1	0	1	1	0	1	0	1	1	0	0	0	0	0	1	0	0	0	0	0	0	1	1	1	0	1
solcap_snp_c2_4165	2	0	1	1	0	2	1	1	2	0	2	1	2	1	1	1	1	1	0	0	1	0	1	0	0	1	1	1	1	1	1	1	1	2	1	1	2	1	0	2	1	0	1	1	2	1	1	0	1
solcap_snp_c2_4197	2	0	0	1	1	0	2	1	1	0	1	1	1	2	1	1	2	2	1	1	1	1	2	1	1	1	1	2	2	1	1	2	1	1	1	1	0	2	1	1	1	1	1	0	0	1	1	0	2
solcap_snp_c2_42961	3	3	2	3	4	3	4	4	3	2	3	3	3	4	3	4	4	4	4	3	4	3	4	4	4	4	3	4	4	3	3	3	3	2	2	3	2	4	4	3	4	3	3	2	3	4	3	2	4
solcap_snp_c2_43243	2	1	1	2	3	2	2	2	0	2	1	1	1	2	2	2	2	2	1	2	2	1	2	2	3	1	1	2	1	2	2	2	1	1	1	0	2	1	2	2	2	2	3	2	2	3	2	2	1
solcap_snp_c2_4383	2	1	3	2	1	1	2	2	3	1	3	2	2	2	2	1	2	2	0	1	2	1	1	1	0	1	3	0	2	1	1	1	2	2	2	0	3	2	0	2	2	2	0	2	0	1	1	1	1
solcap_snp_c2_4385	3	3	4	4	3	2	4	4	4	3	4	4	3	4	4	4	4	4	3	2	4	2	4	3	2	3	4	2	3	2	2	3	3	3	3	2	3	4	2	3	3	3	2	2	3	3	3	2	3
solcap_snp_c2_4387	0	1	1	1	1	0	1	1	1	1	1	1	0	1	1	0	1	1	0	1	1	1	0	1	0	0	1	0	1	0	0	0	1	0	1	0	1	1	0	0	1	0	0	1	0	0	0	1	0
solcap_snp_c2_4420	4	3	4	4	4	3	4	3	4	4	4	4	3	3	4	4	4	4	4	3	4	3	4	4	3	3	4	3	4	3	3	3	3	3	3	3	3	4	3	3	4	3	3	3	4	4	3	3	3
solcap_snp_c2_44816	4	2	3	3	3	3	3	3	3	3	3	3	3	3	3	4	3	3	4	2	3	2	4	3	3	3	3	3	3	3	3	3	3	3	2	3	2	3	3	3	3	3	3	2	4	4	4	3	3
solcap_snp_c2_44817	3	3	3	2	2	3	2	3	4	4	4	3	4	2	3	2	2	3	3	3	2	3	2	3	2	4	4	2	4	2	2	3	3	4	3	3	4	3	2	3	3	2	2	4	3	2	2	3	3
solcap_snp_c2_44819	2	0	2	1	1	2	0	1	1	2	1	0	1	0	0	1	0	0	1	1	0	1	0	1	1	1	1	1	1	1	1	0	1	1	1	1	2	0	1	1	1	1	1	2	2	1	1	1	0
solcap_snp_c2_44824	3	3	3	2	2	3	2	3	4	4	4	3	4	2	3	2	2	3	3	3	2	3	2	3	2	4	4	2	4	2	2	3	3	4	3	3	4	3	2	3	3	2	2	4	3	2	2	3	3
solcap_snp_c2_45887	1	1	1	2	2	1	2	1	0	0	0	1	0	2	1	2	2	1	1	1	2	1	2	1	2	0	0	2	0	2	2	1	1	0	1	1	0	1	2	1	1	2	2	0	1	2	2	1	1
solcap_snp_c2_46028	3	2	3	2	2	3	2	2	3	2	3	2	3	2	2	1	2	2	1	3	2	3	1	2	2	2	3	2	3	3	3	2	3	3	3	2	4	2	2	3	3	3	2	4	1	2	2	3	2
solcap_snp_c2_46029	1	0	0	0	0	1	1	1	1	0	1	1	1	1	1	1	1	1	0	0	1	0	1	0	0	1	1	0	1	0	1	1	0	1	0	0	1	1	0	1	1	1	0	0	0	0	0	0	1
solcap_snp_c2_46431	0	1	1	1	1	0	1	1	1	1	1	1	0	0	1	0	1	1	0	1	1	1	0	1	0	0	0	0	1	0	0	0	1	1	1	1	1	1	0	0	1	0	0	0	0	0	0	1	0
solcap_snp_c2_48033	1	0	0	1	1	0	1	1	0	0	0	0	0	1	1	0	1	1	1	1	0	0	1	1	1	0	0	1	1	1	1	1	1	1	1	0	0	1	1	1	0	1	1	0	0	1	1	0	1
solcap_snp_c2_48041	1	0	1	0	1	1	0	1	0	1	0	1	0	0	0	1	0	0	0	1	1	1	0	1	1	1	1	0	0	1	0	0	0	0	0	0	1	0	1	1	1	0	1	1	1	1	0	0	0
solcap_snp_c2_48673	3	3	4	2	3	3	4	4	2	3	2	3	2	4	3	3	4	2	3	4	4	3	3	3	4	2	3	4	3	3	3	3	3	3	2	3	3	3	3	3	3	4	3	3	2	2	2	4	3
solcap_snp_c2_51346	2	2	1	2	2	0	3	3	3	1	3	3	2	3	3	2	3	3	3	2	2	2	3	3	2	3	3	3	4	2	1	3	3	2	2	2	1	4	3	1	2	2	1	1	1	2	2	1	4
solcap_snp_c2_52515	3	2	3	2	2	3	3	3	3	2	3	2	3	2	2	1	2	2	1	3	2	3	1	2	2	2	2	3	3	3	3	2	3	4	4	3	4	2	2	3	3	3	2	3	1	2	2	3	2
solcap_snp_c2_52519	1	2	1	2	2	1	1	1	1	2	1	2	1	2	2	3	2	2	2	1	2	1	3	2	2	2	2	1	1	1	1	2	1	0	0	1	0	2	2	1	1	1	2	1	3	2	2	1	2
solcap_snp_c2_52521	3	2	3	2	2	3	3	3	3	2	3	2	3	2	2	1	2	2	2	3	2	3	1	2	2	2	2	3	3	3	3	2	3	4	4	3	4	2	2	3	3	3	2	3	1	2	2	3	2
solcap_snp_c2_52522	1	2	2	2	2	1	1	1	1	2	1	2	1	2	2	3	2	2	3	1	2	1	3	2	2	2	2	1	1	1	1	2	1	0	0	1	0	2	2	1	1	1	2	1	3	2	2	1	2
solcap_snp_c2_52523	1	1	0	0	1	1	1	1	0	1	0	0	1	1	0	0	0	0	1	2	0	2	0	1	2	1	1	2	1	2	2	1	1	1	2	2	1	0	2	1	1	1	2	2	0	1	1	2	1
solcap_snp_c2_52532	3	3	4	4	3	.	4	3	4	2	4	4	4	4	4	3	4	4	3	2	4	2	4	3	3	3	4	4	3	2	2	3	4	3	3	2	2	4	3	2	3	3	2	2	3	3	4	2	4
solcap_snp_c2_52898	1	0	0	0	1	1	1	0	0	1	0	0	0	0	0	0	0	0	1	1	0	1	0	1	1	0	0	1	1	1	1	0	0	0	0	1	0	0	1	0	1	0	1	1	1	1	0	1	0
solcap_snp_c2_54325	1	0	1	0	1	1	0	1	0	1	0	0	0	0	0	1	0	0	1	1	1	1	0	1	1	1	0	0	0	1	1	0	0	0	0	1	1	0	1	1	1	0	1	1	1	1	0	1	0
solcap_snp_c2_54609	1	1	0	0	1	2	1	1	0	1	0	0	1	1	0	0	0	0	1	2	0	2	0	1	2	1	1	2	1	2	2	1	1	1	2	2	1	0	2	1	1	1	2	2	0	1	1	2	1
solcap_snp_c2_56074	2	4	3	3	3	2	4	3	3	2	3	4	3	4	4	3	4	4	3	3	4	3	4	3	3	3	3	4	3	3	3	4	3	3	3	3	2	4	3	3	3	3	3	2	2	3	3	3	4
solcap_snp_c2_56168	4	3	4	4	4	3	4	4	4	3	4	4	3	4	4	4	4	4	4	3	4	3	4	4	3	3	4	3	4	3	3	3	3	3	3	3	3	4	3	3	4	3	3	3	4	4	3	3	3
solcap_snp_c2_56692	4	3	4	4	4	3	4	4	4	3	4	4	3	4	4	4	4	4	4	3	4	3	4	4	3	3	4	3	4	3	3	3	3	3	3	3	3	4	3	3	4	3	3	3	4	4	3	3	3
solcap_snp_c2_58236	3	4	4	4	3	3	3	4	4	3	4	4	4	4	4	4	4	4	3	3	4	3	4	3	3	4	4	3	3	3	3	4	4	4	4	3	4	4	3	4	3	4	3	3	3	3	4	3	4
solcap_snp_c2_58373	4	3	4	4	4	3	4	4	4	4	4	4	3	4	4	4	4	4	4	3	4	3	4	4	3	3	4	3	4	3	3	3	3	3	3	3	3	4	3	3	4	3	3	3	4	4	3	3	3
solcap_snp_c2_701	2	3	2	2	3	3	2	2	1	2	1	2	2	2	2	3	2	2	4	3	2	3	3	3	4	3	1	4	2	3	3	3	2	2	2	4	1	2	4	2	2	2	4	2	4	3	3	3	3
solcap_snp_c2_944	1	0	0	0	0	0	0	0	0	0	1	0	0	0	1	1	1	0	0	1	1	0	1	1	0	1	1	1	0	0	1	1	0	0	0	1	1	1	0	1	1	0	1	1	0	0	0	0	1
solcap_snp_c1_10295	0	1	1	1	1	1	1	0	1	0	0	1	0	0	1	0	0	0	0	0	0	1	1	1	0	0	1	1	0	0	0	1	0	1	1	1	0	1	0	1	1	1	1	1	0	0	0	0	1
solcap_snp_c2_28740	3	4	4	4	4	3	4	4	4	4	3	4	3	3	3	3	3	4	4	4	3	3	3	4	4	4	3	4	3	4	4	4	3	3	3	3	3	4	4	4	3	3	3	3	4	4	4	4	4
solcap_snp_c2_9021	4	3	3	3	4	4	3	3	3	3	4	4	4	4	3	3	3	3	3	3	3	3	4	3	4	4	4	3	3	3	3	3	4	4	4	3	3	4	3	4	3	4	4	4	3	4	3	3	3
solcap_snp_c1_3057	0	1	1	1	0	0	1	1	1	1	0	0	0	0	1	1	1	1	1	1	1	1	0	1	0	0	0	1	1	1	1	1	0	0	0	1	1	0	1	0	1	0	0	0	1	0	1	1	1
solcap_snp_c2_48928	4	3	3	3	3	3	3	4	3	3	4	3	4	4	3	4	4	4	4	4	4	4	4	4	3	4	4	3	4	4	4	3	3	3	3	3	4	3	4	3	3	3	3	3	4	3	3	4	3
solcap_snp_c2_41767	1	0	0	0	0	1	0	0	0	0	1	0	1	1	1	1	1	0	0	0	1	1	1	0	0	0	1	0	1	0	0	0	1	1	1	1	1	0	0	0	1	1	1	1	0	0	0	0	0
solcap_snp_c2_55085	4	3	3	3	4	4	3	3	3	3	4	4	4	4	3	3	3	3	3	3	3	3	4	3	4	4	4	3	3	3	3	3	4	4	4	3	3	4	3	4	3	4	4	4	3	4	3	3	3
solcap_snp_c2_49184	0	1	1	1	0	0	1	1	1	1	0	0	0	0	1	1	1	1	1	1	1	1	0	1	0	0	0	1	1	1	1	1	0	0	0	1	1	0	1	0	1	0	0	0	1	0	1	1	1
solcap_snp_c2_57296	4	3	3	3	4	3	3	3	4	3	4	4	4	4	3	3	3	3	3	3	3	3	4	3	3	4	4	4	3	3	3	3	4	4	4	3	3	4	3	4	3	4	4	4	3	3	3	3	3
solcap_snp_c1_12588	0	1	1	1	0	1	1	1	0	1	0	0	0	0	1	1	1	1	1	1	1	1	0	1	1	0	0	0	1	1	1	1	0	0	0	1	1	0	1	0	1	0	0	0	1	1	1	1	1
solcap_snp_c1_12584	0	1	1	1	0	1	1	1	0	1	0	0	0	0	1	1	1	1	1	1	1	1	0	1	1	0	0	0	1	1	1	1	0	0	0	1	1	0	1	0	1	0	0	0	1	1	1	1	1
solcap_snp_c2_27806	0	1	0	1	1	0	0	0	0	0	1	0	1	1	1	1	0	0	1	0	0	0	1	0	1	1	0	0	0	1	1	0	0	1	0	0	0	1	1	0	0	1	0	1	0	0	0	1	0
solcap_snp_c2_27808	4	3	4	3	3	4	4	4	4	4	3	4	3	3	3	3	4	4	3	4	4	4	3	4	3	3	4	4	4	3	3	4	4	3	4	4	4	3	3	4	4	3	4	3	4	4	4	3	4
solcap_snp_c2_15528	1	0	0	1	0	1	0	0	0	0	1	0	1	1	1	1	1	0	0	0	1	1	1	0	0	0	1	1	0	0	0	1	1	0	1	1	1	0	0	0	1	1	1	1	0	0	0	0	1
solcap_snp_c2_15530	3	4	4	3	4	3	4	4	4	4	3	4	3	3	3	3	3	4	4	4	3	3	3	4	4	4	3	3	4	4	4	3	3	4	3	3	3	4	4	4	3	3	3	3	4	4	4	4	3
solcap_snp_c2_15603	4	3	4	3	3	4	4	4	4	4	3	4	3	3	3	3	4	4	3	4	4	4	3	4	3	3	4	4	4	3	3	4	3	3	4	3	4	3	3	4	4	3	4	4	4	3	4	3	4
solcap_snp_c2_32768	4	3	3	3	4	4	3	3	4	3	4	4	4	4	3	3	3	3	3	3	3	3	4	3	3	4	4	4	3	3	3	3	4	4	4	3	3	4	3	4	3	4	4	4	3	3	3	3	3
solcap_snp_c2_34459	0	1	0	0	1	0	0	0	1	0	0	0	1	1	1	1	0	1	1	0	0	0	1	0	0	1	1	1	0	0	0	0	0	1	0	0	0	1	0	0	0	1	1	1	0	0	0	1	0
solcap_snp_c2_54142	4	3	4	4	3	4	4	4	3	4	4	4	3	3	3	3	4	3	3	4	4	4	3	4	4	3	3	3	4	4	4	4	4	3	4	4	4	3	4	4	4	3	3	3	4	4	4	3	4
solcap_snp_c1_7805	0	1	0	0	1	0	0	0	1	0	1	0	1	1	1	1	0	0	1	0	0	0	1	1	0	1	1	1	0	0	0	0	0	1	0	0	0	1	0	0	0	1	1	1	0	0	0	1	0
solcap_snp_c2_38273	4	3	4	4	3	4	4	4	4	4	3	4	3	3	3	3	4	4	3	4	4	4	3	3	4	3	3	4	4	3	3	4	4	3	4	4	4	3	4	4	4	3	3	3	4	4	4	3	4
solcap_snp_c1_15594	3	4	4	4	3	4	3	3	3	3	3	3	4	3	3	4	4	4	3	4	4	4	3	3	3	3	4	4	3	3	3	4	4	4	4	4	3	3	3	3	4	3	3	4	3	3	3	3	4
solcap_snp_c2_27829	1	0	0	0	1	0	1	1	1	1	1	1	0	1	1	0	0	0	1	0	0	0	1	1	1	1	0	0	1	1	1	0	0	0	0	0	1	1	1	1	0	1	1	0	1	1	1	1	0
solcap_snp_c2_51215	0	3	1	2	2	2	1	1	1	1	2	1	2	2	2	1	1	1	1	1	1	2	2	2	1	1	2	1	1	1	1	1	2	2	2	1	1	2	1	1	1	2	2	1	1	2	1	1	1
solcap_snp_c1_5029	3	4	4	3	3	4	3	3	3	3	3	3	4	3	3	4	4	4	4	4	3	3	4	3	3	3	4	4	3	3	3	4	4	4	4	4	3	3	3	3	4	3	4	4	3	3	3	3	4
solcap_snp_c2_48126	4	3	4	3	3	4	4	4	4	4	3	4	3	3	3	3	3	4	3	4	4	4	3	4	3	3	4	4	4	3	3	4	3	3	4	3	4	3	3	4	4	4	4	4	4	3	4	3	4
solcap_snp_c2_29743	1	0	1	1	0	1	1	1	0	1	1	1	0	0	0	1	1	1	1	1	0	0	1	1	0	1	1	1	1	0	1	1	0	1	0	1	0	1	1	0	1	0	0	1	0	1	1	1	1
solcap_snp_c2_45242	4	3	4	3	3	3	3	4	3	4	4	3	4	4	4	4	3	4	4	4	3	3	3	3	4	4	3	3	4	4	4	3	4	4	4	3	4	3	4	4	3	4	4	3	4	4	4	4	3
solcap_snp_c2_28656	1	0	1	1	1	1	1	1	0	1	1	1	0	0	0	1	1	1	1	1	0	0	1	1	0	1	1	1	1	0	1	1	1	1	0	1	0	1	1	0	1	0	0	1	1	1	1	1	1
solcap_snp_c2_41769	3	4	3	3	3	3	3	3	4	3	3	3	4	4	4	3	3	3	3	3	4	4	3	3	4	3	3	3	3	4	3	3	3	3	4	3	4	3	3	4	3	4	4	3	3	3	3	3	3
solcap_snp_c1_12236	1	0	1	1	1	1	1	1	0	1	1	1	0	0	0	1	1	1	1	1	0	0	1	1	0	1	1	1	1	0	1	1	1	0	0	1	0	1	1	0	1	0	0	1	1	1	1	1	1
solcap_snp_c1_9799	4	3	3	3	4	4	3	3	4	3	4	4	4	4	3	3	3	3	3	3	3	3	4	3	3	4	4	4	3	3	3	3	4	4	4	3	3	4	3	4	3	4	4	4	3	3	3	3	3
solcap_snp_c2_1155	0	3	2	1	2	1	1	1	2	1	1	2	2	2	2	1	1	1	2	1	1	1	1	1	1	2	2	2	1	1	1	1	2	2	2	1	1	2	1	2	1	2	1	2	1	1	1	1	1
solcap_snp_c1_10351	4	3	4	4	3	4	4	4	3	4	4	4	3	3	3	3	4	3	3	4	4	4	3	4	4	3	3	3	4	4	4	4	4	3	4	4	4	3	4	4	4	3	3	3	4	4	4	3	4
solcap_snp_c2_44249	4	3	4	4	3	4	4	4	3	4	3	4	3	3	3	3	4	3	3	4	4	4	3	4	4	3	3	3	4	4	4	4	4	3	4	4	4	3	4	4	4	3	3	3	4	4	4	3	4
solcap_snp_c2_48926	4	3	4	4	3	4	4	4	4	4	3	4	3	3	3	3	4	4	3	4	4	4	3	3	4	3	3	4	4	3	3	4	4	3	4	4	4	3	4	4	4	3	3	3	4	4	4	3	4
solcap_snp_c1_12031	4	3	4	4	3	4	4	4	4	4	3	4	3	3	3	3	4	4	3	4	4	4	3	3	4	3	3	4	4	3	3	4	4	3	4	4	4	3	4	4	4	3	3	3	4	4	4	3	4
solcap_snp_c2_27821	1	0	1	0	0	1	0	1	0	1	1	1	0	0	0	1	1	1	0	1	1	1	0	0	0	1	1	1	0	0	0	1	0	1	0	1	0	1	1	0	1	0	0	1	0	1	1	1	1
solcap_snp_c2_53949	1	0	0	0	1	0	1	1	1	1	1	1	0	1	1	0	0	0	1	0	0	0	1	1	1	1	0	0	1	1	1	0	0	0	0	0	1	1	1	1	0	1	1	0	1	1	1	1	0
solcap_snp_c2_53950	3	4	4	4	3	4	3	3	3	3	3	3	4	3	3	4	4	4	3	4	4	4	3	3	3	3	4	4	3	3	3	4	4	4	4	4	3	3	3	3	4	3	3	4	3	3	3	3	4
solcap_snp_c2_51202	0	3	1	2	2	2	1	1	1	1	2	1	2	2	2	1	1	1	1	1	1	2	2	2	1	1	2	1	1	1	1	1	2	2	2	1	1	2	1	1	1	2	2	1	1	2	1	1	1
solcap_snp_c2_15529	3	4	4	3	3	4	3	3	3	3	3	3	4	3	3	4	4	4	4	4	3	3	4	3	3	3	4	4	3	3	3	4	4	4	4	4	3	3	3	3	4	3	4	4	3	3	3	3	4
solcap_snp_c1_12229	1	0	1	1	1	1	1	1	0	1	1	1	0	0	0	1	1	1	1	1	0	0	1	1	0	1	1	1	1	0	1	1	1	0	0	1	0	1	1	0	1	0	0	1	1	1	1	1	1
solcap_snp_c2_1097	0	3	2	1	2	1	1	1	2	1	2	2	2	2	2	1	1	1	2	1	1	1	1	1	1	2	2	2	1	1	1	1	2	2	2	1	1	2	1	2	1	2	1	2	1	1	1	1	1
solcap_snp_c2_1220	4	3	4	4	3	4	4	4	3	4	4	4	3	3	3	4	4	3	3	4	4	4	3	4	4	3	3	3	4	4	4	4	4	3	4	4	4	3	4	4	3	3	3	3	4	4	4	3	4
solcap_snp_c2_45616	1	0	1	0	0	1	0	1	0	1	1	1	0	0	0	0	1	1	0	1	1	1	0	0	0	1	1	1	0	0	0	1	0	1	0	1	0	1	1	0	1	0	0	1	0	1	1	1	1
solcap_snp_c2_1102	4	3	3	4	3	4	4	4	3	4	4	4	3	3	3	4	4	3	3	4	4	4	3	4	4	3	3	3	4	4	4	4	4	3	4	4	4	3	4	4	3	3	3	3	4	4	4	3	4
solcap_snp_c2_1157	0	3	2	1	2	1	1	1	2	1	2	2	2	2	2	1	1	1	2	1	1	1	1	1	1	2	1	2	1	1	1	1	2	2	2	1	1	2	1	2	1	2	1	2	1	1	1	1	1
solcap_snp_c1_14992	3	4	3	4	3	4	4	4	3	4	4	4	3	4	4	4	4	4	4	3	4	3	4	4	3	4	3	4	3	3	4	4	3	3	3	4	4	4	4	3	4	3	4	4	4	4	4	4	4
solcap_snp_c2_22744	3	4	4	3	3	4	3	3	3	3	3	3	4	3	3	4	4	4	4	4	3	3	4	4	3	3	4	4	4	3	3	4	4	4	4	4	3	4	3	3	4	3	4	4	3	3	3	3	4
solcap_snp_c2_28665	4	3	3	4	4	3	4	3	4	3	4	3	4	3	3	4	4	3	4	3	4	3	4	3	4	4	3	4	3	4	3	4	4	3	3	4	3	4	4	4	4	3	3	4	3	4	3	4	4
solcap_snp_c2_1090	3	4	4	3	4	3	3	3	4	3	3	4	4	4	3	3	3	3	4	3	3	3	3	3	3	4	3	4	3	3	3	3	4	4	4	3	3	4	3	4	3	4	3	4	4	3	3	3	3
solcap_snp_c2_1092	0	3	2	1	2	1	1	1	2	1	2	2	2	2	2	1	1	1	2	1	1	1	1	1	1	2	2	2	1	1	1	1	2	2	2	1	1	2	1	2	1	2	1	2	1	1	1	1	1
solcap_snp_c2_1077	0	3	2	1	2	1	1	1	2	1	2	2	2	2	2	1	1	1	2	1	1	1	1	1	1	2	2	2	1	1	1	1	2	2	2	1	1	2	1	2	1	2	1	2	1	1	2	1	1
solcap_snp_c2_40764	1	0	1	0	0	1	0	1	0	1	1	1	0	0	0	0	1	1	0	1	1	1	0	0	0	0	0	1	0	0	0	1	0	1	0	1	0	1	1	0	0	0	1	1	0	1	1	1	1
solcap_snp_c2_49017	1	0	1	0	1	0	0	0	1	0	0	0	1	0	0	0	0	0	1	1	0	0	0	1	1	0	1	1	0	1	0	1	0	1	1	0	0	1	0	1	0	0	1	0	0	0	0	0	1
solcap_snp_c2_55747	3	4	3	4	3	4	4	4	3	4	4	4	3	4	4	4	4	4	3	3	4	4	4	3	3	4	3	3	4	3	4	3	4	3	3	4	4	3	4	3	4	4	3	4	4	4	4	4	3
solcap_snp_c2_1181	0	2	1	1	1	1	1	1	1	1	2	2	1	1	1	1	1	0	1	1	1	1	0	1	1	1	1	1	1	1	1	1	2	1	2	1	1	1	1	2	0	1	1	1	1	1	1	0	1
solcap_snp_c1_7150	3	2	4	3	3	2	4	3	4	3	2	3	2	1	1	2	2	3	3	3	3	2	2	3	3	3	2	3	3	3	2	3	2	2	2	2	2	3	3	3	3	2	2	3	3	3	4	3	4
solcap_snp_c2_1103	0	2	1	1	1	1	1	1	1	1	2	2	1	1	1	1	1	0	1	1	1	1	0	1	1	1	1	1	1	1	1	1	2	1	2	1	1	1	1	2	0	1	0	1	1	1	1	0	1
solcap_snp_c1_287	4	2	3	3	3	3	3	3	3	3	3	2	3	3	3	3	3	4	3	3	3	3	4	3	3	3	3	3	3	3	3	3	2	3	2	3	3	3	3	2	4	3	4	2	3	3	3	4	3
solcap_snp_c2_51083	2	4	3	2	3	3	4	4	3	4	3	4	2	3	3	3	3	3	3	3	3	3	3	3	3	4	2	3	3	3	4	3	2	3	2	3	3	4	4	3	3	3	3	3	4	4	4	4	3
solcap_snp_c2_53946	2	0	1	2	1	1	0	0	1	0	1	0	2	1	1	1	1	1	1	1	1	1	1	1	1	0	2	1	1	1	0	1	2	1	2	1	1	0	0	1	1	1	1	1	0	0	0	0	1
solcap_snp_c2_53945	2	4	3	2	3	3	4	4	3	4	3	4	2	3	3	3	3	3	3	3	3	3	3	3	3	4	2	3	3	3	4	3	2	3	2	3	3	4	4	3	3	3	3	2	4	4	4	4	3
solcap_snp_c1_289	2	3	3	1	3	1	2	1	3	2	3	3	3	2	2	2	2	1	3	3	2	1	2	2	1	4	3	3	2	2	3	2	2	3	3	2	2	3	1	4	2	3	1	3	1	2	2	1	2
solcap_snp_c2_53064	1	1	2	2	2	1	2	0	2	1	0	1	1	0	1	0	0	0	0	1	0	2	1	1	1	0	2	1	1	1	1	1	2	2	2	1	0	1	0	2	1	2	1	1	0	1	1	0	1
solcap_snp_c1_14236	3	3	3	3	4	2	3	2	4	2	3	2	4	3	3	3	3	2	3	2	3	3	3	2	4	3	2	3	2	4	2	3	4	2	3	3	3	3	3	4	3	3	3	3	3	3	3	3	3
solcap_snp_c1_15218	2	2	2	1	1	2	3	3	2	3	2	3	1	2	2	3	3	3	3	2	3	1	2	2	2	3	2	3	2	2	3	3	1	1	1	3	3	2	3	2	3	1	2	3	3	2	4	3	3
solcap_snp_c1_7187	3	2	4	3	3	2	4	3	4	3	2	3	2	1	2	2	2	3	3	3	3	2	2	3	3	3	2	4	3	3	2	3	2	2	2	2	2	3	3	3	3	2	2	3	3	3	3	3	4
solcap_snp_c2_41693	1	1	1	0	0	2	0	1	0	1	1	1	1	2	2	1	1	1	0	1	1	2	1	1	0	0	1	0	2	0	1	0	1	2	2	1	2	0	0	0	1	2	2	1	1	0	1	0	0
solcap_snp_c2_1101	2	0	1	0	1	0	1	0	1	1	2	1	1	0	1	1	1	0	1	2	1	0	1	1	0	2	2	1	1	1	2	1	0	1	1	1	1	1	0	2	1	1	0	1	0	1	1	0	1
solcap_snp_c2_41725	2	2	2	2	3	1	2	1	3	1	2	1	3	2	2	2	2	1	3	2	3	1	2	2	3	2	2	3	1	3	1	3	2	1	2	2	1	3	2	3	2	1	2	2	1	2	1	2	3
solcap_snp_c2_54932	2	3	3	2	3	3	2	2	2	3	3	3	2	3	3	2	2	2	2	2	2	2	2	2	2	2	2	3	1	2	2	3	2	4	2	3	1	4	2	2	2	3	4	4	1	2	3	3	3
solcap_snp_c1_7192	3	2	4	3	3	2	4	3	4	3	2	3	2	1	2	2	2	3	3	3	3	2	2	3	3	3	2	4	3	3	2	3	2	2	2	2	2	3	3	3	3	2	2	3	3	3	3	3	4
solcap_snp_c2_1098	0	2	1	1	1	1	1	1	1	1	2	2	1	1	1	1	1	0	1	1	1	1	0	1	1	1	1	1	1	1	1	1	2	1	2	1	1	1	1	2	0	1	0	1	1	1	1	0	1
solcap_snp_c2_29739	3	2	1	3	2	3	2	3	1	3	3	3	2	4	3	3	3	3	2	2	3	3	3	2	2	3	2	2	3	2	4	2	2	3	2	3	3	2	3	2	2	3	2	2	3	3	2	3	2
solcap_snp_c1_12220	3	2	2	3	1	3	2	3	2	4	3	3	2	3	3	3	3	3	2	2	2	3	3	2	2	3	2	1	3	2	4	1	3	4	2	3	3	2	3	2	2	3	2	3	3	3	3	3	1
solcap_snp_c2_41719	2	3	3	2	4	2	3	2	3	1	2	2	3	2	2	2	2	2	3	3	3	2	2	3	3	2	2	4	2	3	1	4	2	1	3	2	2	3	2	3	3	2	3	2	2	2	2	2	4
solcap_snp_c1_305	2	3	2	3	2	3	3	3	2	2	2	1	3	3	4	4	3	3	2	3	3	2	3	4	3	3	3	2	2	3	2	2	2	1	2	2	4	2	2	3	4	2	4	2	4	2	2	3	2
solcap_snp_c1_329	2	3	2	3	2	3	3	3	2	2	2	1	3	3	4	4	4	3	2	3	3	2	3	4	3	3	3	2	2	3	2	2	2	1	2	2	4	2	2	3	4	2	4	2	4	2	2	3	2
solcap_snp_c2_44266	2	0	1	1	1	0	1	0	1	1	2	1	1	0	1	1	1	0	1	1	1	0	1	1	0	1	2	1	1	1	2	1	0	1	1	1	1	0	0	2	1	1	0	1	0	1	1	0	1
solcap_snp_c2_11609	2	3	3	2	3	3	2	2	2	3	3	3	2	3	3	2	2	2	2	2	2	2	2	2	2	2	2	3	1	2	2	3	2	4	2	3	1	4	2	2	2	3	4	4	1	2	3	3	3
solcap_snp_c2_48927	3	3	3	4	3	3	4	3	4	3	2	3	3	2	3	3	3	3	3	3	3	3	3	3	4	3	3	3	4	3	3	3	4	2	4	3	4	2	3	4	4	3	2	2	4	3	3	2	3
solcap_snp_c2_54139	2	4	3	4	3	4	3	4	3	3	2	3	3	4	3	3	3	4	3	2	3	4	3	3	4	2	2	3	3	3	2	3	4	3	3	3	3	4	4	2	3	3	4	3	4	3	3	4	3
solcap_snp_c1_15590	3	2	1	2	2	3	2	3	2	3	4	2	3	4	2	3	3	3	3	2	3	2	3	3	2	4	2	2	2	2	2	2	2	2	2	2	3	3	3	2	2	2	3	3	3	3	2	3	2
solcap_snp_c2_40523	2	3	2	4	2	2	3	2	2	2	2	2	4	2	2	3	3	2	3	3	3	3	3	3	1	3	3	2	3	3	3	2	2	2	2	2	3	1	2	3	2	2	1	2	3	2	2	2	2
solcap_snp_c1_12234	2	1	1	1	0	2	1	2	1	2	2	2	1	2	2	1	1	1	0	1	1	3	1	1	1	1	2	0	2	1	2	0	1	3	2	1	3	0	1	1	1	3	2	1	1	1	2	1	0
solcap_snp_c1_9059	3	2	2	3	2	3	2	3	1	3	3	3	2	4	3	3	3	3	2	2	3	3	3	2	2	3	2	2	3	2	4	2	2	3	2	3	3	2	3	2	2	3	2	2	3	3	2	3	2
solcap_snp_c1_335	0	2	1	2	0	2	2	2	0	1	1	0	1	1	2	2	2	1	1	2	2	2	1	2	1	1	1	0	1	2	1	1	1	0	1	1	2	0	1	1	1	0	1	0	2	1	1	2	1
solcap_snp_c2_1263	2	0	1	0	1	0	1	0	1	1	2	1	1	0	1	1	1	0	1	2	1	0	1	1	0	2	2	1	1	1	2	1	0	1	1	1	1	1	0	2	1	1	0	1	0	1	1	0	1
solcap_snp_c1_9058	2	2	0	2	2	2	1	2	1	2	2	2	2	4	3	2	2	1	1	1	3	3	2	1	2	2	1	1	2	2	3	1	2	2	2	2	3	1	2	2	1	3	2	1	3	2	1	2	1
solcap_snp_c2_29744	2	2	0	2	2	2	1	2	1	2	2	2	2	4	3	2	2	1	1	1	3	3	2	1	2	2	2	1	2	2	3	1	2	2	2	2	3	1	2	2	1	3	2	1	3	2	1	2	1
solcap_snp_c2_15606	2	2	1	3	2	1	2	2	2	2	3	1	3	3	3	3	1	1	2	1	3	2	2	1	3	3	1	2	2	3	2	2	3	1	2	2	3	2	3	2	2	3	1	2	3	2	3	3	2
solcap_snp_c1_12981	2	3	1	2	2	2	2	3	2	3	3	2	3	4	4	3	2	2	2	2	3	3	2	1	3	3	2	2	3	3	3	2	3	2	3	2	4	1	3	3	2	4	3	2	4	3	3	3	1
solcap_snp_c2_40833	1	2	2	1	2	2	1	1	1	2	2	2	1	2	2	1	1	1	1	1	1	2	2	1	1	1	1	2	0	1	1	2	1	3	1	2	0	3	1	1	1	2	3	3	0	2	2	2	2
solcap_snp_c2_56515	3	2	2	3	2	2	3	3	3	2	2	2	3	3	2	3	3	3	3	3	3	2	2	3	4	3	3	2	4	3	3	2	3	1	3	2	4	1	3	3	3	2	1	1	4	2	2	2	2
solcap_snp_c2_40762	2	3	3	3	3	3	2	2	2	3	3	3	2	2	3	2	2	2	2	2	2	3	3	2	1	2	2	3	1	2	2	3	2	4	2	3	1	4	2	2	2	3	3	4	1	3	3	3	3
solcap_snp_c2_40763	1	2	2	2	2	2	1	1	1	2	2	2	1	1	2	1	1	1	1	1	1	2	2	1	0	1	1	2	0	1	1	2	1	3	1	2	0	3	1	1	1	2	2	3	0	2	2	2	2
solcap_snp_c2_984	2	2	2	2	3	2	1	2	3	2	2	2	2	3	2	1	1	3	2	0	1	2	2	1	3	1	2	3	2	1	1	2	3	3	2	2	1	3	3	1	2	3	2	3	2	2	2	2	2
solcap_snp_c2_1305	1	1	1	0	2	0	1	0	2	1	2	2	1	0	0	0	0	0	1	1	0	0	0	0	1	1	1	1	2	1	2	1	1	2	2	1	0	1	1	1	0	2	0	1	0	2	2	0	1
solcap_snp_c2_49018	3	3	2	3	3	3	2	2	4	2	2	3	3	4	3	2	3	2	2	2	3	4	3	3	3	2	3	2	2	3	3	2	2	3	3	3	3	3	2	3	2	3	3	2	3	2	2	2	2
solcap_snp_c2_45240	1	1	2	1	2	1	2	2	0	1	2	1	1	0	1	2	1	2	2	2	1	0	1	1	1	2	1	2	2	1	1	2	2	1	1	1	1	1	2	1	2	1	1	2	1	2	2	2	2
solcap_snp_c2_1093	2	1	1	3	1	3	2	3	1	2	1	1	1	2	2	2	2	3	1	1	2	3	2	2	3	0	1	1	2	2	1	2	2	1	1	2	2	1	3	0	2	1	3	1	2	2	2	3	2
solcap_snp_c2_15536	2	3	2	2	2	2	3	4	2	4	3	3	2	3	3	3	2	4	3	3	3	2	2	3	3	4	2	2	4	3	4	2	2	3	2	2	3	3	4	2	2	3	1	2	4	4	4	4	2
solcap_snp_c1_15219	2	3	1	3	3	3	2	2	2	2	3	2	3	4	3	2	2	2	2	1	2	2	4	3	2	2	2	2	2	2	2	2	3	2	3	2	3	3	2	2	2	3	4	2	3	3	1	2	2
solcap_snp_c2_48124	3	2	2	3	4	2	2	1	3	1	2	2	3	3	2	2	3	1	2	1	2	3	3	2	3	2	2	2	1	3	2	2	3	2	2	3	2	3	2	3	2	2	3	3	2	2	2	2	2
solcap_snp_c2_15535	2	3	2	2	2	2	3	4	2	4	3	3	2	3	3	3	2	4	3	3	3	2	2	3	3	4	2	2	4	3	4	2	2	3	2	2	3	3	4	2	2	3	1	1	4	4	4	4	2
solcap_snp_c1_5010	2	1	2	2	2	2	1	0	2	0	1	1	2	1	1	1	2	0	1	1	1	2	2	1	1	0	2	2	0	1	0	2	2	1	2	2	1	1	0	2	2	1	3	2	0	0	0	0	2
solcap_snp_c2_11679	2	2	2	1	3	2	2	2	2	2	2	3	1	3	2	2	1	1	2	1	1	1	2	2	2	2	2	2	1	2	2	2	1	3	2	2	1	4	2	1	2	3	4	3	1	2	3	3	2
solcap_snp_c2_48130	2	0	0	1	1	1	1	1	1	1	2	1	1	2	2	1	1	0	0	0	2	2	1	1	1	1	1	1	1	1	1	1	1	0	1	1	2	0	1	1	1	2	1	1	1	1	1	1	1
solcap_snp_c2_28761	2	4	4	3	4	3	3	3	3	3	2	3	3	2	2	3	3	4	4	4	2	2	3	4	3	3	3	4	3	3	3	4	3	4	3	3	2	4	3	3	3	2	3	3	3	3	3	3	4
solcap_snp_c2_28697	2	4	4	3	4	3	3	3	3	3	2	3	3	2	2	3	3	4	4	4	2	2	3	4	3	3	3	4	3	3	3	4	3	3	3	3	2	4	3	3	3	2	3	3	4	3	3	3	4
solcap_snp_c2_27831	2	3	2	2	3	3	3	3	2	3	3	3	2	3	2	2	2	2	2	2	2	3	3	3	2	3	2	2	2	2	3	2	2	3	2	2	2	4	3	2	2	3	3	3	3	4	2	3	2
solcap_snp_c2_24739	3	2	3	3	2	2	3	2	2	3	3	2	2	1	3	3	3	2	3	3	3	2	2	3	2	2	2	2	3	3	4	3	1	2	2	3	3	1	2	3	3	2	1	2	3	3	3	2	3
solcap_snp_c1_5047	2	4	4	2	3	3	3	3	3	3	2	3	3	2	2	3	3	4	4	4	2	2	3	3	3	3	3	3	3	3	3	3	3	4	3	3	2	3	3	3	3	2	3	3	3	3	3	3	3
solcap_snp_c2_54140	3	2	2	2	3	3	3	3	3	2	1	2	3	3	3	4	2	4	3	3	3	2	2	3	3	2	2	2	3	3	2	3	1	3	2	3	3	3	2	1	2	3	2	3	2	2	3	3	3
solcap_snp_c2_27827	2	2	1	1	2	2	1	3	1	3	3	2	2	3	2	2	2	2	2	2	2	2	2	2	2	3	2	1	2	2	2	1	1	2	1	1	2	3	3	1	1	2	2	2	3	3	2	3	1
solcap_snp_c2_24747	3	1	3	2	1	2	2	2	1	3	2	2	1	1	2	2	2	2	2	3	3	3	1	2	2	1	2	2	2	2	3	3	1	2	1	3	2	1	2	2	2	1	1	2	1	2	2	2	3
solcap_snp_c2_38274	2	2	2	0	3	2	2	2	2	2	2	3	1	3	2	2	1	1	2	1	1	1	2	2	2	2	2	2	1	2	2	2	1	3	2	2	1	4	2	1	2	3	4	3	1	2	3	3	2
solcap_snp_c2_47	1	1	2	1	0	1	1	2	1	2	1	1	0	1	1	1	1	2	1	2	2	2	0	1	1	0	0	2	1	1	1	2	0	1	0	2	1	1	2	0	1	0	1	1	1	0	1	2	2
solcap_snp_c1_7	3	3	2	3	4	3	3	2	3	2	3	3	4	3	3	3	3	2	3	2	2	2	4	3	3	4	4	2	3	3	3	2	4	3	4	2	3	3	2	4	3	4	3	3	3	4	3	2	2
solcap_snp_c2_45023	2	1	2	2	1	2	2	3	1	3	2	3	0	1	2	1	1	3	1	2	1	2	1	2	1	2	2	1	2	1	3	1	1	2	1	1	2	1	2	1	1	2	1	1	3	2	3	2	1
solcap_snp_c2_1296	2	0	2	1	1	1	1	1	1	1	1	2	1	1	0	0	0	1	2	1	1	2	1	0	0	1	1	1	1	1	1	1	1	2	1	1	0	1	1	1	0	1	0	1	0	1	1	1	1
solcap_snp_c2_48127	2	4	4	3	3	3	3	3	3	3	2	3	3	2	2	3	3	4	4	4	2	2	3	3	3	3	3	3	3	3	3	3	3	4	3	3	2	4	3	3	3	2	3	3	3	3	3	3	3
solcap_snp_c1_13243	3	3	3	3	4	3	3	2	3	2	3	2	4	3	2	4	4	3	4	3	3	2	4	3	3	3	3	4	3	3	2	4	4	2	3	4	2	4	3	3	4	2	3	4	3	3	2	3	4
solcap_snp_c2_1903	1	1	2	1	0	1	1	2	1	2	1	1	0	1	1	1	1	2	1	2	2	2	0	1	1	0	0	2	1	1	1	2	0	1	0	2	1	1	2	0	1	0	1	1	1	0	1	2	2
solcap_snp_c2_1905	3	3	2	3	4	3	3	2	3	2	3	3	4	3	3	3	3	2	3	2	2	2	4	3	3	4	4	2	3	3	3	2	4	3	4	2	3	3	2	4	3	4	3	3	3	4	3	2	2
solcap_snp_c2_28725	3	1	1	3	1	2	2	2	2	3	3	2	2	3	2	3	3	2	2	1	2	2	3	1	2	3	1	1	2	2	3	1	3	3	1	3	2	2	3	2	2	2	1	3	1	3	2	3	1
solcap_snp_c2_1475	2	3	2	2	2	2	3	2	2	2	3	3	2	1	2	3	3	1	2	4	3	2	2	3	2	3	2	2	3	3	4	3	2	2	3	3	3	2	2	4	2	2	2	2	3	3	3	2	3
solcap_snp_c2_45256	1	1	1	1	2	1	1	0	2	0	0	1	1	0	0	0	1	0	1	1	1	1	1	2	1	0	1	2	0	1	0	2	0	1	1	1	0	2	0	1	1	0	1	1	0	0	0	0	2
solcap_snp_c1_4990	2	1	2	2	2	2	1	0	2	0	1	1	2	1	1	1	2	0	1	1	1	2	2	1	1	0	2	2	1	1	0	2	2	1	2	2	1	1	0	2	2	1	3	2	0	0	0	0	2
solcap_snp_c2_24717	3	1	3	2	1	2	2	2	1	3	2	2	1	1	2	2	2	2	2	3	3	3	2	2	2	1	1	2	2	2	3	3	1	2	1	3	2	1	2	2	2	1	1	2	1	2	2	2	3
solcap_snp_c2_24711	3	1	3	2	1	2	2	2	1	3	2	2	1	1	2	2	2	2	2	3	3	3	2	2	2	1	2	2	2	2	3	3	1	2	1	3	2	1	2	2	2	1	1	2	1	2	2	2	3
solcap_snp_c1_16114	2	1	1	1	1	1	2	1	1	2	2	1	1	0	2	2	2	1	1	3	2	1	2	2	1	2	2	1	2	2	3	2	0	1	1	2	2	1	1	2	2	1	1	1	1	2	1	1	2
solcap_snp_c2_1066	2	3	3	3	3	3	2	3	3	2	2	3	3	4	2	2	2	3	3	1	2	3	2	2	3	2	2	3	2	2	1	2	4	3	3	2	2	3	3	2	2	3	3	3	3	2	3	3	2
solcap_snp_c1_9056	3	3	2	3	2	3	3	4	2	4	4	3	3	4	4	4	3	4	3	3	4	3	3	2	3	4	2	3	4	3	4	3	3	3	3	3	4	2	4	3	3	4	2	3	4	4	4	4	3
solcap_snp_c2_48118	1	1	2	1	2	1	1	0	2	0	0	1	1	0	0	0	1	0	1	1	0	1	1	1	1	0	2	1	0	1	0	1	1	1	1	1	0	2	0	2	1	0	2	1	0	0	0	0	1
solcap_snp_c2_13345	2	1	1	2	2	3	0	2	1	2	1	3	1	1	2	2	1	1	2	2	2	2	1	1	2	2	1	2	1	1	1	1	2	2	2	2	2	2	2	1	2	2	2	2	2	1	1	1	3
solcap_snp_c2_13355	1	1	1	2	1	0	2	1	2	1	2	0	0	1	0	1	2	1	0	0	1	1	1	2	1	1	1	1	2	1	0	2	2	0	1	0	1	0	0	1	1	1	1	1	1	2	1	1	0
solcap_snp_c1_4296	2	0	1	1	1	2	0	1	1	1	1	2	1	0	1	1	0	1	1	1	0	2	1	0	1	1	1	1	1	1	1	1	1	1	2	1	1	1	1	0	2	1	1	2	1	1	1	1	2
solcap_snp_c2_13419	0	2	1	0	1	1	1	1	0	1	0	1	2	2	2	1	1	1	2	2	2	0	1	1	1	1	1	1	0	1	1	0	0	2	0	2	1	2	2	2	1	1	1	1	1	0	1	1	1
solcap_snp_c2_13431	1	2	2	0	1	1	2	2	1	1	1	1	3	2	2	1	1	2	2	2	1	1	2	1	1	1	2	1	1	2	3	1	0	2	1	2	1	2	2	2	1	1	1	1	1	1	2	2	1
solcap_snp_c2_13432	1	1	1	2	1	0	2	1	2	1	2	0	0	1	0	1	2	1	0	0	1	1	1	2	1	1	1	1	2	1	0	2	2	0	1	0	1	0	0	1	1	1	1	1	1	2	1	1	0
solcap_snp_c1_4322	1	0	0	1	1	1	0	1	0	1	0	1	0	0	0	0	0	1	1	1	0	1	1	0	0	0	0	1	1	0	1	1	0	1	1	1	1	1	0	0	1	0	0	1	1	1	1	0	1
solcap_snp_c1_4328	1	0	0	1	0	0	1	0	1	0	1	0	0	1	0	1	1	0	0	0	1	0	1	1	0	1	0	0	1	1	0	1	1	0	0	0	1	0	0	1	0	1	0	1	1	1	0	0	0
solcap_snp_c1_4336	2	0	1	1	1	2	0	1	1	1	1	2	1	0	1	1	0	1	1	1	0	2	1	0	1	1	1	1	1	1	1	1	1	1	2	1	1	1	1	0	2	1	1	2	1	1	1	1	2
solcap_snp_c1_4347	2	1	1	2	3	2	1	2	0	3	0	2	1	2	2	1	2	2	3	3	3	1	1	2	2	1	1	3	1	0	2	1	1	3	1	3	2	3	2	2	2	1	2	2	2	1	2	1	2
solcap_snp_c2_37194	1	0	1	0	1	0	1	1	0	1	0	0	1	1	1	0	1	1	1	1	1	0	0	1	1	0	1	1	0	0	0	0	0	1	0	1	0	1	1	1	1	0	1	0	0	0	1	1	0
solcap_snp_c2_45474	0	2	2	1	0	1	1	2	1	1	2	1	1	0	0	0	2	1	2	0	0	1	1	1	0	1	1	1	0	1	0	2	1	0	2	0	1	0	1	1	2	2	1	1	1	2	1	2	0
solcap_snp_c2_32954	0	2	2	1	0	1	1	2	1	1	2	1	1	0	0	0	2	1	2	0	0	1	1	1	0	1	1	1	0	1	0	2	1	0	2	0	1	0	1	1	2	2	1	1	1	2	1	2	0
solcap_snp_c2_56625	1	0	0	1	0	1	1	0	0	0	1	0	0	1	0	1	1	0	0	0	0	0	1	1	1	1	0	1	1	1	0	1	1	1	0	0	1	1	0	1	0	1	0	0	1	1	1	0	0
solcap_snp_c2_56626	1	0	0	0	1	1	0	1	1	1	0	1	0	1	0	0	0	1	1	1	1	1	1	0	0	0	1	1	1	0	1	1	0	1	1	1	1	0	0	0	1	1	0	1	0	1	1	0	1
solcap_snp_c2_56630	0	2	2	1	0	1	1	2	1	1	2	1	1	0	0	0	2	1	2	0	0	1	1	1	0	1	1	1	0	1	0	2	1	0	2	0	1	0	1	1	2	2	1	1	1	2	1	2	0
solcap_snp_c2_56631	0	2	2	1	0	1	1	2	1	1	2	1	1	0	0	0	2	1	2	0	0	1	1	1	0	1	1	1	0	1	0	2	1	0	2	0	1	0	1	1	2	2	1	1	1	2	1	2	0
solcap_snp_c2_56632	0	2	2	1	0	1	1	2	1	1	2	1	1	0	0	0	2	1	2	0	0	1	1	1	0	1	1	1	0	1	0	2	1	0	2	0	1	0	1	1	2	2	1	1	1	2	1	2	0
solcap_snp_c2_32341	0	1	1	0	0	1	0	1	0	0	1	1	1	0	0	0	1	1	1	0	0	0	1	0	0	1	0	0	0	0	0	1	0	0	1	0	1	0	1	1	1	1	0	1	1	1	0	1	0
solcap_snp_c2_57106	1	0	0	0	1	1	0	1	1	1	0	1	0	1	0	0	0	1	1	1	1	1	1	0	0	0	1	1	1	0	1	1	0	1	1	1	1	0	0	0	1	1	0	1	0	1	1	0	1
solcap_snp_c2_57107	0	1	0	1	1	0	0	1	0	1	0	0	0	1	1	1	0	1	0	1	1	0	1	1	1	1	0	1	1	1	1	0	1	1	0	1	1	1	0	1	0	0	1	0	1	0	0	0	1
solcap_snp_c2_33905	1	2	1	2	1	2	1	2	0	1	2	1	1	2	1	2	2	2	1	1	1	0	3	2	2	3	0	2	2	2	1	2	2	2	1	1	3	2	1	3	1	2	1	1	3	2	1	1	1
solcap_snp_c2_33916	1	0	0	0	1	1	1	1	1	1	0	1	0	1	0	0	0	1	1	1	1	1	1	0	0	0	1	1	1	0	1	1	0	1	1	1	1	0	0	0	1	1	0	1	0	1	1	0	1
solcap_snp_c2_33917	2	1	1	2	1	2	3	2	2	2	2	1	0	2	0	1	2	1	2	1	1	2	2	2	1	1	2	3	2	2	1	3	2	2	2	1	2	1	0	1	2	3	1	1	1	3	3	1	1
solcap_snp_c2_29084	1	0	0	0	1	1	1	1	1	1	0	1	0	1	0	0	0	1	1	1	1	1	1	0	0	0	1	1	1	0	1	1	0	1	1	1	1	0	0	0	1	1	0	1	0	1	1	0	1
solcap_snp_c2_29113	1	0	0	0	1	1	1	1	1	1	0	1	0	1	0	0	0	1	1	1	1	1	1	0	0	0	1	1	1	0	1	1	0	1	1	1	1	0	0	0	1	1	0	1	0	1	1	0	1
solcap_snp_c2_29141	0	1	0	1	1	0	0	1	0	1	0	0	0	1	1	1	0	1	0	1	1	0	1	1	1	1	0	1	1	1	1	0	1	1	0	1	1	1	0	1	0	0	1	0	1	0	0	0	1
solcap_snp_c2_37580	0	1	1	0	0	1	0	1	0	0	1	1	0	0	0	0	1	1	1	0	0	0	1	0	0	1	0	0	0	0	0	1	0	0	1	0	1	0	1	0	1	1	0	1	1	1	0	1	0
solcap_snp_c1_11237	1	1	0	1	2	1	1	1	1	2	0	1	0	2	1	1	0	2	0	2	2	1	2	1	1	1	1	2	1	1	2	1	1	2	1	2	2	1	0	1	1	1	1	1	1	1	1	0	2
solcap_snp_c2_37586	1	1	0	1	2	1	1	1	1	2	0	1	0	2	1	1	0	2	0	2	2	1	2	1	1	1	1	2	1	1	2	1	1	2	1	2	2	1	0	1	1	1	1	1	1	1	1	0	2
solcap_snp_c1_3694	2	1	1	1	3	1	1	2	1	3	1	1	0	2	2	1	1	3	0	3	2	1	2	1	1	1	1	2	2	1	2	1	1	2	1	3	2	1	1	2	2	1	2	2	2	1	1	1	2
solcap_snp_c2_11366	2	1	1	1	3	1	1	2	1	3	1	1	0	2	2	1	1	3	0	3	2	1	2	1	1	1	1	2	2	1	3	1	1	2	1	3	2	1	1	2	2	1	2	2	2	1	1	1	2
solcap_snp_c2_11369	1	1	1	2	1	1	2	1	1	0	2	0	2	1	0	1	2	0	2	0	0	1	1	2	1	1	1	2	1	2	0	2	2	1	1	0	1	1	0	1	1	2	1	0	1	2	2	0	0
solcap_snp_c2_19465	0	1	1	0	0	1	0	1	0	1	1	1	0	0	0	1	1	1	1	0	0	0	1	0	0	1	0	1	0	0	0	1	0	0	0	0	1	0	1	0	1	1	0	1	1	1	0	1	0
solcap_snp_c1_12160	1	1	1	1	0	1	1	1	2	0	0	2	2	1	2	1	0	0	1	1	2	2	0	1	2	1	2	0	1	1	1	0	1	1	2	1	0	2	2	1	1	0	2	1	0	0	1	2	2
solcap_snp_c1_16555	0	1	0	0	0	1	1	1	1	0	0	1	1	1	1	0	0	0	0	1	1	1	0	0	1	0	1	0	1	0	1	0	0	1	1	1	0	1	1	1	0	0	1	1	0	0	1	1	1
solcap_snp_c2_4962	0	1	0	1	1	0	1	1	1	0	1	0	1	0	0	0	1	0	1	0	0	1	0	1	0	0	1	0	0	1	0	1	1	0	1	0	0	0	0	0	1	1	0	0	0	1	1	0	0
solcap_snp_c2_4958	0	1	0	0	0	1	1	1	1	0	0	1	1	1	1	0	0	0	0	1	1	1	0	0	1	0	1	0	1	0	1	0	0	1	1	1	0	1	1	1	0	0	1	1	0	0	1	1	1
solcap_snp_c2_33657	2	0	1	1	2	1	1	2	1	2	0	1	1	1	1	0	1	2	2	2	1	1	1	1	1	0	1	2	1	0	1	1	0	2	1	2	1	2	1	1	2	0	1	1	1	1	2	1	1
solcap_snp_c2_33635	1	0	1	0	1	0	1	1	0	1	0	0	1	1	1	0	1	1	1	1	1	0	0	1	1	0	1	1	0	0	0	0	0	1	0	1	0	1	1	1	1	0	1	0	0	0	1	1	0
solcap_snp_c1_2162	0	1	0	0	0	1	1	0	1	0	0	1	1	1	1	1	0	0	0	1	1	1	0	0	0	0	1	0	1	1	1	0	0	1	0	1	0	1	1	0	0	0	0	1	0	0	1	0	1
solcap_snp_c2_6004	1	0	1	0	1	0	1	1	0	1	1	0	1	1	1	0	1	1	1	1	1	0	0	1	1	0	1	1	0	0	0	0	0	0	0	1	0	1	1	1	1	0	1	0	0	0	1	1	0
solcap_snp_c2_6000	1	0	1	0	1	0	1	1	0	1	1	0	1	1	1	0	1	1	1	1	1	0	0	1	1	0	1	1	0	0	0	0	0	0	0	1	0	1	1	1	1	0	1	0	0	0	1	1	0
solcap_snp_c2_6002	2	1	0	2	1	2	2	1	2	1	1	2	1	2	1	2	1	1	1	2	2	2	2	1	0	1	1	1	3	2	3	2	1	3	1	2	2	2	1	1	1	1	0	2	2	2	3	0	2
solcap_snp_c2_5974	1	0	1	0	1	0	1	1	0	1	1	0	1	1	1	0	1	1	1	1	1	0	0	1	1	0	1	1	0	0	0	0	0	0	0	1	0	1	1	1	1	0	1	0	0	0	1	1	0
solcap_snp_c2_5966	2	0	2	0	1	1	1	1	1	1	1	1	2	1	2	1	1	1	1	1	1	1	0	1	2	1	2	1	0	1	0	0	1	0	1	1	0	1	2	1	2	1	2	1	0	0	1	2	1
solcap_snp_c2_4986	1	2	2	1	0	3	2	2	1	1	2	2	2	2	1	2	2	1	2	1	1	1	2	1	2	2	1	2	2	1	2	2	1	2	1	1	2	2	2	2	2	2	1	2	1	2	2	2	1
solcap_snp_c1_5411	0	2	1	0	0	2	1	2	1	1	1	2	1	1	1	1	1	1	1	1	1	1	1	0	1	1	1	1	1	0	1	1	0	1	1	1	1	1	2	1	1	1	1	2	1	1	1	2	1
solcap_snp_c2_44634	2	2	2	2	1	3	3	2	2	1	3	2	3	2	1	2	3	1	3	1	1	2	2	2	2	2	2	2	2	2	1	3	2	2	2	1	2	2	2	2	2	3	1	2	2	3	3	2	1
solcap_snp_c2_44635	0	1	0	0	0	1	1	1	1	0	0	1	1	1	1	0	0	0	0	1	1	1	0	0	1	0	1	0	1	0	1	0	0	1	1	1	0	1	1	1	0	0	1	1	0	0	1	1	1
solcap_snp_c2_2968	1	2	1	2	1	2	3	2	2	1	2	1	3	2	1	1	2	0	2	1	1	2	1	2	2	1	2	1	2	2	1	2	2	2	2	1	1	2	1	2	2	2	1	2	0	2	3	1	1
solcap_snp_c2_2957	1	1	1	1	0	1	1	1	2	0	0	2	2	1	2	1	0	0	1	1	2	2	0	1	2	1	2	0	1	1	1	0	1	1	2	1	0	2	2	1	1	0	2	1	0	0	1	2	2
solcap_snp_c1_5965	0	1	0	0	0	1	1	1	1	0	0	1	1	1	1	0	0	0	0	1	1	1	0	0	1	0	1	0	1	0	1	0	0	1	1	1	0	1	0	1	0	0	1	1	0	0	1	1	1
solcap_snp_c2_18524	0	1	0	1	1	0	1	1	1	0	1	0	1	0	0	0	1	0	1	0	0	1	0	1	0	0	1	0	0	1	0	1	1	0	1	0	0	0	1	0	1	1	0	0	0	1	1	0	0
solcap_snp_c2_18526	0	1	0	0	0	1	1	1	1	0	0	1	1	1	1	0	0	0	0	1	1	1	0	0	1	0	1	0	1	0	1	0	0	1	1	1	0	1	0	1	0	0	1	1	0	0	1	1	1
solcap_snp_c1_2212	1	1	0	1	1	2	1	1	2	1	0	2	1	1	1	1	0	1	1	2	1	2	1	0	0	0	1	1	2	1	2	1	0	2	1	2	1	2	1	0	1	0	0	2	1	1	2	0	2
solcap_snp_c2_6100	1	0	1	0	1	0	1	1	0	1	1	0	1	1	1	0	1	1	1	1	1	0	0	0	1	0	1	0	0	0	0	0	0	0	0	1	0	1	1	1	1	0	1	1	0	0	1	1	0
solcap_snp_c1_2314	0	1	0	1	1	1	0	1	0	1	0	1	0	1	1	1	0	0	1	1	1	0	0	1	1	1	0	1	0	1	1	0	1	1	0	1	1	1	0	1	0	0	1	0	1	0	0	0	1
solcap_snp_c2_50977	1	1	2	1	0	2	1	1	0	2	2	1	1	1	0	2	2	1	2	0	0	0	2	1	1	2	0	2	1	1	0	2	1	1	0	0	2	1	1	1	2	2	0	2	1	2	1	1	0
solcap_snp_c2_4316	1	0	1	1	0	1	1	0	0	1	1	0	1	1	0	1	1	0	1	0	0	0	1	1	1	1	0	0	1	1	0	1	1	1	0	0	1	1	0	1	1	1	0	1	0	1	1	0	0
solcap_snp_c1_10900	0	1	0	0	0	1	1	1	1	0	0	1	1	1	1	0	0	0	0	1	1	1	0	0	1	0	1	0	1	0	1	0	0	1	1	1	0	1	0	1	0	0	1	1	0	0	1	1	1
solcap_snp_c2_36587	0	1	0	0	0	1	1	1	1	0	0	1	1	1	1	0	0	0	0	1	1	1	0	0	1	0	1	0	1	0	1	0	0	1	1	1	0	1	0	1	0	0	1	1	0	0	1	1	1
solcap_snp_c2_29434	0	1	0	1	1	0	1	1	1	0	1	0	1	0	0	0	1	0	1	0	0	1	1	1	0	0	1	0	0	1	0	1	1	0	1	0	0	0	1	0	1	1	0	0	0	1	1	0	0
solcap_snp_c2_29435	2	1	1	1	3	1	1	1	1	2	1	1	0	2	2	1	1	3	0	3	2	1	1	1	1	1	1	2	2	1	3	1	1	2	1	3	2	1	1	2	1	1	2	2	3	1	1	1	1
solcap_snp_c2_44269	2	1	1	1	3	1	1	2	1	2	1	1	0	2	2	1	1	3	0	3	2	1	1	1	1	2	1	2	2	1	3	1	1	2	1	3	2	1	1	2	1	1	2	2	3	1	1	1	1
solcap_snp_c2_31439	0	2	0	1	1	1	2	2	1	0	1	1	2	1	1	0	1	0	1	1	1	2	1	1	1	0	2	0	1	1	1	1	0	1	2	1	0	1	1	1	1	1	1	1	0	1	2	1	1
solcap_snp_c2_31484	2	2	2	2	3	2	1	2	2	2	2	2	0	2	2	2	2	4	1	3	2	1	2	1	1	3	1	3	2	1	3	2	2	2	1	3	3	1	2	2	2	1	2	2	4	2	1	2	1
solcap_snp_c2_55963	1	1	1	0	0	2	1	1	1	1	1	1	2	2	1	1	1	0	1	1	1	1	1	1	2	0	1	0	2	1	1	1	1	2	1	1	1	2	0	2	1	1	1	2	0	1	2	1	2
solcap_snp_c2_13593	2	1	2	2	1	1	2	2	1	2	2	1	3	1	1	2	2	0	3	0	1	2	2	3	2	1	2	1	1	3	0	2	2	1	1	0	2	2	2	1	2	3	1	1	0	2	2	1	2
solcap_snp_c2_13595	2	1	2	2	1	1	2	2	1	2	2	1	3	1	1	2	2	0	3	0	1	2	2	3	2	1	2	1	1	3	0	2	2	1	1	0	2	2	2	1	3	3	1	1	0	2	2	1	2
solcap_snp_c1_4376	2	0	0	1	2	1	1	1	1	0	1	1	0	1	1	0	1	2	0	1	1	1	1	0	0	1	1	1	1	0	1	1	0	1	2	2	1	0	1	1	1	0	1	2	1	1	1	1	0
solcap_snp_c2_13628	2	1	1	1	2	2	1	2	1	1	2	2	0	1	1	1	2	3	1	1	1	1	2	0	0	2	1	2	1	0	1	2	1	1	2	2	2	0	2	1	2	1	1	2	3	2	1	2	0
solcap_snp_c2_56243	1	0	1	0	0	1	0	1	0	1	1	0	1	1	0	1	1	0	1	0	0	0	1	1	1	0	0	0	1	1	0	1	1	1	0	0	1	1	0	1	1	1	0	1	0	1	1	0	1
solcap_snp_c2_56247	0	1	1	0	0	1	0	1	0	1	1	1	0	0	0	1	1	1	1	0	0	0	1	0	0	1	0	1	0	0	0	1	1	0	0	0	1	0	1	0	1	1	0	1	1	1	0	1	0
solcap_snp_c1_15081	0	1	0	1	1	0	1	1	0	0	1	0	1	0	0	0	1	0	1	0	0	1	1	1	0	0	1	0	0	1	0	1	0	0	1	0	1	0	1	0	1	1	0	0	0	1	0	0	0
solcap_snp_c2_51544	3	1	2	2	2	2	2	1	2	2	2	3	1	1	2	2	2	3	2	2	2	2	2	1	1	3	2	3	1	2	1	2	2	1	2	2	1	1	3	1	2	2	2	2	3	2	2	3	1
solcap_snp_c1_14683	0	1	0	1	1	0	1	1	0	0	1	0	1	0	0	0	1	0	1	0	0	1	1	1	0	0	1	0	0	1	0	1	0	0	1	0	1	0	1	0	1	1	0	0	0	1	0	0	0
solcap_snp_c2_49812	3	1	2	2	2	2	2	2	2	2	2	3	1	1	2	2	2	3	2	2	2	2	2	1	1	3	2	3	1	2	1	2	2	1	2	2	1	1	3	1	2	2	2	2	2	2	2	3	1
solcap_snp_c1_4824	1	2	2	1	1	2	1	2	2	2	1	1	2	3	2	2	1	1	1	2	2	1	1	2	3	1	1	1	3	1	3	1	2	3	1	2	2	3	0	3	1	1	2	2	1	1	2	1	3
solcap_snp_c2_14947	1	0	1	1	0	0	1	0	1	1	0	1	1	0	1	1	0	0	1	1	1	1	0	1	1	1	1	1	0	1	0	0	1	0	0	0	0	1	1	0	1	1	1	0	0	0	0	1	1
solcap_snp_c2_3841	0	1	0	0	0	1	1	1	1	0	0	1	1	1	1	1	0	0	0	1	1	1	0	0	1	0	1	0	1	0	0	0	0	1	1	1	1	1	0	1	0	0	1	0	0	0	1	1	1
solcap_snp_c1_1323	1	1	1	0	0	1	2	1	2	1	0	1	2	2	2	2	0	0	1	2	2	2	0	1	2	1	2	1	1	1	0	0	1	1	1	0	1	2	1	1	1	1	2	0	0	0	1	2	1
solcap_snp_c1_1331	1	0	0	1	1	0	0	0	0	0	1	1	0	0	1	0	1	1	0	1	0	0	0	0	0	0	0	0	1	0	0	1	0	0	1	1	0	0	1	1	0	0	1	1	1	0	0	1	1
solcap_snp_c2_3680	1	1	1	0	0	1	2	1	2	1	0	1	2	2	2	2	0	0	1	2	2	2	0	1	2	1	2	1	1	1	0	0	1	1	1	0	1	2	1	1	2	1	2	0	0	0	1	2	1
solcap_snp_c2_3682	1	0	0	1	1	0	0	0	0	0	1	1	0	0	1	0	1	1	0	1	0	0	0	0	0	0	0	0	1	0	0	1	0	0	1	1	0	0	1	1	0	0	1	1	1	0	0	1	1
solcap_snp_c1_14083	1	0	0	1	1	1	0	1	1	1	0	1	0	0	0	0	0	1	1	1	0	1	1	0	0	0	0	1	1	0	1	1	0	1	1	1	1	0	0	0	1	1	0	1	1	1	1	0	1
solcap_snp_c2_3737	2	1	1	1	1	1	2	1	2	1	1	2	2	2	3	2	1	1	1	3	2	2	0	1	2	1	2	1	2	1	0	1	1	1	2	1	1	2	2	2	2	1	2	1	1	0	1	3	2
solcap_snp_c2_3739	1	1	0	1	1	1	1	1	1	0	1	2	1	1	2	1	1	1	0	2	1	1	0	0	1	0	1	0	2	0	0	1	0	1	2	1	1	1	1	2	1	0	1	1	1	0	1	2	2
solcap_snp_c2_3740	1	1	0	1	1	1	1	1	1	0	1	2	1	1	2	1	1	1	0	2	1	1	0	0	1	0	1	0	2	0	0	1	0	1	2	1	1	1	1	2	1	0	1	1	1	0	1	2	2
solcap_snp_c1_1271	2	0	1	1	1	0	1	0	1	1	1	1	1	1	2	1	1	1	1	2	1	1	0	1	1	1	1	1	1	1	0	1	1	0	1	1	0	1	2	1	1	1	1	1	1	0	0	2	1
solcap_snp_c2_3747	2	0	1	1	1	0	1	0	1	1	1	1	1	1	2	1	1	1	1	2	1	1	0	1	1	1	1	1	1	1	0	1	1	0	1	1	0	1	2	1	1	1	1	1	1	0	0	2	1
solcap_snp_c2_3805	0	1	0	0	0	1	1	1	1	0	0	1	1	1	1	1	0	0	0	1	1	1	0	0	1	0	1	0	1	0	0	0	0	1	1	0	1	1	0	1	1	0	1	0	0	0	1	1	1
solcap_snp_c1_6964	1	0	0	1	1	0	0	0	0	0	1	1	0	0	1	0	1	1	0	1	0	0	0	0	0	0	0	0	1	0	0	1	0	0	1	1	0	0	1	1	0	0	0	1	1	0	0	1	1
solcap_snp_c2_22184	2	1	1	1	1	1	2	1	2	1	1	2	2	2	3	2	1	1	1	3	2	2	0	1	2	1	2	2	2	1	0	1	1	1	2	1	1	2	2	2	2	1	2	1	1	0	1	3	2
solcap_snp_c2_22186	0	1	0	0	0	1	1	1	1	0	0	1	1	1	1	1	0	0	0	1	1	1	0	0	1	0	1	0	1	0	0	0	0	1	1	0	1	1	0	1	1	0	1	0	0	0	1	1	1
solcap_snp_c2_22187	1	0	0	1	1	0	0	0	0	0	1	1	0	0	1	0	1	1	0	1	0	0	0	0	0	0	0	1	1	0	0	1	0	0	1	1	0	0	1	1	0	0	0	1	1	0	0	1	1
solcap_snp_c2_22205	2	1	1	1	1	1	2	1	2	1	1	2	2	2	3	2	1	1	1	3	2	2	0	1	2	1	2	2	2	1	0	1	1	1	2	1	1	2	2	2	2	1	2	1	1	0	1	3	2
solcap_snp_c2_15388	1	1	1	0	0	1	2	1	2	1	0	1	2	2	2	2	0	0	1	2	2	2	0	1	2	1	2	1	1	1	0	0	1	1	1	0	1	2	1	1	2	1	2	0	0	0	1	2	1
solcap_snp_c1_4942	1	1	0	1	1	1	1	1	1	0	1	2	1	1	2	1	1	1	0	2	1	1	0	0	1	0	1	1	2	0	0	2	0	1	2	1	1	1	1	2	1	0	1	1	1	0	1	2	2
solcap_snp_c1_4947	0	1	0	0	0	1	1	1	1	0	0	1	1	1	1	1	0	0	0	1	1	1	0	0	1	0	1	0	1	0	0	1	0	1	1	0	1	1	0	1	1	0	1	0	0	0	1	1	1
solcap_snp_c2_15331	1	1	0	1	1	1	1	1	1	0	1	2	1	1	2	1	1	1	0	2	1	1	0	0	1	0	2	1	2	0	0	2	0	1	2	1	1	1	1	2	1	0	1	1	1	0	1	2	2
solcap_snp_c2_15332	2	2	2	2	2	3	2	3	1	2	3	2	2	1	0	2	2	2	3	0	1	2	4	2	1	2	2	1	1	2	3	2	2	2	2	1	3	1	2	1	2	3	1	3	1	4	3	1	1
solcap_snp_c2_15334	2	2	2	2	2	3	2	3	1	2	3	2	2	1	0	2	2	2	3	0	1	2	4	2	1	2	2	1	1	2	3	2	2	2	2	1	3	1	2	1	2	3	1	3	1	4	3	1	1
solcap_snp_c2_15336	1	0	0	1	1	0	0	0	0	0	1	1	0	0	1	0	1	1	0	1	0	0	0	0	0	0	1	1	1	0	0	1	0	0	1	1	0	0	1	1	0	0	0	1	1	0	0	1	1
solcap_snp_c2_15337	1	1	0	1	1	1	1	1	1	0	1	2	1	1	2	1	1	1	0	2	1	1	0	0	1	0	2	1	2	0	0	2	0	1	2	1	1	1	1	2	1	0	1	1	1	0	1	2	2
solcap_snp_c2_15340	1	2	1	2	2	1	1	1	2	1	1	2	1	2	3	1	2	2	0	3	2	1	0	1	2	1	2	2	3	1	1	2	1	2	2	2	1	2	1	3	1	0	2	1	3	0	1	2	3
solcap_snp_c2_15341	1	0	1	0	0	0	1	0	1	1	0	0	1	1	1	1	0	0	1	1	1	1	0	1	1	1	0	1	0	1	0	0	1	0	0	1	0	1	1	0	1	1	1	0	0	0	0	1	0
solcap_snp_c1_4926	2	2	2	2	2	1	2	1	3	2	1	2	2	3	4	2	2	2	1	4	3	2	0	2	3	2	2	3	3	2	1	2	2	2	2	3	1	3	2	3	2	1	3	1	3	0	1	3	3
solcap_snp_c2_15268	0	1	0	0	0	1	1	1	1	0	0	1	1	1	1	1	0	0	0	1	1	1	0	0	1	0	1	0	1	0	0	1	0	1	1	0	1	1	0	1	1	0	1	0	0	0	1	1	1
solcap_snp_c1_9183	2	1	1	2	2	2	2	2	1	1	2	2	2	1	0	1	2	1	2	0	1	2	3	2	1	1	2	0	1	2	3	2	1	2	2	0	3	1	1	1	2	2	1	2	0	3	2	0	1
solcap_snp_c2_30297	1	1	2	0	1	1	1	1	1	2	1	0	1	1	1	2	0	1	2	1	1	1	1	1	1	2	0	2	0	1	0	0	2	0	0	2	0	1	2	0	1	2	1	1	2	1	1	2	0
solcap_snp_c2_39912	2	1	2	1	1	1	1	1	1	2	2	1	1	1	2	2	1	2	2	2	1	1	1	1	1	2	1	3	1	1	0	1	2	0	1	3	0	1	3	1	1	2	1	2	2	1	1	3	1
solcap_snp_c2_31487	1	0	0	1	0	0	0	0	0	0	1	1	0	0	1	0	1	1	0	1	0	0	0	0	0	0	1	1	1	1	0	1	0	0	1	1	0	0	1	0	0	0	0	1	1	0	0	1	1
solcap_snp_c2_43880	1	0	1	0	0	1	0	1	0	1	1	0	1	0	0	1	1	1	1	0	0	0	1	1	1	0	1	0	1	0	0	1	1	1	0	0	1	1	0	1	1	1	0	1	0	1	1	0	1
solcap_snp_c2_43886	2	1	1	1	1	1	2	1	2	1	1	2	2	2	3	2	1	1	1	3	2	2	0	1	2	1	2	2	2	1	0	2	1	1	2	2	1	1	2	3	2	1	2	1	1	1	1	3	2
solcap_snp_c1_12896	2	1	1	2	2	2	2	2	1	1	2	2	2	1	0	1	2	1	2	0	1	2	3	2	1	1	2	0	2	2	3	2	1	2	2	0	3	2	1	1	2	2	1	2	0	3	2	0	1
solcap_snp_c2_51273	0	1	1	0	0	1	0	1	0	1	1	0	0	1	0	1	0	1	1	0	0	0	1	0	0	1	0	1	0	0	0	0	1	0	0	1	0	0	1	0	0	1	0	1	1	0	1	1	0
solcap_snp_c1_10252	1	1	0	2	2	1	2	1	1	0	1	2	1	1	0	0	1	0	1	0	1	2	2	1	0	1	1	0	1	2	2	1	0	1	1	0	2	1	1	0	2	1	1	2	0	2	1	0	0
solcap_snp_c2_34192	1	1	0	2	2	1	2	2	1	0	1	2	1	1	0	0	1	0	1	0	1	2	2	1	0	1	1	0	1	2	2	1	0	1	1	0	2	1	1	0	2	1	1	2	0	2	1	0	0
solcap_snp_c2_34195	1	1	0	2	2	1	2	2	1	0	1	2	1	1	0	0	1	0	1	0	1	2	2	1	0	1	1	0	1	2	2	1	0	1	1	0	2	1	1	0	2	1	1	2	0	2	1	0	0
solcap_snp_c2_34197	1	1	0	1	0	1	1	1	1	0	1	2	1	0	2	1	1	1	0	2	1	1	0	0	1	0	2	1	2	1	0	2	0	1	2	1	1	0	1	2	1	0	1	1	1	1	1	2	2
solcap_snp_c2_34199	1	1	0	2	2	1	2	2	1	0	1	2	1	1	0	0	1	0	1	0	1	2	2	1	0	1	1	0	1	2	2	1	0	1	1	0	2	1	1	0	1	1	1	2	0	2	1	0	0
solcap_snp_c2_34202	1	1	0	1	0	1	1	1	1	0	1	2	1	0	2	1	1	1	0	2	1	1	0	0	1	0	2	1	2	1	0	2	0	1	2	1	1	0	1	2	1	0	1	1	1	1	1	2	2
solcap_snp_c2_34203	1	1	0	1	0	1	1	1	1	0	1	2	1	0	2	1	1	1	0	2	1	1	0	0	1	0	2	1	2	1	0	2	0	1	2	1	1	0	1	2	1	0	1	1	1	1	1	2	2
solcap_snp_c2_20945	1	1	0	2	2	2	0	2	1	2	0	1	0	1	1	1	0	2	2	2	1	1	1	1	1	1	0	2	1	1	2	1	1	2	1	2	2	1	0	1	1	1	1	2	2	1	1	0	2
solcap_snp_c2_20947	2	2	2	2	3	3	1	2	2	3	1	2	2	2	3	2	1	3	3	3	2	2	1	2	3	2	2	2	1	2	3	1	2	2	2	3	2	3	2	2	2	1	3	2	2	1	2	2	3
solcap_snp_c2_20948	1	1	0	2	2	2	0	1	1	2	0	1	0	1	1	1	0	2	2	2	1	1	1	1	1	1	0	2	1	1	2	1	1	2	1	2	2	1	0	1	1	1	1	1	2	1	1	0	2
solcap_snp_c2_20952	1	0	1	0	0	1	0	0	1	0	0	1	1	0	1	1	0	0	0	0	0	1	0	1	1	1	1	0	0	1	0	0	1	0	1	0	0	1	1	0	1	0	1	1	0	0	0	1	1
solcap_snp_c2_20970	1	1	0	2	2	2	0	2	1	2	0	1	0	1	1	1	0	2	2	2	1	1	1	1	1	1	0	2	1	1	2	1	1	2	1	2	2	1	0	1	1	1	1	1	2	1	1	0	2
solcap_snp_c2_57917	1	1	0	2	2	2	0	2	1	2	0	1	0	1	1	1	0	2	2	2	1	1	1	1	1	1	0	2	2	1	2	1	1	2	1	2	2	1	0	1	1	1	1	1	2	1	1	0	2
solcap_snp_c2_21071	2	1	1	2	3	2	1	2	1	3	1	1	1	2	2	1	1	3	3	3	2	1	1	1	2	1	1	2	2	1	3	1	1	2	1	3	2	2	1	2	2	1	2	2	2	1	2	1	2
solcap_snp_c2_23915	2	1	1	2	3	2	1	2	1	3	1	1	1	2	2	1	1	3	3	3	2	1	1	1	2	1	1	2	2	1	3	1	1	2	1	3	2	2	1	2	2	1	2	2	2	1	2	1	2
solcap_snp_c1_7658	1	2	2	1	0	1	2	1	2	0	2	2	2	1	1	2	2	0	1	0	1	2	2	2	1	2	2	1	1	2	0	2	2	1	2	0	1	1	2	1	1	2	1	1	1	2	1	2	1
solcap_snp_c2_23921	1	2	2	1	0	1	2	1	2	0	2	2	2	1	1	2	2	0	1	0	1	2	2	2	1	2	2	1	1	2	0	2	2	1	2	0	1	1	2	1	1	2	1	1	1	2	1	2	1
solcap_snp_c2_23929	1	0	1	0	1	0	1	1	0	1	1	0	1	0	1	0	1	1	0	1	1	0	0	0	1	0	1	0	0	0	0	0	0	0	0	1	0	1	1	1	1	0	1	1	1	0	1	1	0
solcap_snp_c2_23942	2	1	1	2	3	2	1	2	1	3	1	2	1	2	2	1	1	3	2	3	2	1	1	1	2	1	1	2	2	1	3	1	1	2	1	3	2	2	1	2	2	1	2	1	2	1	3	1	2
solcap_snp_c2_23958	1	0	1	0	1	0	1	1	0	1	1	1	1	0	1	0	1	1	0	1	1	0	0	0	1	0	1	0	0	0	0	0	0	0	0	1	0	1	1	1	1	0	1	1	1	0	1	1	0
solcap_snp_c2_23975	1	3	3	1	1	2	2	2	3	1	2	2	3	1	2	2	2	1	2	1	1	3	2	2	2	2	3	1	1	2	1	2	2	1	3	1	1	2	3	1	2	2	2	2	1	2	2	3	2
solcap_snp_c2_23988	1	0	1	0	1	0	1	1	0	1	1	1	1	0	1	0	1	1	0	1	1	0	0	0	1	0	1	0	0	0	0	0	0	0	0	1	0	1	1	1	1	0	1	1	1	0	1	1	0
solcap_snp_c1_15787	1	0	1	0	1	0	1	1	0	1	1	1	1	0	1	0	1	1	0	1	1	0	0	0	1	0	1	0	0	0	0	0	0	0	0	1	0	0	1	1	1	0	1	1	1	0	1	1	0
solcap_snp_c2_52749	1	0	0	1	0	0	1	0	0	0	1	0	0	1	0	1	1	0	0	0	1	0	1	1	0	1	0	1	1	1	0	1	1	1	0	0	1	1	0	1	0	1	0	0	1	1	0	0	0
solcap_snp_c2_12368	2	1	1	2	2	2	0	2	2	2	0	1	1	2	2	2	0	2	2	2	1	2	2	2	2	2	2	2	2	2	3	1	2	2	2	2	2	2	1	1	2	1	2	2	1	1	1	1	3
solcap_snp_c2_12276	1	0	0	1	0	0	1	0	0	0	1	0	0	1	0	1	1	0	0	0	1	0	1	1	1	1	0	1	1	1	0	1	1	1	0	0	1	1	0	1	0	1	0	0	1	1	0	0	0
solcap_snp_c2_12266	1	0	0	1	0	0	1	0	0	0	1	0	0	1	0	1	1	0	0	0	1	0	1	1	1	1	0	1	1	1	0	1	1	1	0	0	1	1	0	1	0	1	0	0	1	1	0	0	0
solcap_snp_c2_12267	1	0	0	1	0	0	1	0	0	0	1	0	0	1	0	1	1	0	0	0	1	0	1	1	1	1	0	1	1	1	0	1	1	1	0	0	1	1	0	1	0	1	0	0	1	1	0	0	0
solcap_snp_c2_12259	2	1	1	2	2	2	0	1	2	2	0	1	1	2	2	2	0	2	2	2	1	2	2	2	2	2	2	2	2	2	3	1	2	2	2	2	2	2	1	1	2	1	2	2	1	1	1	1	3
solcap_snp_c2_24318	1	0	1	0	1	0	1	1	0	1	1	1	1	0	1	0	1	1	0	1	1	0	0	0	0	0	0	0	0	0	0	0	0	0	0	1	0	0	1	1	1	0	1	1	1	0	1	1	0
solcap_snp_c2_49310	1	1	0	2	2	1	0	2	1	2	0	1	0	2	1	1	0	2	1	2	1	1	2	1	1	1	1	2	2	1	2	1	1	2	1	2	2	1	0	1	1	1	1	1	1	1	1	0	2
solcap_snp_c2_49313	0	2	2	1	0	1	1	2	1	1	2	1	1	0	0	0	2	1	2	0	0	1	1	1	0	1	1	1	0	1	0	2	1	0	2	0	1	0	1	1	2	2	1	1	1	2	1	2	0
solcap_snp_c1_15657	0	2	2	1	0	1	1	2	1	1	2	1	1	0	0	0	2	1	2	0	0	1	1	1	0	1	1	1	0	1	0	2	1	0	2	0	1	0	1	1	2	2	1	1	1	2	1	2	0
solcap_snp_c2_53687	2	1	0	3	2	1	1	2	1	2	1	1	0	3	1	2	1	2	1	2	2	1	3	2	2	2	1	3	3	2	3	2	2	3	1	2	3	2	0	2	1	2	1	1	2	2	1	0	2
solcap_snp_c2_22188	1	0	0	1	1	0	0	0	0	0	1	1	0	0	1	0	1	1	0	1	0	0	0	0	0	0	0	1	1	0	0	1	0	0	1	1	0	0	1	1	0	0	0	1	1	0	0	1	1
solcap_snp_c2_40748	3	4	4	4	3	3	4	4	3	4	3	4	3	4	3	3	3	4	3	3	4	4	3	3	3	3	4	3	3	3	3	4	4	3	3	4	3	4	3	4	3	3	3	3	3	3	3	4	3
solcap_snp_c1_7766	4	1	2	2	2	2	2	3	3	3	2	2	2	2	3	3	3	2	3	3	2	3	2	2	2	2	3	3	2	3	2	2	2	2	2	2	2	2	3	2	2	2	2	3	3	3	3	2	2
solcap_snp_c2_23259	4	1	2	3	2	2	2	2	2	3	2	2	2	2	2	3	3	2	3	2	2	3	3	3	2	2	2	3	3	2	2	3	3	2	2	2	2	2	2	2	3	3	2	2	3	3	2	2	3
solcap_snp_c2_24563	4	1	2	2	2	2	2	3	3	3	2	2	2	2	3	3	3	2	3	3	2	3	2	2	2	2	3	3	2	3	2	2	2	2	2	2	2	2	3	2	2	2	2	3	3	3	3	2	2
solcap_snp_c2_27387	4	3	4	4	4	3	3	4	4	3	3	3	3	3	4	4	4	3	3	3	3	3	3	4	3	3	3	4	4	3	3	4	4	3	3	4	3	3	4	4	3	4	4	4	3	4	3	3	4
solcap_snp_c1_12406	3	4	3	4	3	4	3	4	4	4	3	3	4	4	3	4	3	3	3	4	3	3	4	4	4	4	3	3	3	4	3	3	3	4	4	3	4	4	3	4	4	4	3	3	4	4	3	4	4
solcap_snp_c2_32498	0	1	1	1	1	1	1	1	1	0	1	1	1	1	0	0	0	0	0	0	0	0	0	0	0	1	1	1	0	1	0	1	1	0	1	1	0	1	1	0	1	0	1	1	0	1	1	0	1
solcap_snp_c1_3326	4	3	3	4	3	4	4	4	4	4	4	4	4	4	3	3	3	3	4	3	3	4	4	3	3	4	4	4	3	4	3	3	4	3	4	3	3	4	3	3	4	3	3	3	4	4	4	3	4
solcap_snp_c2_49203	4	3	4	4	4	3	3	4	4	3	3	3	3	3	4	4	4	3	3	3	4	3	3	4	3	3	4	4	4	3	3	4	4	3	3	4	3	3	4	4	3	3	4	4	3	4	4	3	4
solcap_snp_c2_48008	4	3	3	4	3	4	4	4	4	3	4	4	4	4	3	3	3	3	4	3	3	4	4	3	3	4	4	4	3	4	3	3	4	3	4	4	3	4	3	3	4	3	3	3	4	4	4	3	4
solcap_snp_c2_48012	0	1	1	0	1	0	0	0	0	1	0	0	0	0	1	1	1	1	0	1	1	0	0	1	1	0	0	0	1	0	1	1	0	1	0	0	1	0	1	1	0	1	1	1	0	0	0	1	0
solcap_snp_c1_16588	3	4	3	4	3	4	3	4	4	4	3	3	4	4	3	4	3	3	3	4	3	3	4	4	4	4	3	3	3	4	3	3	3	4	4	3	4	4	3	3	4	4	3	3	4	4	3	4	4
solcap_snp_c2_23250	1	0	0	1	0	1	0	0	0	1	0	0	0	1	1	0	0	1	0	1	1	0	0	1	0	1	1	0	0	0	1	1	0	1	1	1	1	1	0	1	0	0	0	1	1	1	0	1	0
solcap_snp_c2_23252	4	1	2	3	2	2	2	2	2	3	2	2	2	2	2	3	3	2	3	2	2	3	3	3	2	2	2	3	3	2	2	3	3	2	2	2	2	2	2	2	3	3	2	2	3	3	2	2	3
solcap_snp_c2_32505	4	3	3	3	3	3	3	3	3	4	3	3	3	3	4	4	4	4	4	4	4	3	4	4	4	3	3	3	4	3	4	3	3	4	3	3	4	3	3	4	3	4	3	3	4	3	3	4	3
solcap_snp_c2_32082	0	1	1	1	1	1	1	1	1	0	1	1	1	1	0	0	0	0	0	0	0	1	0	0	0	1	1	1	0	1	0	1	1	0	1	1	0	1	1	0	1	0	1	1	0	1	1	0	1
solcap_snp_c1_7770	1	0	1	1	0	1	1	1	0	1	0	0	0	0	0	1	0	1	0	1	1	0	0	1	0	1	1	0	0	0	0	1	1	0	1	1	1	1	0	1	0	0	0	0	1	1	0	1	0
solcap_snp_c2_57680	3	4	3	3	4	3	3	3	4	3	4	4	4	3	4	3	4	3	4	3	3	4	4	3	4	3	3	4	4	4	4	3	3	4	3	3	3	3	4	3	4	4	4	4	3	3	4	3	4
solcap_snp_c2_48900	1	0	1	1	0	1	1	1	0	1	0	0	0	1	0	1	0	1	0	1	1	0	0	1	0	1	1	0	0	0	0	1	1	0	1	1	1	1	0	1	0	0	0	0	1	1	0	1	0
solcap_snp_c1_7765	4	3	4	3	3	3	3	4	3	4	3	3	3	3	4	4	4	3	3	4	4	3	3	4	3	3	4	4	3	3	3	4	3	3	3	4	3	4	3	3	3	3	4	4	4	4	4	3	4
solcap_snp_c2_31247	0	1	0	1	0	1	1	0	0	1	1	1	1	1	0	0	0	1	1	1	0	1	1	0	1	1	0	0	0	1	1	0	0	1	1	0	1	1	0	0	1	1	0	0	0	0	0	1	0
solcap_snp_c2_24645	1	0	1	1	0	1	1	1	0	1	0	0	0	0	0	1	0	1	0	1	1	0	0	1	0	1	1	0	0	0	0	1	1	0	1	1	1	1	0	1	0	0	0	0	1	1	0	1	0
solcap_snp_c2_34776	0	1	1	0	1	0	0	0	0	0	0	0	0	0	0	1	1	1	0	1	1	0	0	1	1	0	1	0	1	0	1	1	0	1	0	1	1	0	1	1	0	0	1	1	0	0	0	1	0
solcap_snp_c2_34780	1	0	1	1	0	1	1	1	0	1	0	0	0	0	0	1	0	1	0	1	1	0	0	1	0	1	1	0	0	0	0	1	1	0	1	1	1	1	0	1	0	0	0	0	1	1	0	1	0
solcap_snp_c2_16169	4	3	4	3	4	3	3	4	4	3	3	3	3	3	4	4	4	3	3	4	4	3	3	4	3	3	4	4	3	3	3	4	4	3	3	4	3	3	4	3	3	3	4	4	4	4	4	3	4
solcap_snp_c2_16170	0	1	0	1	0	1	1	0	0	1	1	1	1	1	0	0	0	1	1	0	0	1	1	0	1	1	0	0	1	1	1	0	0	1	1	0	1	1	0	1	1	1	0	0	0	0	0	1	0
solcap_snp_c1_5198	4	3	4	3	4	3	3	4	4	3	3	3	3	3	4	4	4	3	3	4	4	3	3	4	3	3	4	4	3	3	3	4	4	3	3	4	3	3	4	3	3	3	4	4	4	4	4	3	4
solcap_snp_c2_39772	0	1	0	1	0	1	1	1	1	1	0	0	1	0	0	1	0	0	0	1	0	1	1	0	1	1	0	0	0	1	1	1	1	0	1	0	1	0	0	0	1	1	1	1	1	0	0	0	1
solcap_snp_c2_18788	3	4	3	4	3	4	3	4	4	4	3	3	4	4	3	4	3	3	3	4	3	3	4	4	4	4	3	3	3	4	3	3	3	4	4	3	4	4	3	3	4	4	3	3	4	4	3	4	4
solcap_snp_c2_32482	0	3	2	2	2	2	2	2	2	1	2	2	1	2	2	1	1	2	1	2	1	1	1	1	2	2	2	1	1	2	2	1	1	2	2	2	2	2	2	1	1	1	2	2	1	1	2	2	1
solcap_snp_c1_11730	4	3	3	4	3	3	3	3	3	4	3	3	3	4	3	4	4	4	4	4	3	4	4	3	4	3	4	3	3	4	4	3	3	3	3	3	4	3	4	3	3	3	3	4	4	3	3	4	3
solcap_snp_c2_31301	0	1	1	1	1	0	0	0	0	0	0	0	0	1	0	1	1	1	0	1	1	0	0	1	1	0	1	0	1	0	1	1	0	0	0	1	1	0	1	1	0	0	1	1	1	0	0	1	1
solcap_snp_c2_45807	3	4	3	4	3	4	3	4	4	4	3	3	4	4	3	4	3	3	3	4	3	3	4	4	4	4	3	3	3	4	3	3	3	3	4	3	4	3	3	3	4	4	3	4	4	4	3	4	4
solcap_snp_c2_45811	1	0	1	0	1	0	1	0	0	0	1	1	0	0	1	0	1	1	1	0	1	1	0	0	0	0	1	1	1	0	1	1	1	1	0	1	0	1	1	1	0	0	1	0	0	0	1	0	0
solcap_snp_c2_53244	0	1	1	1	1	1	1	1	1	0	1	1	1	1	1	0	0	0	0	0	1	0	0	0	0	1	1	1	0	1	0	0	1	0	1	1	0	1	1	1	1	0	1	1	0	1	1	0	1
solcap_snp_c2_24589	0	1	1	0	1	1	1	1	0	1	1	0	1	0	1	0	0	0	0	0	1	0	0	1	0	1	0	1	1	0	0	1	1	1	1	1	0	1	0	1	1	1	1	0	0	1	1	1	1
solcap_snp_c1_14577	1	0	1	0	1	0	1	0	0	0	1	1	0	0	1	0	1	1	1	0	1	1	0	0	0	0	1	1	1	0	1	1	1	1	0	1	0	1	1	1	0	0	1	0	0	0	1	1	0
solcap_snp_c2_48010	3	4	3	4	3	4	3	4	4	4	3	3	4	4	3	4	3	3	3	4	3	3	4	4	4	4	3	3	3	4	3	3	3	3	4	3	4	3	3	3	4	4	3	3	4	4	3	4	4
solcap_snp_c2_7902	4	3	3	3	3	3	3	3	3	4	3	3	3	3	4	4	4	4	4	4	4	3	4	4	4	3	3	3	4	3	4	3	3	4	3	3	3	3	3	4	3	4	3	3	4	3	3	4	3
solcap_snp_c2_7917	0	1	1	1	1	1	1	1	1	0	1	1	1	1	0	0	0	0	0	0	0	1	0	0	0	1	1	1	0	1	0	1	1	0	1	1	1	1	1	0	1	0	1	1	0	1	1	0	1
solcap_snp_c2_3185	4	3	3	3	3	3	3	3	3	4	3	3	3	3	3	4	4	4	4	4	3	4	4	4	4	3	3	3	4	3	4	4	3	4	3	3	4	3	3	3	3	4	3	3	4	3	3	4	3
solcap_snp_c1_15642	1	0	1	1	0	1	1	1	0	1	0	0	0	0	0	1	1	0	0	1	1	1	0	0	0	0	1	0	0	0	0	1	1	0	1	1	0	1	1	0	0	0	1	0	1	1	0	1	0
solcap_snp_c2_27379	0	1	1	1	1	1	1	1	1	0	1	1	1	1	1	0	0	0	0	0	0	0	0	0	0	1	1	1	0	1	0	0	1	0	1	1	0	1	1	1	1	0	1	1	0	1	1	0	1
solcap_snp_c2_40751	1	0	1	0	1	0	1	0	0	0	1	1	0	0	1	0	1	1	1	0	1	1	0	0	0	0	1	1	1	0	1	1	1	1	0	1	0	1	1	1	0	0	1	0	0	0	1	1	0
solcap_snp_c1_8581	3	4	3	4	3	4	3	4	4	4	3	3	4	4	3	4	3	3	3	4	3	3	4	4	4	4	3	3	3	4	3	3	3	3	4	3	4	3	3	3	4	4	3	4	4	4	3	3	4
solcap_snp_c1_4502	1	0	1	0	1	0	1	0	0	0	1	1	0	0	1	0	1	1	1	0	1	1	0	0	0	0	1	1	1	0	1	1	1	1	0	1	0	1	1	1	0	0	1	0	0	0	1	1	0
solcap_snp_c2_39411	4	3	3	4	3	4	4	4	4	3	4	4	4	4	3	4	3	3	4	3	3	4	4	3	3	4	4	4	3	4	3	4	4	3	4	4	3	4	3	3	4	3	3	3	4	4	4	3	4
solcap_snp_c2_50875	4	2	3	3	3	2	2	2	2	4	2	3	3	3	3	3	3	3	3	3	4	3	3	4	3	2	2	3	3	2	3	2	3	3	2	2	2	2	3	4	3	4	3	3	3	3	2	3	3
solcap_snp_c2_23337	2	3	2	3	3	4	2	3	2	2	3	2	3	3	3	2	2	3	2	4	3	1	2	3	3	3	3	2	2	3	3	2	2	4	4	3	4	4	3	4	2	2	3	3	3	3	3	3	2
solcap_snp_c2_16286	2	1	1	1	0	2	2	2	1	3	1	2	2	3	0	1	0	2	1	2	2	2	2	1	2	2	2	0	0	2	1	1	1	1	2	1	2	2	0	1	2	1	0	1	2	1	1	2	1
solcap_snp_c2_57478	3	2	3	2	2	1	3	2	3	3	2	3	2	2	2	3	3	2	3	1	2	4	3	2	2	2	2	3	3	2	2	3	3	1	1	2	1	1	2	1	3	3	2	2	2	2	2	2	3
solcap_snp_c1_8635	2	3	2	4	2	3	2	2	2	3	2	2	2	2	2	4	3	3	3	4	2	2	3	3	3	2	3	2	2	3	3	3	2	2	3	2	3	2	3	2	2	2	3	3	4	3	2	3	2
solcap_snp_c2_28006	2	3	2	4	2	3	2	2	2	3	2	2	2	2	2	4	3	3	3	4	2	2	3	3	3	2	3	2	2	3	3	3	2	2	3	2	3	2	3	2	2	2	3	3	4	3	2	3	2
solcap_snp_c2_28012	2	1	2	0	2	1	2	2	2	1	2	2	2	2	2	0	1	1	1	0	2	2	1	1	1	2	1	2	2	1	1	1	2	2	1	2	1	2	1	2	2	2	1	1	0	1	2	1	2
solcap_snp_c1_8631	2	1	2	0	2	1	2	2	2	1	2	2	2	2	2	0	1	1	1	0	2	2	1	1	1	2	1	2	2	1	1	1	2	2	1	2	1	2	1	2	2	2	1	1	0	1	2	1	2
solcap_snp_c2_27963	2	3	2	4	2	3	2	2	2	3	2	2	2	2	2	4	3	3	3	4	2	2	3	3	3	2	3	2	2	3	3	3	2	2	3	2	3	2	3	2	2	2	3	3	4	3	2	3	2
solcap_snp_c2_27962	2	1	2	0	2	1	2	2	3	1	2	2	2	2	2	0	1	1	1	0	2	2	1	1	1	2	1	2	2	1	1	1	2	2	1	2	1	2	1	2	2	2	1	1	0	1	2	1	2
solcap_snp_c2_23239	1	3	3	2	2	1	3	2	2	2	2	3	2	2	2	2	2	2	2	1	2	3	2	1	2	2	2	2	2	2	2	2	2	1	1	2	1	1	2	1	2	2	2	2	1	1	2	2	2
solcap_snp_c2_50821	1	3	2	3	2	3	2	2	2	2	3	2	2	3	3	1	1	3	1	3	3	1	1	2	2	3	3	1	1	2	3	2	1	3	3	3	3	3	2	2	1	1	2	3	2	2	2	3	1
solcap_snp_c2_44932	2	1	1	2	0	2	2	2	1	3	1	2	2	3	0	1	0	2	1	2	2	2	2	1	2	2	2	0	0	2	1	1	1	1	2	1	2	2	0	1	2	1	0	1	2	1	1	2	1
solcap_snp_c2_18836	2	2	2	1	1	1	3	2	2	2	2	3	2	2	2	2	2	2	3	1	2	4	3	1	2	1	2	2	2	2	2	2	3	1	1	2	1	1	1	1	2	2	1	1	2	1	2	2	2
solcap_snp_c2_6487	3	3	3	3	3	3	2	2	2	3	3	2	2	2	4	3	4	4	4	4	4	2	3	4	3	3	3	3	4	2	4	3	3	4	3	3	3	3	3	3	2	3	3	3	4	3	3	3	2
solcap_snp_c2_44928	2	3	3	3	4	2	2	2	3	1	3	2	2	1	4	3	4	2	3	2	2	2	2	3	2	2	2	4	4	2	3	3	3	3	2	3	2	2	4	3	2	3	4	3	2	3	3	2	3
solcap_snp_c1_12895	4	2	3	3	3	2	2	3	3	3	2	2	2	3	3	4	4	3	3	4	3	3	3	3	3	2	4	3	2	3	3	3	3	2	2	3	3	2	4	2	2	2	3	4	4	3	3	3	3
solcap_snp_c1_13698	2	3	3	3	3	3	3	4	2	1	3	2	1	2	2	4	2	3	4	2	2	2	3	2	3	3	3	4	3	3	2	4	4	3	3	4	3	3	3	2	3	2	3	2	3	3	4	1	3
solcap_snp_c2_52691	3	2	2	2	1	3	3	3	2	4	2	3	3	4	1	2	1	3	2	3	3	3	3	2	3	3	3	1	1	3	2	2	2	2	3	2	3	3	1	2	3	2	1	2	3	2	2	3	2
solcap_snp_c2_5951	2	2	2	2	1	2	2	2	1	3	1	2	2	3	1	2	1	3	1	3	3	2	2	2	3	2	2	0	1	2	2	2	1	2	2	2	3	2	1	2	2	2	1	2	2	1	1	3	1
solcap_snp_c2_44926	2	3	3	3	4	2	2	2	3	1	3	2	2	1	4	3	4	2	3	2	2	2	2	3	2	2	2	4	4	2	3	3	3	3	2	3	2	2	4	3	2	3	4	3	2	3	3	2	3
solcap_snp_c1_2727	3	2	3	3	3	2	3	3	2	2	2	3	3	3	1	3	2	2	3	1	3	3	3	2	2	2	2	4	1	3	1	2	4	1	2	2	2	2	3	3	4	3	3	2	2	3	3	1	4
solcap_snp_c2_18822	3	2	1	4	2	3	1	2	3	3	2	1	2	2	2	3	3	2	3	3	2	2	3	4	2	3	2	3	3	2	2	3	2	3	3	2	3	3	2	2	2	3	2	2	4	4	2	2	3
solcap_snp_c1_8632	2	1	1	2	1	2	1	2	2	2	1	1	1	0	2	3	2	1	2	3	1	1	2	2	1	1	2	2	1	2	1	2	2	1	2	1	1	1	2	1	1	1	2	2	3	3	2	1	1
solcap_snp_c2_32437	3	1	1	1	2	1	1	2	3	2	2	2	2	1	3	2	3	1	3	1	1	3	3	2	2	1	1	3	3	2	2	2	2	2	1	1	1	1	2	1	2	3	2	2	2	2	2	1	3
solcap_snp_c2_32120	1	3	3	3	2	3	3	2	1	2	2	2	2	3	1	2	1	3	1	3	3	1	1	2	2	3	2	1	1	2	2	2	2	2	3	3	3	3	2	3	2	1	2	2	2	2	2	3	1
solcap_snp_c2_32077	3	2	3	3	3	2	3	3	3	2	2	3	3	2	1	3	3	1	3	1	2	3	3	2	2	2	2	4	3	3	1	3	4	1	2	2	1	2	3	3	4	3	3	2	2	3	3	1	4
solcap_snp_c2_3255	3	2	3	3	3	3	2	3	3	2	2	2	3	3	2	3	2	2	1	3	3	1	2	3	3	3	2	2	2	3	2	2	3	2	3	3	3	2	3	3	3	3	3	4	2	3	2	2	3
solcap_snp_c1_1985	1	2	2	1	1	1	2	1	1	2	1	3	1	2	1	0	2	1	0	1	2	3	2	1	1	1	1	1	0	2	1	1	1	1	2	1	1	2	2	2	2	2	2	2	0	1	1	2	3
solcap_snp_c2_5595	3	2	2	3	3	3	2	3	3	2	3	1	3	2	3	4	2	3	4	3	2	1	2	3	3	3	3	3	4	2	3	3	3	3	2	3	3	2	2	2	2	2	2	2	4	3	3	2	1
solcap_snp_c1_15641	2	3	3	4	3	4	4	3	2	2	3	3	3	2	2	3	2	3	2	3	3	3	3	2	3	2	2	2	3	2	3	4	3	3	3	3	3	3	2	2	3	3	3	2	3	2	2	3	3
solcap_snp_c1_8642	1	2	0	1	0	2	1	1	2	2	2	2	2	1	2	2	2	1	3	2	0	2	3	1	2	2	1	2	1	3	2	1	1	2	2	0	2	1	2	0	2	2	1	2	2	2	3	1	1
solcap_snp_c2_17617	3	2	3	3	3	2	1	1	2	3	2	1	1	1	3	3	4	3	3	3	3	2	2	4	2	2	2	3	4	1	3	3	2	3	2	2	3	2	3	3	1	3	3	3	3	3	2	2	2
solcap_snp_c2_1542	2	1	2	2	2	2	1	1	1	1	1	0	1	0	1	3	2	2	1	3	2	0	1	3	2	2	2	1	2	1	2	2	1	2	2	2	3	1	2	2	1	1	2	2	2	2	1	2	2
solcap_snp_c2_17752	3	3	3	2	4	3	4	3	3	2	4	4	4	3	4	3	3	3	3	3	3	3	3	2	4	3	3	3	3	4	3	2	3	3	3	3	3	3	4	3	4	3	4	4	2	2	4	3	3
solcap_snp_c2_17615	1	2	1	1	1	2	3	3	2	1	2	3	3	3	1	1	0	1	1	1	1	2	2	0	2	2	2	1	0	3	1	1	2	1	2	2	1	2	1	1	3	1	1	1	1	1	2	2	2
solcap_snp_c1_14870	2	2	1	0	2	2	2	2	2	2	2	2	3	2	3	3	2	2	2	3	2	2	3	2	4	2	1	1	2	3	2	0	1	3	2	1	3	1	2	1	3	3	2	2	2	1	2	3	2
solcap_snp_c2_32467	4	2	3	4	3	3	3	3	3	3	3	3	4	3	2	3	3	2	3	2	3	3	3	3	2	3	3	4	3	3	2	4	4	2	3	3	2	3	3	3	4	3	3	3	3	4	3	2	4
solcap_snp_c1_14396	2	2	2	1	1	2	2	2	1	3	1	2	2	3	2	2	1	3	1	3	3	2	2	2	3	2	2	0	1	2	2	2	1	2	2	2	3	2	1	2	2	2	1	2	2	1	1	4	1
solcap_snp_c2_43152	3	3	3	2	4	3	4	3	3	2	4	4	4	3	4	3	3	3	3	3	3	3	3	2	4	3	3	3	3	4	3	2	3	3	3	3	3	3	4	3	4	3	4	4	2	2	4	3	3
solcap_snp_c2_5440	1	2	2	1	1	1	2	1	1	2	1	3	1	2	1	0	2	1	0	1	2	3	2	1	1	1	2	1	0	2	1	1	1	1	2	1	1	2	2	2	2	2	2	2	0	1	1	2	3
solcap_snp_c2_57453	0	2	1	2	1	1	1	2	2	1	1	1	1	1	1	1	1	0	1	0	0	1	1	1	0	1	1	2	1	1	0	1	2	0	1	1	0	1	1	1	1	1	1	1	1	2	1	0	2
solcap_snp_c2_16915	4	2	3	2	3	3	3	2	2	3	3	3	3	3	3	3	3	4	3	4	4	3	3	3	4	3	3	2	3	3	4	3	2	4	3	3	4	3	3	3	3	3	3	3	3	2	3	4	2
solcap_snp_c2_49209	3	3	4	4	4	3	3	3	3	2	3	3	2	2	4	4	4	3	3	3	4	2	2	4	2	2	4	4	4	2	3	4	3	3	3	4	3	3	4	4	2	2	4	3	3	4	4	3	3
solcap_snp_c1_1923	3	2	3	1	2	3	2	3	3	2	3	2	3	1	4	3	3	4	3	4	2	2	2	3	4	3	3	2	3	1	4	3	2	2	2	3	3	2	3	2	1	2	3	3	3	2	3	3	2
solcap_snp_c2_51047	2	2	2	3	3	2	2	2	3	1	3	2	2	1	3	2	3	1	3	1	1	2	2	2	1	2	2	4	3	2	2	2	3	2	2	2	1	2	3	2	2	2	3	2	2	3	3	1	3
solcap_snp_c2_48482	3	1	2	3	2	2	1	1	1	2	2	1	1	1	2	2	3	2	3	2	2	2	2	3	1	2	2	3	3	1	2	3	3	2	2	2	2	2	2	3	2	2	2	2	3	3	2	1	2
solcap_snp_c2_17757	3	3	3	2	4	3	4	3	3	2	4	4	4	3	4	3	3	3	3	3	3	3	3	2	4	3	3	3	3	4	3	2	3	3	3	3	3	3	4	3	4	3	4	4	2	2	4	3	3
solcap_snp_c2_16294	2	2	2	3	3	2	2	2	3	1	3	2	2	1	3	2	3	1	3	1	1	2	2	2	1	2	2	4	3	2	2	2	3	2	2	2	1	2	3	2	2	2	3	2	2	3	3	1	3
solcap_snp_c2_16298	2	2	2	1	1	2	2	2	1	3	1	2	2	3	1	2	1	3	1	3	3	2	2	2	3	2	2	0	1	2	2	2	1	2	2	2	3	2	1	2	2	2	1	2	2	1	1	3	1
solcap_snp_c2_21336	2	2	2	1	1	2	2	2	1	3	1	2	2	3	1	2	1	3	1	3	3	2	2	2	3	2	2	0	1	2	2	2	1	2	2	2	3	2	1	2	2	2	1	2	2	1	1	3	1
solcap_snp_c2_48392	2	2	2	3	3	2	2	2	3	1	3	2	2	1	3	2	3	1	3	1	1	2	2	2	1	2	2	4	3	2	2	2	3	2	2	2	1	2	3	2	2	2	3	2	2	3	3	1	3
solcap_snp_c2_58210	2	2	2	3	3	2	2	2	3	1	3	2	2	1	3	2	3	1	3	1	1	2	2	2	1	2	2	4	3	2	2	2	3	2	2	2	1	2	3	2	2	2	3	2	2	3	3	1	3
solcap_snp_c2_57161	2	2	2	1	1	2	2	2	1	3	1	2	2	3	1	2	1	3	1	3	3	2	2	2	3	2	2	0	1	2	2	2	1	2	2	2	3	2	1	2	2	2	1	2	2	1	1	3	1
solcap_snp_c2_27788	2	2	2	3	3	2	2	2	3	1	3	2	2	1	3	2	3	1	3	1	1	2	2	2	1	2	2	4	3	2	2	2	3	2	2	2	1	2	3	2	2	2	3	2	2	3	3	1	3
solcap_snp_c2_18791	3	2	3	4	3	3	2	2	3	2	3	2	2	2	2	2	3	2	3	2	2	2	2	3	1	3	3	4	3	2	2	4	3	2	3	3	2	3	3	3	2	2	3	3	3	4	3	1	3
solcap_snp_c2_18848	3	2	4	3	4	3	2	2	2	2	3	2	2	2	3	2	3	3	2	3	3	1	1	3	2	3	3	3	3	2	3	3	2	3	3	3	3	3	4	4	2	2	4	4	2	3	3	2	2
solcap_snp_c2_49683	2	2	2	1	1	2	2	2	1	3	1	2	2	3	2	2	1	3	1	3	3	2	2	2	3	2	2	0	1	2	2	2	1	2	2	2	3	2	1	2	2	2	1	2	2	1	1	4	1
solcap_snp_c1_403	2	2	2	3	3	2	2	2	3	1	3	2	2	1	3	2	3	1	3	1	1	2	2	2	1	2	2	4	3	2	2	2	3	2	2	2	1	2	3	2	2	2	3	2	2	3	3	1	3
solcap_snp_c2_45743	2	2	2	1	1	2	2	2	1	3	1	2	2	3	1	2	1	3	1	3	3	2	2	2	3	2	2	0	1	2	2	2	1	2	2	2	3	2	1	2	2	2	1	2	2	1	1	3	1
solcap_snp_c2_40745	2	4	3	4	2	3	3	4	3	4	2	3	3	4	2	3	2	3	2	3	3	3	3	3	3	3	3	2	2	3	2	3	3	2	3	3	3	3	2	3	3	3	2	3	3	3	2	3	3
solcap_snp_c2_18838	4	2	2	3	2	3	3	3	3	3	3	3	3	3	3	3	3	3	4	3	3	4	4	3	3	3	3	3	3	3	3	3	3	3	3	3	3	3	2	2	3	3	2	2	4	3	3	3	3
solcap_snp_c2_5458	1	1	1	1	1	1	2	1	1	1	1	2	0	2	0	0	1	0	0	0	1	2	2	0	0	1	2	1	0	2	0	1	1	1	2	1	1	2	1	1	2	1	1	1	0	1	1	1	2
solcap_snp_c1_14869	2	2	1	0	2	2	2	2	2	2	2	2	3	2	3	3	2	2	2	3	2	2	3	2	4	2	1	1	2	3	2	0	1	3	2	1	3	1	2	1	3	3	2	2	2	1	2	3	2
solcap_snp_c2_58209	2	2	2	2	3	2	2	2	3	1	3	2	2	1	3	2	3	1	3	1	1	2	2	2	1	2	2	4	3	2	2	2	3	2	2	2	1	2	3	2	2	2	3	2	2	3	3	1	3
solcap_snp_c2_4214	2	2	2	1	1	2	2	2	1	3	1	2	2	3	1	2	1	3	1	3	3	2	2	2	3	2	2	0	1	2	2	2	1	2	2	2	3	2	1	2	2	2	1	2	2	1	1	3	1
solcap_snp_c2_40524	2	2	2	3	3	2	2	2	3	1	3	2	2	1	3	2	3	1	3	1	1	2	2	2	1	2	2	4	3	2	2	2	3	2	2	2	1	2	3	2	2	2	3	2	2	3	3	1	3
solcap_snp_c2_34807	0	2	2	1	2	1	1	1	1	0	1	1	1	1	1	1	1	1	0	1	2	0	0	2	1	1	1	1	1	1	1	1	1	1	1	2	1	1	1	2	1	1	2	2	0	1	1	1	1
solcap_snp_c2_43774	1	2	1	3	2	2	1	0	1	1	2	2	2	2	1	2	1	2	2	2	1	1	2	1	3	2	1	1	2	2	3	2	0	2	1	1	3	1	1	1	2	2	2	2	2	0	1	2	2
solcap_snp_c1_1959	3	3	3	3	3	3	2	3	3	3	3	2	4	2	4	4	3	4	4	4	3	2	2	4	4	3	2	3	4	2	4	3	3	3	2	3	3	2	3	3	2	3	3	3	4	3	3	3	2
solcap_snp_c2_46299	2	3	3	2	3	2	3	2	2	2	3	4	3	4	2	1	2	3	2	2	3	3	2	2	3	3	2	2	2	2	3	2	2	3	2	3	2	3	2	3	3	3	2	2	1	1	2	3	3
solcap_snp_c2_5443	1	1	1	1	1	1	2	1	1	1	1	2	0	2	0	0	1	0	0	0	1	2	2	0	0	1	2	1	0	2	0	1	1	1	2	1	1	2	1	1	2	1	1	1	0	1	1	1	2
solcap_snp_c1_16131	3	3	3	3	3	3	2	3	3	3	3	2	4	2	4	4	3	4	4	4	3	2	2	4	4	3	2	3	4	2	4	3	3	3	2	3	3	2	3	3	2	3	3	3	4	3	3	3	2
solcap_snp_c2_5461	2	3	3	2	2	2	3	2	2	3	2	4	2	3	2	1	3	2	1	2	3	4	3	2	2	2	3	2	1	3	2	2	2	2	3	2	2	3	3	3	3	3	3	3	1	2	2	3	4
solcap_snp_c2_53205	3	2	3	1	2	2	3	2	1	3	2	3	2	3	2	2	2	4	2	3	4	3	2	2	3	2	3	1	2	2	3	3	2	3	2	3	3	3	2	3	2	2	2	2	2	1	2	4	1
solcap_snp_c2_48013	1	1	0	0	0	1	2	1	1	1	1	2	2	2	1	1	0	1	1	1	1	2	2	0	2	1	1	0	0	2	1	0	1	1	1	1	1	1	0	0	2	1	0	0	1	0	1	2	1
solcap_snp_c1_14197	1	1	0	0	0	1	2	1	1	1	1	2	2	2	1	1	0	1	1	1	1	2	2	0	2	1	1	0	0	2	1	0	1	1	1	1	1	1	0	0	2	1	0	0	1	0	1	2	1
solcap_snp_c1_12702	2	4	3	4	2	3	3	4	3	4	2	3	3	4	2	3	2	3	2	3	3	3	3	3	3	3	3	2	2	3	3	3	3	3	3	3	3	3	2	3	3	3	2	2	3	3	2	4	3
solcap_snp_c2_39741	3	2	3	1	2	2	3	4	3	3	2	2	2	2	3	2	3	2	2	2	3	3	2	3	1	2	3	3	2	2	1	2	4	2	3	3	1	3	3	3	2	2	2	2	2	4	3	2	2
solcap_snp_c2_45808	3	2	3	1	2	2	3	2	1	3	2	3	2	3	3	2	2	4	2	3	4	3	2	2	3	2	3	1	2	2	3	3	2	3	2	3	3	3	2	3	2	2	2	2	2	1	2	4	1
solcap_snp_c2_50824	2	1	2	1	2	1	1	1	1	1	1	1	0	0	1	2	3	1	3	1	1	2	2	2	1	1	1	3	3	1	1	2	3	1	1	1	1	1	2	2	2	2	2	1	2	2	2	0	2
solcap_snp_c2_48687	3	2	3	1	2	2	3	2	1	3	2	3	2	3	3	2	2	4	2	3	4	3	2	2	3	2	3	1	2	2	3	3	2	3	2	3	3	3	2	3	2	2	2	2	2	1	2	4	1
solcap_snp_c1_8641	1	1	1	2	1	2	2	1	0	2	1	1	1	1	0	1	0	2	1	2	1	1	1	1	1	1	1	0	0	1	1	1	1	1	2	1	1	2	0	1	1	1	1	0	1	1	0	2	0
solcap_snp_c2_18825	1	1	0	0	0	1	2	2	1	1	1	2	2	2	1	1	0	1	1	1	1	2	2	0	2	1	1	0	0	2	1	0	1	1	1	1	1	1	0	0	2	1	0	0	1	0	1	2	1
solcap_snp_c2_5463	3	2	2	3	3	3	2	3	3	2	3	1	3	2	3	4	2	3	4	3	2	1	2	3	3	3	2	3	4	2	3	3	3	3	2	3	3	2	2	2	2	2	2	2	4	3	3	2	1
solcap_snp_c1_2333	3	2	3	2	3	2	2	2	1	2	2	2	2	2	2	3	4	2	4	2	3	2	3	3	3	2	2	4	4	2	2	2	4	2	2	2	2	2	3	3	3	3	3	2	3	3	3	1	3
solcap_snp_c2_24556	0	2	1	2	1	1	1	0	1	0	1	2	1	2	0	1	1	2	1	1	1	1	2	1	2	1	1	0	1	1	2	1	1	1	1	1	2	1	1	1	1	1	1	1	1	0	0	1	1
solcap_snp_c2_24558	4	2	3	2	3	3	3	4	3	4	3	2	3	2	4	3	3	2	3	3	3	3	2	3	2	3	3	4	3	3	2	3	3	3	3	3	2	3	3	3	3	3	3	3	3	4	4	3	3
solcap_snp_c1_13697	3	3	3	3	3	3	4	4	3	2	3	3	2	3	2	4	2	3	3	2	3	3	4	2	3	3	3	4	3	4	2	4	4	3	3	4	3	4	3	3	4	3	3	2	3	3	4	2	4
solcap_snp_c2_27930	3	3	3	4	3	4	3	3	3	3	3	3	4	3	2	3	2	3	2	3	3	2	3	3	4	4	2	2	3	3	3	4	3	3	4	3	4	3	2	3	4	4	4	3	3	2	2	3	4
solcap_snp_c2_16302	1	1	1	0	2	1	0	0	1	0	1	0	1	0	2	2	2	1	1	2	1	0	1	2	2	1	0	1	2	1	2	1	0	2	1	1	2	0	2	1	1	2	2	2	1	1	1	1	1
solcap_snp_c2_16238	3	3	3	3	4	3	3	2	3	2	4	4	4	4	3	2	2	4	3	2	3	2	3	4	4	4	2	3	4	3	4	3	3	4	3	3	4	3	2	4	4	4	3	3	2	2	3	3	4
solcap_snp_c2_27961	3	3	4	4	4	3	4	3	2	3	3	3	3	4	2	2	2	4	2	2	4	3	2	3	3	3	3	2	3	2	3	3	3	3	3	4	3	4	2	4	3	3	3	2	2	2	2	4	3
solcap_snp_c2_50816	3	3	3	2	3	2	3	3	3	3	2	3	2	2	3	4	4	3	4	3	3	4	4	3	4	2	2	3	4	3	3	2	3	3	2	2	3	2	3	3	3	4	3	2	3	2	3	3	3
solcap_snp_c2_27397	3	2	1	1	2	2	3	2	3	3	3	3	3	2	3	2	3	2	4	2	2	4	4	2	3	2	2	3	3	3	3	2	3	3	2	1	2	2	2	1	3	3	2	2	3	2	3	2	3
solcap_snp_c1_7754	2	2	3	3	2	2	2	2	0	2	2	2	1	2	2	2	3	2	1	2	4	1	1	3	1	2	3	2	2	0	1	3	2	2	2	4	1	4	2	2	1	1	3	1	2	3	2	3	2
solcap_snp_c2_19722	3	2	2	1	2	3	2	2	2	3	2	2	3	3	2	3	2	3	2	4	3	2	3	3	4	3	2	1	2	3	3	2	1	3	3	2	4	2	2	2	3	3	2	3	3	2	2	3	2
solcap_snp_c2_16182	3	3	3	3	4	3	3	2	3	2	4	4	4	4	3	2	2	4	3	2	3	2	3	4	4	4	2	3	4	3	4	3	2	4	3	3	4	3	2	4	4	4	3	3	2	2	3	3	4
solcap_snp_c2_16204	3	3	3	3	4	3	3	2	3	2	4	4	4	4	3	2	2	4	3	2	3	2	3	4	4	4	2	3	4	3	4	3	2	4	3	3	4	3	2	4	4	4	3	3	2	2	3	3	4
solcap_snp_c2_34789	1	1	2	1	1	1	1	1	0	1	0	0	0	0	0	2	1	2	0	2	2	0	0	2	1	1	2	0	1	0	1	2	1	1	1	2	2	1	1	2	0	0	1	1	1	1	0	2	0
solcap_snp_c1_9646	3	3	2	3	3	3	3	3	4	3	4	4	4	3	4	2	3	2	4	2	2	4	4	2	3	3	3	4	3	4	3	2	4	3	3	2	2	3	3	2	4	3	3	3	3	3	4	2	4
[truncated: 109 more columns]
