# Supplementary material for: Genetic Linkage Mapping of Economically Important Traits in Cultivated Tetraploid Potato (Solanum tuberosum L.)
Source: G3 (Bethesda). 2015 Sep 14;5(11):2357–64. doi: 10.1534/g3.115.019646 (PMC4632055; doi:10.1534/g3.115.019646)
Supplement: Supporting Information [file supp_g3.115.019646_TableS3.txt]

Table S3. Order of the mapped SNPs on chromosomes 1-12. SNPs positions are marked with JL  (from Jacqueline Lee), G227-2 (from MSG227-2), and blank (from both parents).			
Chromosome	SNP marker	Genetic Distance (cM)	
			
CHR 1	solcap_snp_c2_36660	0	
	solcap_snp_c2_36608	0.16	
	solcap_snp_c1_10915	0.41	
	solcap_snp_c1_10930	0.81	
	solcap_snp_c2_36658	1.26	
	solcap_snp_c1_10918	1.96	
	solcap_snp_c2_54797	2.06	
	solcap_snp_c2_21236	9.3	
	solcap_snp_c2_6683	10.33	
	solcap_snp_c2_21227	11.49	
	solcap_snp_c1_6674	11.68	JL
	solcap_snp_c1_6114	12.14	G227-2
	solcap_snp_c2_21100	12.45	
	solcap_snp_c1_6108	13.06	G227-2
	solcap_snp_c1_6123	14.78	
	solcap_snp_c2_51810	18.12	G227-2
	solcap_snp_c2_49935	18.41	G227-2
	solcap_snp_c2_51806	22.03	JL
	solcap_snp_c2_55012	23.79	G227-2
	solcap_snp_c2_51791	23.92	JL
	solcap_snp_c2_45071	23.99	
	solcap_snp_c1_13296	24.57	
	solcap_snp_c2_48051	24.78	G227-2
	solcap_snp_c2_45061	25.76	
	solcap_snp_c2_27878	26.84	
	solcap_snp_c2_56125	27.56	G227-2
	solcap_snp_c2_27899	28.1	G227-2
	solcap_snp_c1_13293	28.64	G227-2
	solcap_snp_c2_27900	30	
	solcap_snp_c2_27903	30	
	solcap_snp_c2_27877	30.43	G227-2
	solcap_snp_c1_13318	30.57	G227-2
	solcap_snp_c2_45064	30.57	G227-2
	solcap_snp_c2_48154	32.88	
	solcap_snp_c2_45058	33.02	G227-2
	solcap_snp_c2_49758	38.06	G227-2
	solcap_snp_c1_12938	38.81	
	solcap_snp_c2_43973	38.99	
	solcap_snp_c1_14664	39.23	JL
	solcap_snp_c2_57185	39.23	JL
	solcap_snp_c1_8908	39.53	
	solcap_snp_c2_54353	40.34	JL
	solcap_snp_c1_14248	40.62	
	solcap_snp_c2_53708	40.89	JL
	solcap_snp_c2_45395	41.95	JL
	solcap_snp_c2_49042	43.53	G227-2
	solcap_snp_c1_13430	45.15	
	solcap_snp_c2_54811	45.33	JL
	solcap_snp_c2_40131	45.79	JL
	solcap_snp_c1_5477	46.47	JL
	solcap_snp_c2_686	46.9	JL
	solcap_snp_c1_7142	48.23	JL
	solcap_snp_c2_43643	48.23	JL
	solcap_snp_c2_27682	48.79	JL
	solcap_snp_c2_35537	49.84	
	solcap_snp_c1_14249	51	JL
	solcap_snp_c2_2653	51.84	JL
	solcap_snp_c2_2721	53.28	
	solcap_snp_c2_20798	53.52	
	solcap_snp_c2_20799	53.52	
	solcap_snp_c2_32359	54.93	JL
	solcap_snp_c2_20803	55.01	
	solcap_snp_c2_56267	55.01	
	solcap_snp_c2_2591	55.73	G227-2
	solcap_snp_c1_13686	56.64	
	solcap_snp_c2_38405	57.46	
	solcap_snp_c2_38428	57.46	
	solcap_snp_c2_50903	58.57	JL
	solcap_snp_c1_12106	58.58	
	solcap_snp_c1_14633	58.76	JL
	solcap_snp_c2_14470	58.99	G227-2
	solcap_snp_c2_46520	59.59	JL
	solcap_snp_c2_46523	59.59	JL
	solcap_snp_c2_14491	59.71	G227-2
	solcap_snp_c2_35518	60.51	JL
	solcap_snp_c2_53347	60.51	JL
	solcap_snp_c2_13671	61.13	
	solcap_snp_c1_4748	62.13	G227-2
	solcap_snp_c1_4752	62.32	G227-2
	solcap_snp_c1_4745	63.9	
	solcap_snp_c1_5150	64.03	G227-2
	solcap_snp_c1_9679	64.1	JL
	solcap_snp_c2_14467	64.33	
	solcap_snp_c2_13751	64.6	G227-2
	solcap_snp_c1_4763	64.96	JL
	solcap_snp_c2_20569	66.13	G227-2
	solcap_snp_c2_14623	66.34	JL
	solcap_snp_c1_5145	67.17	JL
	solcap_snp_c1_4757	67.85	G227-2
	solcap_snp_c2_20501	68.25	
	solcap_snp_c2_20513	68.3	G227-2
	solcap_snp_c2_16039	68.43	JL
	solcap_snp_c2_20507	68.63	
	solcap_snp_c2_13766	69.56	JL
	solcap_snp_c2_49451	70.51	JL
	solcap_snp_c2_20506	70.51	
	solcap_snp_c1_6518	72.12	
	solcap_snp_c1_6501	72.25	G227-2
	solcap_snp_c1_14044	72.77	JL
	solcap_snp_c2_20521	73.43	
	solcap_snp_c2_52484	74.16	
	solcap_snp_c2_52492	74.23	
	solcap_snp_c2_17592	75.52	G227-2
	solcap_snp_c1_15579	77.04	
	solcap_snp_c1_3848	79.46	G227-2
	solcap_snp_c2_12217	79.46	G227-2
	solcap_snp_c2_12076	79.86	
	solcap_snp_c1_5656	80.37	G227-2
	solcap_snp_c2_12123	80.79	
	solcap_snp_c1_3867	81.87	
	solcap_snp_c2_31820	82.5	G227-2
	solcap_snp_c1_3894	82.57	
	solcap_snp_c2_12216	82.69	G227-2
	solcap_snp_c2_2424	83.51	JL
	solcap_snp_c2_2505	84.45	JL
	solcap_snp_c2_31821	86.03	G227-2
	solcap_snp_c2_14274	86.33	G227-2
	solcap_snp_c2_14365	86.68	G227-2
	solcap_snp_c1_594	86.87	
	solcap_snp_c1_758	87	
	solcap_snp_c2_16466	87.64	G227-2
	solcap_snp_c1_14931	88.39	JL
	solcap_snp_c1_4617	88.39	JL
	solcap_snp_c2_7328	88.52	JL
	solcap_snp_c2_16369	88.62	JL
	solcap_snp_c1_2520	89.51	
	solcap_snp_c2_7245	90.01	
	solcap_snp_c1_641	90.27	G227-2
	solcap_snp_c2_2307	90.27	G227-2
	solcap_snp_c1_683	90.95	
	solcap_snp_c1_3227	90.98	JL
	solcap_snp_c2_5039	90.98	JL
	solcap_snp_c2_5078	91.09	
	solcap_snp_c2_2421	91.27	G227-2
	solcap_snp_c2_9988	92.45	JL
	solcap_snp_c2_2463	92.56	
	solcap_snp_c2_2201	92.66	
	solcap_snp_c1_5286	92.69	G227-2
	solcap_snp_c1_5346	92.69	G227-2
	solcap_snp_c2_2508	92.81	
	solcap_snp_c1_16435	93.37	G227-2
	solcap_snp_c1_2531	94.41	
	solcap_snp_c2_7208	94.41	
	solcap_snp_c2_2354	94.65	
	solcap_snp_c2_50483	95.05	
	solcap_snp_c1_15872	95.18	
	solcap_snp_c2_7053	95.21	
	solcap_snp_c1_2459	96.14	G227-2
	solcap_snp_c1_2484	96.24	G227-2
	solcap_snp_c2_9722	96.26	
	solcap_snp_c1_601	97.86	G227-2
	solcap_snp_c1_3275	98.03	JL
	solcap_snp_c1_3234	98.5	JL
	solcap_snp_c2_4860	99.09	JL
	solcap_snp_c2_9892	99.72	G227-2
	solcap_snp_c2_4799	100.13	
	solcap_snp_c2_4884	100.19	
	solcap_snp_c2_4896	100.23	
	solcap_snp_c1_1645	100.63	
	solcap_snp_c1_1653	100.74	
	solcap_snp_c2_4614	102.42	JL
	solcap_snp_c1_1737	103.62	
	solcap_snp_c2_9925	103.88	G227-2
	solcap_snp_c2_36495	104.37	JL
	solcap_snp_c1_3255	106.01	
	solcap_snp_c2_14733	107.09	JL
	solcap_snp_c2_14839	107.09	JL
	solcap_snp_c2_14730	107.54	JL
	solcap_snp_c2_34546	107.63	
	solcap_snp_c2_37816	108.02	JL
	solcap_snp_c2_37850	108.02	JL
	solcap_snp_c1_11308	108.04	JL
	solcap_snp_c1_4796	110.52	
	solcap_snp_c1_10354	111.21	JL
	solcap_snp_c1_22	111.21	JL
	solcap_snp_c2_24	112.6	
	solcap_snp_c2_46448	113.19	
	solcap_snp_c2_14708	113.37	
	solcap_snp_c2_42943	113.38	
	solcap_snp_c2_49910	113.38	
	solcap_snp_c1_4799	114.84	
	solcap_snp_c2_14761	115.16	
	solcap_snp_c2_14764	115.16	
	solcap_snp_c2_37820	117.23	
	solcap_snp_c1_11290	117.43	
	solcap_snp_c2_22105	117.67	JL
	solcap_snp_c2_30961	117.67	JL
			
CHR 2	solcap_snp_c2_4505	0	JL
	solcap_snp_c2_4358	0.56	JL
	solcap_snp_c2_4372	0.75	JL
	solcap_snp_c1_1504	3.15	
	solcap_snp_c2_48725	3.15	
	solcap_snp_c2_11591	3.54	
	solcap_snp_c1_3750	3.54	
	solcap_snp_c2_4354	3.55	
	solcap_snp_c2_17424	4.02	G227-2
	solcap_snp_c2_54863	7.98	JL
	solcap_snp_c2_32406	8.81	G227-2
	solcap_snp_c2_17428	9.35	
	solcap_snp_c2_17387	10.39	JL
	solcap_snp_c2_38022	10.59	JL
	solcap_snp_c1_5740	10.77	JL
	solcap_snp_c2_730	13.41	JL
	solcap_snp_c1_11344	13.45	JL
	solcap_snp_c1_11124	14.33	G227-2
	solcap_snp_c2_32400	14.35	JL
	solcap_snp_c2_39705	16.39	JL
	solcap_snp_c2_39677	16.39	JL
	solcap_snp_c2_33996	16.43	JL
	solcap_snp_c2_21682	16.75	JL
	solcap_snp_c2_57247	17.11	JL
	solcap_snp_c1_11122	17.3	JL
	solcap_snp_c2_17415	17.59	JL
	solcap_snp_c1_11123	17.97	
	solcap_snp_c1_6841	18.24	JL
	solcap_snp_c2_45322	18.41	G227-2
	solcap_snp_c2_52630	18.83	JL
	solcap_snp_c2_21717	18.83	JL
	solcap_snp_c2_45311	19.26	JL
	solcap_snp_c2_45310	19.87	
	solcap_snp_c2_45307	20	JL
	solcap_snp_c1_12310	20.05	G227-2
	solcap_snp_c2_32421	20.74	JL
	solcap_snp_c1_13459	20.8	
	solcap_snp_c1_13465	21.21	
	solcap_snp_c1_12339	21.43	JL
	solcap_snp_c2_42059	21.43	JL
	solcap_snp_c2_38939	21.69	G227-2
	solcap_snp_c2_21746	22.44	JL
	solcap_snp_c2_21752	23.31	JL
	solcap_snp_c2_48195	23.91	
	solcap_snp_c1_5088	24.45	
	solcap_snp_c2_41980	25.49	JL
	solcap_snp_c2_38936	25.82	JL
	solcap_snp_c1_5091	26.57	
	solcap_snp_c1_13929	27.11	
	solcap_snp_c2_46898	27.13	
	solcap_snp_c2_48237	27.5	
	solcap_snp_c1_14293	27.51	
	solcap_snp_c2_39155	27.51	JL
	solcap_snp_c2_15749	27.66	JL
	solcap_snp_c1_14280	27.66	JL
	solcap_snp_c1_7469	27.91	
	solcap_snp_c1_7430	28.01	
	solcap_snp_c2_23139	28.28	
	solcap_snp_c2_51113	29.71	
	solcap_snp_c2_23192	30.07	
	solcap_snp_c1_12169	30.52	
	solcap_snp_c1_7412	30.54	JL
	solcap_snp_c2_46909	30.79	
	solcap_snp_c1_13910	30.99	
	solcap_snp_c2_39135	31.03	JL
	solcap_snp_c2_46903	31.03	
	solcap_snp_c2_534	31.05	
	solcap_snp_c1_13912	31.08	
	solcap_snp_c2_46887	31.27	
	solcap_snp_c2_23188	31.31	JL
	solcap_snp_c2_39191	31.97	
	solcap_snp_c2_44776	32.09	
	solcap_snp_c1_13187	32.12	
	solcap_snp_c1_11581	32.28	
	solcap_snp_c2_44774	32.5	
	solcap_snp_c2_44768	32.8	
	solcap_snp_c2_23170	33.68	
	solcap_snp_c2_51985	33.93	
	solcap_snp_c2_51990	33.93	
	solcap_snp_c2_13051	34.22	JL
	solcap_snp_c1_13236	34.24	
	solcap_snp_c2_33108	34.5	G227-2
	solcap_snp_c1_12264	34.94	
	solcap_snp_c2_47037	34.95	
	solcap_snp_c1_11892	35.1	G227-2
	solcap_snp_c1_4192	35.74	
	solcap_snp_c2_27433	36.14	G227-2
	solcap_snp_c2_50570	36.17	G227-2
	solcap_snp_c2_51986	36.18	
	solcap_snp_c1_15178	36.2	
	solcap_snp_c2_44770	37.2	
	solcap_snp_c2_44769	37.2	
	solcap_snp_c2_51995	38.22	
	solcap_snp_c2_33141	38.25	JL
	solcap_snp_c2_52011	38.59	
	solcap_snp_c2_17895	39.3	JL
	solcap_snp_c2_40155	39.32	
	solcap_snp_c2_55199	39.71	G227-2
	solcap_snp_c2_42244	39.94	G227-2
	solcap_snp_c2_17932	39.99	
	solcap_snp_c1_12251	40.04	
	solcap_snp_c2_17935	40.07	
	solcap_snp_c2_50412	40.94	JL
	solcap_snp_c2_17900	40.95	
	solcap_snp_c2_17809	40.96	G227-2
	solcap_snp_c2_17897	40.96	G227-2
	solcap_snp_c2_17899	41.05	
	solcap_snp_c2_17896	41.14	
	solcap_snp_c2_17925	41.39	
	solcap_snp_c2_42169	41.49	G227-2
	solcap_snp_c1_16170	41.52	G227-2
	solcap_snp_c2_50394	41.7	
	solcap_snp_c2_49495	41.93	G227-2
	solcap_snp_c2_42172	41.98	G227-2
	solcap_snp_c1_12382	42.05	G227-2
	solcap_snp_c1_10494	42.15	G227-2
	solcap_snp_c1_12377	42.23	G227-2
	solcap_snp_c1_10492	44.11	
	solcap_snp_c2_35165	44.13	G227-2
	solcap_snp_c2_40610	44.41	G227-2
	solcap_snp_c1_10491	44.68	
	solcap_snp_c2_35113	45.75	
	solcap_snp_c2_35147	46.16	
	solcap_snp_c1_15466	46.89	
	solcap_snp_c1_11955	47	
	solcap_snp_c2_40638	47.51	JL
	solcap_snp_c1_11972	47.89	
	solcap_snp_c2_25766	47.95	G227-2
	solcap_snp_c1_15481	48.22	JL
	solcap_snp_c2_42128	48.63	G227-2
	solcap_snp_c2_42127	48.63	G227-2
	solcap_snp_c1_8113	49.1	JL
	solcap_snp_c1_8091	49.28	G227-2
	solcap_snp_c2_25897	50	JL
	solcap_snp_c1_8118	52.57	
	solcap_snp_c2_42130	52.67	JL
	solcap_snp_c2_25896	53.06	
	solcap_snp_c1_2641	54.71	
	solcap_snp_c1_2574	56.56	
	solcap_snp_c1_2587	57.2	JL
	solcap_snp_c1_2632	57.2	JL
	solcap_snp_c2_7565	57.41	JL
	solcap_snp_c2_7559	57.52	JL
	solcap_snp_c1_2656	58.42	JL
	solcap_snp_c2_7422	58.73	JL
	solcap_snp_c1_15746	58.77	JL
	solcap_snp_c1_16542	58.83	
	solcap_snp_c2_7426	59.58	
	solcap_snp_c1_16540	60.43	
	solcap_snp_c1_7346	62.81	
	solcap_snp_c2_43348	64.38	JL
	solcap_snp_c2_15066	65.18	JL
	solcap_snp_c2_24869	65.6	JL
	solcap_snp_c2_35701	66.11	JL
	solcap_snp_c1_8490	67.06	
	solcap_snp_c2_27271	68.5	
	solcap_snp_c2_35810	70.49	JL
	solcap_snp_c2_43350	70.62	
	solcap_snp_c2_27372	70.71	G227-2
	solcap_snp_c2_15047	70.76	
	solcap_snp_c1_12771	71.24	
	solcap_snp_c2_35690	71.37	JL
	solcap_snp_c2_27270	71.69	G227-2
	solcap_snp_c1_4885	71.81	
	solcap_snp_c1_4873	72.6	
	solcap_snp_c2_42570	72.82	
	solcap_snp_c2_15070	73.11	
	solcap_snp_c2_15018	74.07	
	solcap_snp_c1_7872	74.19	
	solcap_snp_c2_15021	74.21	
	solcap_snp_c2_43408	74.5	G227-2
	solcap_snp_c1_7876	75.69	G227-2
	solcap_snp_c1_7848	75.71	
	solcap_snp_c1_7867	75.74	
	solcap_snp_c1_7871	76.25	
	solcap_snp_c2_15065	76.83	G227-2
	solcap_snp_c2_35692	77.06	G227-2
	solcap_snp_c1_10607	77.7	
	solcap_snp_c2_38555	78.2	
	solcap_snp_c2_38552	83.12	G227-2
	solcap_snp_c1_10593	83.47	G227-2
	solcap_snp_c2_47202	86.31	
	solcap_snp_c2_47200	89.89	G227-2
			
CHR 3	solcap_snp_c2_36264	0	
	solcap_snp_c2_20164	3.57	
	solcap_snp_c2_52806	5.83	G227-2
	solcap_snp_c2_36231	6.15	G227-2
	solcap_snp_c2_17218	7.22	JL
	solcap_snp_c1_12821	8.28	G227-2
	solcap_snp_c2_52813	8.67	JL
	solcap_snp_c2_54290	9.23	G227-2
	solcap_snp_c2_54286	9.23	G227-2
	solcap_snp_c1_15783	9.23	G227-2
	solcap_snp_c1_14813	9.6	JL
	solcap_snp_c2_52811	11.44	
	solcap_snp_c2_52800	11.44	
	solcap_snp_c2_51389	12.87	JL
	solcap_snp_c1_5388	13.33	JL
	solcap_snp_c2_52815	13.44	JL
	solcap_snp_c1_15782	13.44	JL
	solcap_snp_c2_16675	15.62	
	solcap_snp_c2_29441	16.7	JL
	solcap_snp_c2_17279	17.42	JL
	solcap_snp_c2_16571	17.93	
	solcap_snp_c1_8970	18.24	JL
	solcap_snp_c1_13059	19.49	
	solcap_snp_c2_52467	20.9	
	solcap_snp_c1_12182	21.15	
	solcap_snp_c2_5263	21.6	JL
	solcap_snp_c2_5256	21.6	JL
	solcap_snp_c2_5235	21.95	JL
	solcap_snp_c2_16567	22.97	G227-2
	solcap_snp_c2_53606	24.05	
	solcap_snp_c1_10555	26.72	JL
	solcap_snp_c2_5238	26.74	
	solcap_snp_c2_5267	27.56	
	solcap_snp_c2_35572	27.57	JL
	solcap_snp_c1_450	28.85	JL
	solcap_snp_c2_5226	29.23	
	solcap_snp_c1_1918	29.23	
	solcap_snp_c2_5227	29.23	
	solcap_snp_c2_54674	29.23	
	solcap_snp_c2_5239	29.57	
	solcap_snp_c2_5234	29.8	
	solcap_snp_c2_35553	30.48	
	solcap_snp_c1_15204	30.81	
	solcap_snp_c1_13652	31.04	
	solcap_snp_c1_16381	31.2	G227-2
	solcap_snp_c1_16382	31.2	G227-2
	solcap_snp_c2_5732	31.23	
	solcap_snp_c2_41056	31.75	
	solcap_snp_c2_35358	31.87	G227-2
	solcap_snp_c2_41055	32	
	solcap_snp_c2_41071	32.22	
	solcap_snp_c2_36018	32.42	JL
	solcap_snp_c2_41163	32.55	
	solcap_snp_c2_51096	33.09	
	solcap_snp_c1_14975	33.38	
	solcap_snp_c1_14973	33.38	
	solcap_snp_c2_43262	33.49	
	solcap_snp_c2_43270	33.86	
	solcap_snp_c2_56635	34.77	
	solcap_snp_c2_30741	35.37	
	solcap_snp_c1_15925	35.72	
	solcap_snp_c2_54687	35.72	
	solcap_snp_c1_9268	36.59	
	solcap_snp_c2_49970	37.6	
	solcap_snp_c2_52495	37.7	
	solcap_snp_c2_36468	37.71	
	solcap_snp_c1_7133	37.71	
	solcap_snp_c1_15926	37.72	JL
	solcap_snp_c1_15343	38.09	
	solcap_snp_c1_11350	38.79	
	solcap_snp_c1_7139	38.91	
	solcap_snp_c2_38047	39.44	JL
	solcap_snp_c2_55729	39.47	
	solcap_snp_c2_48364	39.68	G227-2
	solcap_snp_c2_37993	39.68	G227-2
	solcap_snp_c2_38058	39.7	G227-2
	solcap_snp_c2_49976	39.77	
	solcap_snp_c2_48370	39.84	
	solcap_snp_c2_37982	40.12	G227-2
	solcap_snp_c2_48385	41.04	JL
	solcap_snp_c2_48378	42.26	
	solcap_snp_c2_42312	42.66	G227-2
	solcap_snp_c2_48386	42.74	
	solcap_snp_c2_48388	44.6	
	solcap_snp_c2_24983	44.84	G227-2
	solcap_snp_c2_42306	44.84	G227-2
	solcap_snp_c2_57349	44.84	G227-2
	solcap_snp_c1_16679	44.86	
	solcap_snp_c2_48381	45.12	JL
	solcap_snp_c2_48389	45.52	JL
	solcap_snp_c1_6864	47.62	
	solcap_snp_c2_45698	48.05	G227-2
	solcap_snp_c2_45703	48.52	G227-2
	solcap_snp_c2_46592	48.67	G227-2
	solcap_snp_c1_9161	48.67	G227-2
	solcap_snp_c2_45702	48.67	G227-2
	solcap_snp_c2_45699	48.67	G227-2
	solcap_snp_c1_9153	48.86	
	solcap_snp_c1_4444	49.07	
	solcap_snp_c2_13821	49.75	
	solcap_snp_c1_6355	49.77	G227-2
	solcap_snp_c2_2138	51.63	
	solcap_snp_c2_20347	51.77	
	solcap_snp_c2_55283	52.1	
	solcap_snp_c2_55280	52.1	
	solcap_snp_c1_8036	53.03	
	solcap_snp_c2_25653	53.46	
	solcap_snp_c2_57860	54.84	
	solcap_snp_c2_17552	56.4	JL
	solcap_snp_c2_57865	56.4	JL
	solcap_snp_c2_29643	56.52	
	solcap_snp_c2_25654	56.65	JL
	solcap_snp_c2_55276	56.65	JL
	solcap_snp_c2_20227	57.5	JL
	solcap_snp_c2_20069	57.5	JL
	solcap_snp_c2_20077	57.5	JL
	solcap_snp_c2_20097	57.5	JL
	solcap_snp_c2_20113	57.5	JL
	solcap_snp_c2_29639	57.93	G227-2
	solcap_snp_c2_1556	60.65	JL
	solcap_snp_c1_4542	61.2	JL
	solcap_snp_c2_1724	61.45	JL
	solcap_snp_c2_1720	62.4	JL
	solcap_snp_c2_1718	62.4	JL
	solcap_snp_c2_1719	62.4	JL
	solcap_snp_c1_4577	62.68	JL
	solcap_snp_c2_55882	63.25	JL
	solcap_snp_c2_17648	63.25	JL
	solcap_snp_c2_1844	63.45	JL
	solcap_snp_c2_17667	63.83	JL
	solcap_snp_c1_6332	64.22	
	solcap_snp_c2_1725	65.59	JL
	solcap_snp_c2_47510	67.32	
	solcap_snp_c1_398	67.5	
	solcap_snp_c2_22466	67.53	JL
	solcap_snp_c1_432	68.42	
	solcap_snp_c2_1616	69.48	
	solcap_snp_c2_1688	69.77	
	solcap_snp_c2_55885	71.93	
	solcap_snp_c2_18268	72.14	JL
	solcap_snp_c1_7112	73.13	
	solcap_snp_c1_7111	73.13	
	solcap_snp_c1_5951	73.15	JL
	solcap_snp_c2_26402	74.82	JL
	solcap_snp_c2_26375	75.75	JL
	solcap_snp_c2_429	76.32	JL
	solcap_snp_c2_422	76.32	JL
	solcap_snp_c2_400	76.32	JL
	solcap_snp_c2_26417	76.89	JL
	solcap_snp_c2_308	77.01	JL
	solcap_snp_c2_245	77.01	JL
	solcap_snp_c2_149	77.28	JL
	solcap_snp_c2_133	77.28	JL
	solcap_snp_c1_7096	77.33	G227-2
	solcap_snp_c2_18463	78.15	
	solcap_snp_c1_15547	79.22	
	solcap_snp_c2_18503	79.22	
	solcap_snp_c2_18269	82.28	G227-2
	solcap_snp_c2_26320	82.47	G227-2
	solcap_snp_c1_108	83.11	G227-2
	solcap_snp_c2_326	83.11	G227-2
	solcap_snp_c2_26454	85.74	G227-2
	solcap_snp_c1_16472	88.51	JL
	solcap_snp_c2_578	89.7	JL
	solcap_snp_c2_164	91.09	JL
	solcap_snp_c2_9498	95.5	JL
			
CHR 4	solcap_snp_c2_31713	0	JL
	solcap_snp_c1_13859	0.77	
	solcap_snp_c1_16358	1.21	
	solcap_snp_c2_31719	4.01	G227-2
	solcap_snp_c2_31733	6.75	
	solcap_snp_c2_11490	6.99	JL
	solcap_snp_c2_21858	7.12	G227-2
	solcap_snp_c1_6898	7.95	G227-2
	solcap_snp_c2_26812	8.03	G227-2
	solcap_snp_c2_21867	8.33	JL
	solcap_snp_c2_21842	8.76	JL
	solcap_snp_c2_21915	9.51	
	solcap_snp_c2_11568	10.39	
	solcap_snp_c2_11435	10.41	
	solcap_snp_c2_11571	10.71	G227-2
	solcap_snp_c2_11569	10.71	G227-2
	solcap_snp_c2_47320	11.17	
	solcap_snp_c2_48871	11.41	
	solcap_snp_c2_21924	13.16	
	solcap_snp_c2_11488	15.09	
	solcap_snp_c1_9546	15.82	JL
	solcap_snp_c1_3740	15.83	
	solcap_snp_c2_26842	15.97	JL
	solcap_snp_c2_11534	16.89	
	solcap_snp_c1_6890	16.98	JL
	solcap_snp_c2_44609	17.73	
	solcap_snp_c1_8348	17.82	G227-2
	solcap_snp_c2_26791	17.82	G227-2
	solcap_snp_c1_16079	18.9	JL
	solcap_snp_c1_8353	20.15	
	solcap_snp_c1_16643	20.63	
	solcap_snp_c2_26811	21.09	
	solcap_snp_c1_5209	21.11	
	solcap_snp_c1_8368	21.14	JL
	solcap_snp_c1_9476	21.18	JL
	solcap_snp_c1_3316	21.71	JL
	solcap_snp_c2_31358	21.77	JL
	solcap_snp_c1_3436	21.97	JL
	solcap_snp_c1_3319	22.11	
	solcap_snp_c2_44620	22.36	G227-2
	solcap_snp_c1_3310	22.5	JL
	solcap_snp_c1_14569	22.64	
	solcap_snp_c2_54077	22.8	G227-2
	solcap_snp_c1_16258	23.33	G227-2
	solcap_snp_c2_26773	23.73	JL
	solcap_snp_c1_2681	23.91	JL
	solcap_snp_c2_51560	24.03	
	solcap_snp_c2_55090	24.31	JL
	solcap_snp_c2_26790	24.61	JL
	solcap_snp_c2_26800	24.63	JL
	solcap_snp_c2_16720	24.98	JL
	solcap_snp_c2_54605	25.03	G227-2
	solcap_snp_c2_43229	25.03	G227-2
	solcap_snp_c1_14039	25.04	
	solcap_snp_c1_9837	25.68	JL
	solcap_snp_c2_29468	25.68	JL
	solcap_snp_c2_16744	25.72	JL
	solcap_snp_c1_16534	25.98	JL
	solcap_snp_c1_14442	25.98	JL
	solcap_snp_c1_15530	26.06	G227-2
	solcap_snp_c1_11791	26.51	JL
	solcap_snp_c2_16722	26.9	G227-2
	solcap_snp_c2_39856	27.28	JL
	solcap_snp_c2_51559	27.52	
	solcap_snp_c2_48074	27.67	
	solcap_snp_c1_15085	28.09	G227-2
	solcap_snp_c1_6036	28.11	
	solcap_snp_c2_56254	28.2	
	solcap_snp_c2_56253	28.2	
	solcap_snp_c1_10941	28.44	G227-2
	solcap_snp_c1_13125	28.44	G227-2
	solcap_snp_c1_11406	28.44	G227-2
	solcap_snp_c2_56256	28.54	G227-2
	solcap_snp_c2_47244	28.61	
	solcap_snp_c1_6126	28.63	
	solcap_snp_c1_6040	28.94	
	solcap_snp_c2_45034	29.16	
	solcap_snp_c1_3443	29.61	G227-2
	solcap_snp_c2_54533	29.76	
	solcap_snp_c1_15983	31.12	
	solcap_snp_c2_48691	32.54	JL
	solcap_snp_c2_53566	33.2	JL
	solcap_snp_c2_45035	33.24	JL
	solcap_snp_c1_15513	34.5	
	solcap_snp_c1_16625	35.31	
	solcap_snp_c1_15982	35.38	
	solcap_snp_c2_52887	35.7	JL
	solcap_snp_c2_52884	35.7	JL
	solcap_snp_c2_54887	35.7	JL
	solcap_snp_c1_6905	36.27	
	solcap_snp_c2_43998	37.37	JL
	solcap_snp_c2_36027	38.1	G227-2
	solcap_snp_c2_34948	38.44	JL
	solcap_snp_c2_34957	38.99	JL
	solcap_snp_c2_34958	39.35	
	solcap_snp_c2_54335	39.37	
	solcap_snp_c2_39801	39.75	
	solcap_snp_c1_10750	40.93	JL
	solcap_snp_c2_36045	41.65	JL
	solcap_snp_c1_12945	41.98	JL
	solcap_snp_c1_11363	42.08	
	solcap_snp_c1_11758	43.09	JL
	solcap_snp_c2_39804	46.31	
	solcap_snp_c2_51242	46.61	JL
	solcap_snp_c1_11206	50.15	JL
	solcap_snp_c1_9771	50.31	JL
	solcap_snp_c2_39463	50.74	JL
	solcap_snp_c2_37472	50.85	JL
	solcap_snp_c1_11211	51.63	
	solcap_snp_c2_21479	52.66	G227-2
	solcap_snp_c2_21580	52.66	G227-2
	solcap_snp_c2_39443	54.21	JL
	solcap_snp_c2_26731	54.51	G227-2
	solcap_snp_c2_26681	54.98	G227-2
	solcap_snp_c2_26688	54.98	G227-2
	solcap_snp_c1_6758	55.3	
	solcap_snp_c2_43735	55.44	
	solcap_snp_c2_21590	55.52	JL
	solcap_snp_c2_21573	55.74	
	solcap_snp_c2_55772	56	G227-2
	solcap_snp_c2_21572	56.12	
	solcap_snp_c1_6748	56.27	
	solcap_snp_c2_21578	56.62	
	solcap_snp_c2_39448	56.78	
	solcap_snp_c2_26713	57.08	G227-2
	solcap_snp_c2_39327	57.37	JL
	solcap_snp_c2_43748	57.47	
	solcap_snp_c1_8328	57.99	
	solcap_snp_c1_8330	58.56	G227-2
	solcap_snp_c2_26758	58.73	
	solcap_snp_c2_39447	60.99	JL
	solcap_snp_c1_12564	61.87	JL
	solcap_snp_c1_11639	61.87	JL
	solcap_snp_c2_26741	63.14	JL
	solcap_snp_c1_8319	63.25	JL
	solcap_snp_c2_26744	64	
	solcap_snp_c2_34868	64.75	G227-2
	solcap_snp_c2_44640	64.98	JL
	solcap_snp_c2_38611	65.14	
	solcap_snp_c2_32056	65.4	JL
	solcap_snp_c1_13085	66.25	
	solcap_snp_c2_52205	66.48	JL
	solcap_snp_c2_52206	66.65	JL
	solcap_snp_c2_34872	66.73	
	solcap_snp_c2_12924	67.17	
	solcap_snp_c1_10425	67.33	G227-2
	solcap_snp_c2_12976	67.72	
	solcap_snp_c2_34863	67.74	
	solcap_snp_c2_19584	67.84	JL
	solcap_snp_c1_4180	68.59	
	solcap_snp_c2_12913	68.97	
	solcap_snp_c1_13172	69.52	G227-2
	solcap_snp_c1_9619	69.81	
	solcap_snp_c2_12957	70.32	
	solcap_snp_c2_54446	70.52	G227-2
	solcap_snp_c1_15237	70.66	G227-2
	solcap_snp_c1_10178	70.91	
	solcap_snp_c2_34017	70.91	
	solcap_snp_c2_52203	71.22	G227-2
	solcap_snp_c2_52196	71.22	G227-2
	solcap_snp_c2_52195	71.24	G227-2
	solcap_snp_c2_34867	71.41	G227-2
	solcap_snp_c2_34866	71.67	G227-2
	solcap_snp_c2_34861	71.67	G227-2
	solcap_snp_c2_12921	71.9	
	solcap_snp_c1_13077	72.05	G227-2
	solcap_snp_c2_12930	72.08	
	solcap_snp_c2_12928	72.17	JL
	solcap_snp_c1_4178	73.22	G227-2
	solcap_snp_c2_12954	73.22	G227-2
	solcap_snp_c1_4162	73.32	G227-2
	solcap_snp_c1_4175	73.51	G227-2
	solcap_snp_c1_4172	73.51	G227-2
	solcap_snp_c1_4140	73.57	
	solcap_snp_c1_3166	73.79	G227-2
	solcap_snp_c1_4109	75.14	G227-2
	solcap_snp_c1_3545	76.56	JL
	solcap_snp_c1_10202	76.91	
	solcap_snp_c2_34019	77.22	JL
	solcap_snp_c1_10714	77.92	JL
	solcap_snp_c1_10715	78.45	JL
	solcap_snp_c2_35959	78.45	JL
	solcap_snp_c1_3515	78.64	JL
	solcap_snp_c2_10690	78.64	JL
	solcap_snp_c1_10196	78.83	G227-2
	solcap_snp_c2_35997	78.96	JL
	solcap_snp_c2_10617	80.36	
	solcap_snp_c2_10797	81.76	
	solcap_snp_c1_3484	82.43	
	solcap_snp_c2_10802	82.93	
	solcap_snp_c2_10819	83.06	
	solcap_snp_c2_10615	85.31	
			
CHR 5	solcap_snp_c2_23803	0	
	solcap_snp_c2_23678	1.88	
	solcap_snp_c2_23780	4.78	G227-2
	solcap_snp_c1_7632	7.64	JL
	solcap_snp_c2_23652	7.86	JL
	solcap_snp_c2_23828	7.88	
	solcap_snp_c2_23829	7.95	
	solcap_snp_c2_23842	8.03	
	solcap_snp_c2_23831	8.05	
	solcap_snp_c2_40379	8.42	G227-2
	solcap_snp_c2_23727	8.49	JL
	solcap_snp_c2_23643	8.52	G227-2
	solcap_snp_c2_23836	9.11	
	solcap_snp_c2_33509	9.17	G227-2
	solcap_snp_c2_33532	9.31	G227-2
	solcap_snp_c2_33512	9.69	
	solcap_snp_c2_33563	10.59	
	solcap_snp_c2_23834	10.66	G227-2
	solcap_snp_c2_33518	10.97	
	solcap_snp_c2_33521	11.27	
	solcap_snp_c2_33513	11.49	
	solcap_snp_c2_33522	11.7	
	solcap_snp_c2_33519	11.87	JL
	solcap_snp_c2_33514	11.87	JL
	solcap_snp_c2_23832	12.31	G227-2
	solcap_snp_c2_23843	12.31	G227-2
	solcap_snp_c1_15684	12.99	G227-2
	solcap_snp_c2_23738	13.42	JL
	solcap_snp_c2_33520	13.51	G227-2
	solcap_snp_c2_23841	13.68	JL
	solcap_snp_c2_11747	13.81	
	solcap_snp_c2_11725	14.46	JL
	solcap_snp_c2_11707	14.46	JL
	solcap_snp_c2_11695	14.55	
	solcap_snp_c2_11685	14.68	JL
	solcap_snp_c2_11766	14.69	
	solcap_snp_c2_11734	15.26	G227-2
	solcap_snp_c2_11696	15.45	
	solcap_snp_c2_33517	16.01	G227-2
	solcap_snp_c1_10042	16.01	G227-2
	solcap_snp_c1_3793	19.49	
	solcap_snp_c2_22959	19.88	
	solcap_snp_c2_22986	20.59	
	solcap_snp_c2_23056	21.54	
	solcap_snp_c2_50421	24.59	
	solcap_snp_c2_12498	24.63	G227-2
	solcap_snp_c2_50308	24.63	G227-2
	solcap_snp_c2_51478	26.06	G227-2
	solcap_snp_c2_47649	26.14	
	solcap_snp_c2_47607	26.96	
	solcap_snp_c1_14840	27.59	
	solcap_snp_c2_47608	28.09	G227-2
	solcap_snp_c2_47661	28.2	G227-2
	solcap_snp_c2_47252	29	G227-2
	solcap_snp_c2_47646	29.52	
	solcap_snp_c2_52436	30.44	
	solcap_snp_c2_45539	30.85	G227-2
	solcap_snp_c2_38229	31.01	
	solcap_snp_c2_47648	31.66	
	solcap_snp_c2_47644	31.87	
	solcap_snp_c2_37719	34.27	G227-2
	solcap_snp_c2_37697	34.53	G227-2
	solcap_snp_c2_50301	35.58	JL
	solcap_snp_c2_45517	36.02	
	solcap_snp_c2_37692	36.67	G227-2
	solcap_snp_c1_11267	38.75	
	solcap_snp_c2_38193	39.55	JL
	solcap_snp_c2_47284	39.63	JL
	solcap_snp_c1_11078	41.14	G227-2
	solcap_snp_c1_15292	41.24	
	solcap_snp_c2_43523	41.3	
	solcap_snp_c1_14645	42.22	
	solcap_snp_c2_32854	42.32	
	solcap_snp_c2_55894	42.6	
	solcap_snp_c2_43663	45.06	
	solcap_snp_c2_51899	46.47	G227-2
	solcap_snp_c2_54598	47.18	
	solcap_snp_c2_44034	50.06	G227-2
	solcap_snp_c2_24329	50.39	G227-2
	solcap_snp_c2_38738	50.6	
	solcap_snp_c2_53307	50.8	
	solcap_snp_c2_49286	51.16	
	solcap_snp_c1_15864	51.19	G227-2
	solcap_snp_c2_57241	51.71	G227-2
	solcap_snp_c2_57242	51.88	G227-2
	solcap_snp_c1_12966	51.96	G227-2
	solcap_snp_c2_38252	52.19	G227-2
	solcap_snp_c2_51980	52.22	G227-2
	solcap_snp_c2_37554	52.34	JL
	solcap_snp_c2_52053	52.79	
	solcap_snp_c1_5058	52.97	
	solcap_snp_c1_15249	52.97	
	solcap_snp_c2_48317	53.28	
	solcap_snp_c2_43568	53.29	G227-2
	solcap_snp_c2_44073	53.29	G227-2
	solcap_snp_c2_15722	53.3	
	solcap_snp_c2_50226	53.3	
	solcap_snp_c2_49666	53.59	
	solcap_snp_c2_52058	53.72	
	solcap_snp_c2_43566	53.78	JL
	solcap_snp_c1_1802	53.9	G227-2
	solcap_snp_c2_48422	53.94	
	solcap_snp_c2_50231	54.33	G227-2
	solcap_snp_c2_5215	55.43	
	solcap_snp_c2_5214	55.5	
	solcap_snp_c2_5156	55.66	G227-2
	solcap_snp_c2_5006	55.8	
	solcap_snp_c2_13865	57.05	JL
	solcap_snp_c1_4455	57.12	JL
	solcap_snp_c1_1881	57.46	JL
	solcap_snp_c2_5221	57.47	JL
	solcap_snp_c2_40803	58.4	
	solcap_snp_c1_13068	58.87	
	solcap_snp_c2_50841	59.55	
	solcap_snp_c1_15965	59.57	
	solcap_snp_c2_44375	59.61	G227-2
	solcap_snp_c2_50838	59.82	
	solcap_snp_c2_46952	60.73	G227-2
	solcap_snp_c1_11997	60.82	G227-2
	solcap_snp_c1_12003	60.82	G227-2
	solcap_snp_c2_40776	60.92	JL
	solcap_snp_c1_12015	60.92	JL
	solcap_snp_c2_42387	61.31	G227-2
	solcap_snp_c1_12014	61.72	JL
	solcap_snp_c1_12420	62.15	G227-2
	solcap_snp_c1_12443	62.15	G227-2
	solcap_snp_c2_51578	62.35	JL
	solcap_snp_c2_51591	62.35	JL
	solcap_snp_c1_14684	62.49	G227-2
	solcap_snp_c1_3393	62.6	JL
	solcap_snp_c2_42374	63.1	G227-2
	solcap_snp_c2_46941	63.68	G227-2
	solcap_snp_c2_49116	63.92	
	solcap_snp_c2_49128	64.28	
	solcap_snp_c1_12447	64.4	G227-2
	solcap_snp_c2_10319	65.67	G227-2
	solcap_snp_c1_12419	65.72	G227-2
	solcap_snp_c2_10411	66.21	G227-2
	solcap_snp_c2_10338	66.36	G227-2
	solcap_snp_c2_10287	66.36	G227-2
	solcap_snp_c1_3392	67.3	
	solcap_snp_c2_54370	68.69	G227-2
	solcap_snp_c2_8432	70.28	G227-2
	solcap_snp_c2_42405	72.25	G227-2
	solcap_snp_c2_8513	72.48	G227-2
	solcap_snp_c2_55240	72.55	G227-2
	solcap_snp_c2_42451	73.76	
	solcap_snp_c2_8427	74.13	
	solcap_snp_c2_8430	75.19	JL
	solcap_snp_c2_8431	75.42	
	solcap_snp_c2_42475	75.49	JL
	solcap_snp_c2_3449	76.53	G227-2
	solcap_snp_c2_8428	76.62	
	solcap_snp_c2_8295	77.71	
	solcap_snp_c2_8256	78.02	
	solcap_snp_c2_8460	78.27	
	solcap_snp_c2_8519	79	
	solcap_snp_c2_8510	79	
	solcap_snp_c2_8278	79.75	
	solcap_snp_c2_42455	82	
	solcap_snp_c1_1163	82.45	G227-2
	solcap_snp_c2_8210	84.04	
	solcap_snp_c1_1250	84.7	G227-2
	solcap_snp_c1_1195	84.8	G227-2
	solcap_snp_c2_3451	87.22	
	solcap_snp_c1_1249	87.44	
	solcap_snp_c1_1094	87.6	
			
CHR 6	solcap_snp_c1_15726	0	G227-2
	solcap_snp_c1_9229	0	G227-2
	solcap_snp_c2_30511	1.84	G227-2
	solcap_snp_c2_30534	1.84	G227-2
	solcap_snp_c2_30612	3.22	G227-2
	solcap_snp_c2_36400	3.93	G227-2
	solcap_snp_c1_9250	4.1	
	solcap_snp_c1_9224	4.98	G227-2
	solcap_snp_c2_36460	6	G227-2
	solcap_snp_c2_36370	6	G227-2
	solcap_snp_c2_53250	6.73	G227-2
	solcap_snp_c2_36388	11.09	
	solcap_snp_c2_27563	11.37	
	solcap_snp_c2_27620	11.46	G227-2
	solcap_snp_c2_56259	11.52	
	solcap_snp_c2_3109	13.67	
	solcap_snp_c2_27565	14.12	G227-2
	solcap_snp_c2_3162	16.48	
	solcap_snp_c2_56971	17.76	G227-2
	solcap_snp_c2_3163	17.79	
	solcap_snp_c2_3155	17.97	JL
	solcap_snp_c1_925	18.12	
	solcap_snp_c2_36714	18.25	
	solcap_snp_c2_3146	19.76	G227-2
	solcap_snp_c1_10934	21.05	JL
	solcap_snp_c1_10932	21.05	JL
	solcap_snp_c1_16656	21.52	G227-2
	solcap_snp_c2_46993	21.63	
	solcap_snp_c2_36706	21.94	JL
	solcap_snp_c1_9601	21.94	JL
	solcap_snp_c2_33932	22.3	
	solcap_snp_c2_24266	22.49	
	solcap_snp_c1_10938	22.68	JL
	solcap_snp_c2_50180	22.95	JL
	solcap_snp_c2_24279	22.97	
	solcap_snp_c1_10901	23.53	JL
	solcap_snp_c2_50215	23.67	JL
	solcap_snp_c2_38663	23.91	G227-2
	solcap_snp_c2_56794	24.27	JL
	solcap_snp_c2_32894	24.27	JL
	solcap_snp_c2_17379	24.37	JL
	solcap_snp_c1_10560	24.37	JL
	solcap_snp_c2_50222	24.42	JL
	solcap_snp_c1_3689	25.01	JL
	solcap_snp_c2_11286	25.11	JL
	solcap_snp_c2_11313	25.11	JL
	solcap_snp_c1_8603	25.26	JL
	solcap_snp_c2_27863	25.26	JL
	solcap_snp_c2_26498	25.53	
	solcap_snp_c2_12402	25.53	
	solcap_snp_c2_55661	25.78	
	solcap_snp_c2_11287	25.93	JL
	solcap_snp_c1_3687	26.62	JL
	solcap_snp_c1_8594	27.08	JL
	solcap_snp_c2_24311	28.86	
	solcap_snp_c2_24297	28.88	G227-2
	solcap_snp_c2_37611	29.31	JL
	solcap_snp_c2_42349	31.79	G227-2
	solcap_snp_c2_37615	32.05	
	solcap_snp_c1_12691	32.14	
	solcap_snp_c2_37603	32.36	G227-2
	solcap_snp_c2_33375	32.88	
	solcap_snp_c2_43058	34.01	JL
	solcap_snp_c2_54220	34.57	
	solcap_snp_c2_43068	35.12	G227-2
	solcap_snp_c2_31585	35.38	
	solcap_snp_c2_51762	35.49	JL
	solcap_snp_c2_51771	36.33	G227-2
	solcap_snp_c2_31642	36.37	
	solcap_snp_c2_40242	37.17	JL
	solcap_snp_c2_56055	38.96	JL
	solcap_snp_c2_33346	40.67	JL
	solcap_snp_c2_54029	40.9	
	solcap_snp_c2_43123	41.33	
	solcap_snp_c2_52390	42.31	
	solcap_snp_c1_16470	42.65	
	solcap_snp_c2_57408	42.69	
	solcap_snp_c1_11275	43.14	
	solcap_snp_c1_11276	43.14	
	solcap_snp_c2_37762	43.92	JL
	solcap_snp_c1_12051	44.02	
	solcap_snp_c2_37756	44.06	
	solcap_snp_c2_55700	44.06	
	solcap_snp_c2_57989	44.24	
	solcap_snp_c2_39576	44.68	
	solcap_snp_c1_11707	44.68	
	solcap_snp_c2_52767	44.7	
	solcap_snp_c2_53053	44.88	
	solcap_snp_c2_49883	44.88	
	solcap_snp_c2_40260	45.03	JL
	solcap_snp_c2_47782	45.25	
	solcap_snp_c2_36123	45.5	JL
	solcap_snp_c2_25947	47.07	
	solcap_snp_c2_25959	47.13	JL
	solcap_snp_c2_47495	47.41	G227-2
	solcap_snp_c1_8132	48.12	
	solcap_snp_c1_15755	48.9	G227-2
	solcap_snp_c2_46171	48.9	G227-2
	solcap_snp_c2_49885	49.44	
	solcap_snp_c2_16785	50.02	G227-2
	solcap_snp_c2_52763	50.53	JL
	solcap_snp_c2_31981	51.54	
	solcap_snp_c1_8140	51.58	
	solcap_snp_c2_31893	51.86	
	solcap_snp_c2_31913	51.88	JL
	solcap_snp_c2_16863	52.63	
	solcap_snp_c2_16777	52.75	
	solcap_snp_c1_8136	54.01	JL
	solcap_snp_c2_31887	54.92	JL
	solcap_snp_c2_31931	55.74	JL
	solcap_snp_c2_50595	56.7	JL
	solcap_snp_c1_2117	57.88	
	solcap_snp_c2_16771	57.93	JL
	solcap_snp_c1_2065	58.37	
	solcap_snp_c1_10109	59.25	
	solcap_snp_c1_2091	59.35	
	solcap_snp_c2_5850	59.84	
	solcap_snp_c2_5856	59.84	
	solcap_snp_c2_31144	60	
	solcap_snp_c2_5869	60.12	
	solcap_snp_c1_15374	60.63	JL
	solcap_snp_c2_31082	62.17	JL
	solcap_snp_c1_10646	62.17	JL
	solcap_snp_c2_8650	62.46	
	solcap_snp_c2_5812	63.19	
	solcap_snp_c2_5828	63.22	JL
	solcap_snp_c2_33777	64.42	
	solcap_snp_c1_10130	64.53	
	solcap_snp_c1_13135	64.87	
	solcap_snp_c1_2064	65.04	
	solcap_snp_c2_8904	65.05	
	solcap_snp_c2_8966	65.5	
	solcap_snp_c1_3003	65.68	
	solcap_snp_c1_2086	65.73	
	solcap_snp_c2_8999	65.98	JL
	solcap_snp_c1_2953	66.07	
	solcap_snp_c1_2960	66.07	
	solcap_snp_c1_2944	66.33	
	solcap_snp_c2_56141	66.43	JL
	solcap_snp_c1_13155	66.97	
	solcap_snp_c2_8822	67.12	
	solcap_snp_c2_8744	68.13	JL
	solcap_snp_c1_7029	70.95	JL
	solcap_snp_c2_22289	71.3	JL
	solcap_snp_c2_24115	72.61	JL
	solcap_snp_c1_11137	72.84	
	solcap_snp_c2_37339	72.86	
	solcap_snp_c2_37350	73.05	
	solcap_snp_c1_6992	73.46	
	solcap_snp_c1_7005	73.55	JL
	solcap_snp_c2_29204	73.76	G227-2
	solcap_snp_c2_29169	73.98	
	solcap_snp_c1_11139	74.33	JL
	solcap_snp_c2_24229	74.83	JL
	solcap_snp_c1_8867	75.19	JL
	solcap_snp_c1_3081	76.25	JL
	solcap_snp_c2_1950	76.9	
	solcap_snp_c1_8679	77.77	G227-2
	solcap_snp_c1_16127	78.31	G227-2
	solcap_snp_c2_29165	78.7	G227-2
	solcap_snp_c2_9292	80.45	G227-2
	solcap_snp_c2_50797	80.48	
	solcap_snp_c1_13951	81.22	
	solcap_snp_c1_11144	81.29	
	solcap_snp_c2_41210	82.25	G227-2
	solcap_snp_c2_41189	82.25	G227-2
	solcap_snp_c2_9038	85.01	G227-2
	solcap_snp_c2_9043	85.57	JL
	solcap_snp_c2_9308	86.45	JL
	solcap_snp_c2_9245	86.84	JL
	solcap_snp_c1_3098	86.84	JL
	solcap_snp_c2_9214	87.78	
	solcap_snp_c2_9137	88.87	G227-2
			
CHR 7	solcap_snp_c2_46106	0	G227-2
	solcap_snp_c1_11520	0.31	
	solcap_snp_c1_15911	0.76	
	solcap_snp_c2_46101	1.52	
	solcap_snp_c2_36068	2.02	G227-2
	solcap_snp_c1_11534	2.7	
	solcap_snp_c1_11525	3.57	
	solcap_snp_c2_38900	4.2	
	solcap_snp_c2_54651	4.34	
	solcap_snp_c1_15913	4.5	JL
	solcap_snp_c2_38873	4.61	
	solcap_snp_c1_15909	7.5	G227-2
	solcap_snp_c1_15914	8.48	
	solcap_snp_c2_26211	8.62	G227-2
	solcap_snp_c2_43960	9.33	JL
	solcap_snp_c2_26296	9.62	
	solcap_snp_c2_26197	12.1	JL
	solcap_snp_c2_26166	12.1	JL
	solcap_snp_c2_36859	13.07	
	solcap_snp_c2_55833	13.62	
	solcap_snp_c1_16221	13.62	
	solcap_snp_c1_8186	14.15	
	solcap_snp_c2_36837	14.96	
	solcap_snp_c2_36818	15.3	
	solcap_snp_c2_46393	15.56	
	solcap_snp_c2_36882	15.77	G227-2
	solcap_snp_c2_26210	15.92	G227-2
	solcap_snp_c2_43574	17.04	
	solcap_snp_c2_46709	18.97	
	solcap_snp_c2_46749	19.8	
	solcap_snp_c2_52374	20.1	
	solcap_snp_c1_15484	20.49	G227-2
	solcap_snp_c2_56660	22.22	
	solcap_snp_c1_13594	22.43	JL
	solcap_snp_c1_15485	23.03	JL
	solcap_snp_c1_11948	23.08	
	solcap_snp_c2_57302	23.27	G227-2
	solcap_snp_c2_45798	23.5	
	solcap_snp_c1_10855	26.3	JL
	solcap_snp_c2_49836	26.3	JL
	solcap_snp_c2_47004	26.52	
	solcap_snp_c1_2404	26.92	JL
	solcap_snp_c2_6616	26.92	JL
	solcap_snp_c2_6609	27.74	
	solcap_snp_c1_2398	27.89	JL
	solcap_snp_c2_6666	28.56	
	solcap_snp_c2_2002	28.6	
	solcap_snp_c2_1993	28.6	
	solcap_snp_c2_4445	28.68	
	solcap_snp_c2_2856	28.93	
	solcap_snp_c1_16450	28.93	
	solcap_snp_c2_13908	29.01	
	solcap_snp_c2_34561	29.37	
	solcap_snp_c1_15700	29.54	
	solcap_snp_c2_6582	29.58	JL
	solcap_snp_c2_4579	29.58	JL
	solcap_snp_c2_11404	30.19	
	solcap_snp_c1_3696	30.35	
	solcap_snp_c1_3150	30.36	G227-2
	solcap_snp_c2_5902	30.46	
	solcap_snp_c2_19707	30.58	
	solcap_snp_c1_13998	30.64	
	solcap_snp_c2_1964	30.92	
	solcap_snp_c2_15923	30.93	
	solcap_snp_c2_2855	31.55	
	solcap_snp_c2_9362	31.84	
	solcap_snp_c1_7382	31.96	
	solcap_snp_c2_4476	32.28	
	solcap_snp_c2_9380	32.85	
	solcap_snp_c1_7515	32.95	G227-2
	solcap_snp_c1_7405	33.12	
	solcap_snp_c2_23354	33.45	
	solcap_snp_c1_7399	33.62	G227-2
	solcap_snp_c1_3141	33.84	JL
	solcap_snp_c2_9359	33.84	JL
	solcap_snp_c2_15908	34.02	
	solcap_snp_c1_7404	35.59	
	solcap_snp_c1_7400	35.92	
	solcap_snp_c1_7381	36.35	
	solcap_snp_c1_7514	36.56	
	solcap_snp_c2_16025	36.59	G227-2
	solcap_snp_c2_44120	37.15	JL
	solcap_snp_c1_5126	37.96	
	solcap_snp_c2_15929	38.69	
	solcap_snp_c1_10011	38.7	JL
	solcap_snp_c1_10012	38.7	JL
	solcap_snp_c1_16194	38.91	
	solcap_snp_c2_16004	39.72	JL
	solcap_snp_c1_5137	40.14	
	solcap_snp_c2_44095	40.41	G227-2
	solcap_snp_c1_13483	40.68	
	solcap_snp_c1_11479	41.03	
	solcap_snp_c1_16195	42.11	
	solcap_snp_c2_44105	42.66	
	solcap_snp_c2_33429	42.81	JL
	solcap_snp_c2_45461	43.59	G227-2
	solcap_snp_c2_33495	44.13	
	solcap_snp_c1_10000	44.5	
	solcap_snp_c2_45436	44.9	
	solcap_snp_c2_25207	45.63	JL
	solcap_snp_c2_45180	46.08	JL
	solcap_snp_c2_45157	48.02	G227-2
	solcap_snp_c2_25205	48.19	
	solcap_snp_c2_45196	48.54	G227-2
	solcap_snp_c1_10031	48.86	G227-2
	solcap_snp_c2_25254	49.25	G227-2
	solcap_snp_c2_25250	49.25	G227-2
	solcap_snp_c2_19899	53.69	G227-2
	solcap_snp_c2_19749	54.56	G227-2
	solcap_snp_c2_19759	54.56	G227-2
	solcap_snp_c2_35052	55.43	G227-2
	solcap_snp_c2_19803	55.57	G227-2
	solcap_snp_c2_19826	55.57	G227-2
	solcap_snp_c2_33019	58	JL
	solcap_snp_c2_26011	58.17	G227-2
	solcap_snp_c2_26003	58.17	G227-2
	solcap_snp_c1_6228	58.69	
	solcap_snp_c1_9878	59.37	G227-2
	solcap_snp_c2_46329	59.58	JL
	solcap_snp_c2_35078	59.65	
	solcap_snp_c1_10457	59.76	
	solcap_snp_c2_33045	60.11	G227-2
	solcap_snp_c2_50620	60.11	
	solcap_snp_c2_26012	60.41	
	solcap_snp_c2_26005	60.41	
	solcap_snp_c2_19746	60.49	JL
	solcap_snp_c2_19748	60.49	JL
	solcap_snp_c1_8150	60.68	
	solcap_snp_c2_26040	60.73	
	solcap_snp_c2_26006	61.12	JL
	solcap_snp_c2_26015	61.12	JL
	solcap_snp_c2_28310	61.55	JL
	solcap_snp_c2_28212	61.55	JL
	solcap_snp_c1_9918	62.44	
	solcap_snp_c1_8708	62.76	G227-2
	solcap_snp_c1_8709	63.73	
	solcap_snp_c2_42756	64.84	G227-2
	solcap_snp_c1_12597	66.77	
	solcap_snp_c2_12526	66.84	
	solcap_snp_c2_12404	67.09	
	solcap_snp_c2_28222	67.33	
	solcap_snp_c2_28167	67.58	
	solcap_snp_c2_12596	68.2	
	solcap_snp_c2_42757	68.61	
	solcap_snp_c2_12530	69.8	
	solcap_snp_c2_12578	72.05	
	solcap_snp_c2_18546	72.24	G227-2
	solcap_snp_c2_12597	72.24	JL
	solcap_snp_c2_16824	73	JL
	solcap_snp_c2_12420	73.77	JL
	solcap_snp_c2_30428	73.86	
	solcap_snp_c2_12411	74.07	JL
	solcap_snp_c2_12622	74.14	JL
	solcap_snp_c2_30460	75.11	
	solcap_snp_c1_8830	76.9	G227-2
	solcap_snp_c2_18549	77.53	
	solcap_snp_c2_33279	78.66	G227-2
	solcap_snp_c2_18666	79.99	
	solcap_snp_c2_51536	80.22	JL
	solcap_snp_c1_5981	81.47	
	solcap_snp_c2_28847	83.06	
	solcap_snp_		
			
CHR 8	solcap_snp_c2_32710	0	G227-2
	solcap_snp_c2_51954	0.51	G227-2
	solcap_snp_c2_54456	0.66	JL
	solcap_snp_c2_29027	4.01	
	solcap_snp_c2_29025	4.26	
	solcap_snp_c1_9786	4.65	G227-2
	solcap_snp_c1_14884	5.16	
	solcap_snp_c2_51957	5.91	G227-2
	solcap_snp_c2_32702	5.91	G227-2
	solcap_snp_c1_8522	7.05	
	solcap_snp_c2_27485	8.01	JL
	solcap_snp_c2_54204	8.06	
	solcap_snp_c1_15756	8.2	
	solcap_snp_c1_8518	9.62	
	solcap_snp_c2_34109	10.45	G227-2
	solcap_snp_c2_50041	11.03	JL
	solcap_snp_c2_53516	11.15	
	solcap_snp_c2_48951	12.32	JL
	solcap_snp_c2_34115	12.41	G227-2
	solcap_snp_c2_57767	12.53	
	solcap_snp_c2_30037	13.97	
	solcap_snp_c1_13229	15.03	JL
	solcap_snp_c2_26893	15.6	JL
	solcap_snp_c2_34142	15.78	
	solcap_snp_c2_44855	15.91	
	solcap_snp_c2_29496	15.92	G227-2
	solcap_snp_c2_34124	16.45	
	solcap_snp_c2_19534	16.85	
	solcap_snp_c2_30104	17.38	
	solcap_snp_c2_12746	18.53	G227-2
	solcap_snp_c2_48953	18.54	
	solcap_snp_c1_8380	18.77	
	solcap_snp_c1_14166	19.49	
	solcap_snp_c2_47900	19.64	G227-2
	solcap_snp_c1_5713	19.64	
	solcap_snp_c2_34564	20.25	G227-2
	solcap_snp_c2_26935	20.54	
	solcap_snp_c2_57849	20.55	G227-2
	solcap_snp_c2_48358	20.55	G227-2
	solcap_snp_c1_6262	20.56	JL
	solcap_snp_c2_34082	20.58	JL
	solcap_snp_c2_33771	21.03	G227-2
	solcap_snp_c2_19426	21.08	G227-2
	solcap_snp_c1_6252	21.13	G227-2
	solcap_snp_c2_7785	21.13	G227-2
	solcap_snp_c1_9167	21.54	JL
	solcap_snp_c2_8169	21.64	G227-2
	solcap_snp_c2_30293	21.82	G227-2
	solcap_snp_c1_11442	22.59	G227-2
	solcap_snp_c2_29282	23.13	
	solcap_snp_c2_34091	23.14	JL
	solcap_snp_c2_32802	23.91	
	solcap_snp_c2_49265	24.9	JL
	solcap_snp_c2_50362	25.12	G227-2
	solcap_snp_c1_11719	25.71	
	solcap_snp_c2_2745	25.91	JL
	solcap_snp_c2_34085	26.33	
	solcap_snp_c2_32809	26.4	
	solcap_snp_c2_51320	26.81	JL
	solcap_snp_c2_49243	26.97	G227-2
	solcap_snp_c1_15044	27.63	JL
	solcap_snp_c2_32280	27.66	G227-2
	solcap_snp_c2_32310	27.71	G227-2
	solcap_snp_c2_56757	27.74	G227-2
	solcap_snp_c1_822	27.81	G227-2
	solcap_snp_c2_57660	28.06	G227-2
	solcap_snp_c2_51312	28.45	JL
	solcap_snp_c2_51374	29.08	
	solcap_snp_c2_45759	29.35	G227-2
	solcap_snp_c2_51329	29.35	G227-2
	solcap_snp_c2_2780	29.7	G227-2
	solcap_snp_c2_51369	29.85	G227-2
	solcap_snp_c1_15046	29.85	G227-2
	solcap_snp_c2_32317	29.85	G227-2
	solcap_snp_c2_44304	30.13	
	solcap_snp_c1_14271	30.14	G227-2
	solcap_snp_c2_45750	30.5	JL
	solcap_snp_c2_33422	30.52	
	solcap_snp_c2_45770	30.75	
	solcap_snp_c2_33381	30.92	G227-2
	solcap_snp_c1_12161	31.11	G227-2
	solcap_snp_c2_44335	31.5	
	solcap_snp_c2_2757	31.73	G227-2
	solcap_snp_c2_32803	32.53	JL
	solcap_snp_c1_816	32.64	G227-2
	solcap_snp_c2_2754	32.64	G227-2
	solcap_snp_c2_18918	34.97	
	solcap_snp_c2_44334	35.04	JL
	solcap_snp_c2_18945	35.88	G227-2
	solcap_snp_c2_51053	39.81	JL
	solcap_snp_c2_41044	40.12	JL
	solcap_snp_c2_44298	40.46	
	solcap_snp_c2_44274	40.46	
	solcap_snp_c1_15416	41.22	JL
	solcap_snp_c2_15859	41.37	JL
	solcap_snp_c2_15818	41.63	
	solcap_snp_c2_15826	42.02	JL
	solcap_snp_c1_5100	42.02	JL
	solcap_snp_c2_51051	42.09	
	solcap_snp_c2_40294	42.31	JL
	solcap_snp_c1_14763	42.57	
	solcap_snp_c2_50151	42.94	JL
	solcap_snp_c2_40290	43.32	JL
	solcap_snp_c2_7353	44	JL
	solcap_snp_c1_15692	44.73	
	solcap_snp_c2_40320	45.2	JL
	solcap_snp_c2_28522	45.54	
	solcap_snp_c2_28580	45.93	JL
	solcap_snp_c2_53903	46.17	
	solcap_snp_c2_28550	46.24	
	solcap_snp_c2_34604	46.58	G227-2
	solcap_snp_c2_34566	46.91	G227-2
	solcap_snp_c1_10390	46.91	G227-2
	solcap_snp_c2_49377	47.62	JL
	solcap_snp_c2_28632	47.62	JL
	solcap_snp_c2_52702	48.64	
	solcap_snp_c2_49379	48.67	
	solcap_snp_c1_13116	48.99	
	solcap_snp_c2_44513	49.14	
	solcap_snp_c2_34635	49.3	G227-2
	solcap_snp_c2_34632	49.3	G227-2
	solcap_snp_c2_52699	49.81	JL
	solcap_snp_c2_49598	50.98	
	solcap_snp_c2_36780	52.89	JL
	solcap_snp_c2_36777	52.92	JL
	solcap_snp_c2_48447	53.49	G227-2
	solcap_snp_c2_48441	54.28	JL
	solcap_snp_c2_56726	54.34	JL
	solcap_snp_c2_36745	55.39	
	solcap_snp_c2_19078	55.88	JL
	solcap_snp_c2_36760	55.94	
	solcap_snp_c2_36731	56.04	JL
	solcap_snp_c2_17060	57.89	
	solcap_snp_c2_19013	58.41	G227-2
	solcap_snp_c2_19085	59.1	
	solcap_snp_c2_34608	59.64	
	solcap_snp_c2_19018	59.87	
	solcap_snp_c1_5587	60.28	JL
	solcap_snp_c1_5560	60.28	JL
	solcap_snp_c1_6046	61.67	
	solcap_snp_c2_19020	62.08	
	solcap_snp_c1_10384	62.55	
	solcap_snp_c1_5499	64.9	G227-2
	solcap_snp_c1_8297	65.32	JL
	solcap_snp_c1_5546	66.47	G227-2
	solcap_snp_c2_11273	68.35	JL
	solcap_snp_c1_5578	69.7	JL
	solcap_snp_c1_8759	70.29	JL
	solcap_snp_c1_5483	70.62	JL
	solcap_snp_c1_8765	75.03	
	solcap_snp_c2_28433	77.24	
			
CHR 9	solcap_snp_c2_3318	0	JL
	solcap_snp_c1_988	2.05	
	solcap_snp_c1_1000	2.05	
	solcap_snp_c1_977	2.61	
	solcap_snp_c2_3305	2.71	
	solcap_snp_c1_14388	2.99	
	solcap_snp_c1_1020	3.08	
	solcap_snp_c2_48673	4.28	
	solcap_snp_c1_14394	4.76	
	solcap_snp_c2_39091	6.9	
	solcap_snp_c2_39082	7.24	
	solcap_snp_c1_3608	8.07	
	solcap_snp_c1_11572	8.15	
	solcap_snp_c1_14370	8.76	G227-2
	solcap_snp_c2_39084	9.49	
	solcap_snp_c2_39035	9.53	
	solcap_snp_c2_39086	9.94	
	solcap_snp_c2_39085	9.94	
	solcap_snp_c2_39017	10.6	G227-2
	solcap_snp_c2_11005	15.22	
	solcap_snp_c1_3597	15.8	
	solcap_snp_c1_9651	16.88	JL
	solcap_snp_c2_10906	17.78	
	solcap_snp_c2_10966	18.1	
	solcap_snp_c2_4165	18.66	JL
	solcap_snp_c2_3943	19.23	JL
	solcap_snp_c2_3950	19.23	JL
	solcap_snp_c1_3598	19.51	G227-2
	solcap_snp_c2_3969	21.75	
	solcap_snp_c2_3961	22.16	JL
	solcap_snp_c2_3962	22.16	JL
	solcap_snp_c2_3944	22.35	
	solcap_snp_c1_1420	22.7	JL
	solcap_snp_c2_32193	22.76	G227-2
	solcap_snp_c2_4156	24.1	
	solcap_snp_c1_1394	24.96	G227-2
	solcap_snp_c1_1383	24.96	G227-2
	solcap_snp_c1_15470	25.47	
	solcap_snp_c2_4157	25.73	G227-2
	solcap_snp_c2_3984	25.74	
	solcap_snp_c2_3952	25.97	G227-2
	solcap_snp_c1_10539	26.68	G227-2
	solcap_snp_c2_52522	27.21	
	solcap_snp_c2_13322	27.5	G227-2
	solcap_snp_c2_52515	27.59	
	solcap_snp_c2_52519	27.71	
	solcap_snp_c2_13304	27.75	
	solcap_snp_c2_52521	28.1	
	solcap_snp_c2_13138	28.14	
	solcap_snp_c2_13281	28.51	G227-2
	solcap_snp_c1_10528	28.59	G227-2
	solcap_snp_c1_4248	29.06	G227-2
	solcap_snp_c2_35422	29.23	G227-2
	solcap_snp_c2_13193	29.26	G227-2
	solcap_snp_c2_13273	30.27	G227-2
	solcap_snp_c2_52523	30.41	
	solcap_snp_c1_4231	30.63	G227-2
	solcap_snp_c2_58236	31.39	JL
	solcap_snp_c2_52898	31.39	JL
	solcap_snp_c2_54609	31.55	
	solcap_snp_c1_14783	32.58	G227-2
	solcap_snp_c2_46431	33.38	G227-2
	solcap_snp_c2_4420	33.42	G227-2
	solcap_snp_c1_15780	34.2	
	solcap_snp_c1_14676	34.26	
	solcap_snp_c2_23439	34.83	JL
	solcap_snp_c2_38526	35.44	
	solcap_snp_c2_23431	36.1	
	solcap_snp_c2_33627	36.43	
	solcap_snp_c2_33626	36.65	
	solcap_snp_c2_4383	36.66	
	solcap_snp_c2_23449	36.71	
	solcap_snp_c2_31383	36.75	
	solcap_snp_c2_22758	37.01	
	solcap_snp_c2_37406	37.27	
	solcap_snp_c2_46028	37.32	
	solcap_snp_c2_4385	37.38	
	solcap_snp_c2_26509	37.4	
	solcap_snp_c2_31991	37.42	G227-2
	solcap_snp_c1_958	37.47	
	solcap_snp_c2_19536	37.47	
	solcap_snp_c2_701	37.52	
	solcap_snp_c2_20481	37.64	JL
	solcap_snp_c2_20479	37.64	JL
	solcap_snp_c2_19537	37.7	
	solcap_snp_c1_7530	37.74	G227-2
	solcap_snp_c2_46029	37.91	JL
	solcap_snp_c2_58373	38.35	G227-2
	solcap_snp_c2_26515	38.59	G227-2
	solcap_snp_c2_4387	38.65	G227-2
	solcap_snp_c2_1918	38.65	G227-2
	solcap_snp_c2_22757	39.07	G227-2
	solcap_snp_c2_56692	39.07	G227-2
	solcap_snp_c1_449	39.25	JL
	solcap_snp_c1_8212	39.25	JL
	solcap_snp_c2_1483	39.46	
	solcap_snp_c2_22762	39.58	G227-2
	solcap_snp_c2_1493	39.62	JL
	solcap_snp_c2_16315	39.63	G227-2
	solcap_snp_c2_56168	39.63	G227-2
	solcap_snp_c1_9490	39.72	
	solcap_snp_c1_8210	40.26	G227-2
	solcap_snp_c2_27666	41.09	G227-2
	solcap_snp_c2_44816	46.34	G227-2
	solcap_snp_c2_12761	47.05	JL
	solcap_snp_c2_44819	47.84	JL
	solcap_snp_c2_44824	47.85	
	solcap_snp_c2_12770	47.91	
	solcap_snp_c1_16062	47.97	G227-2
	solcap_snp_c2_27635	48	
	solcap_snp_c2_12789	48.23	
	solcap_snp_c1_4084	48.23	
	solcap_snp_c1_4077	48.27	JL
	solcap_snp_c2_12778	48.27	JL
	solcap_snp_c2_44817	48.53	
	solcap_snp_c2_12807	48.98	JL
	solcap_snp_c1_6192	49.3	
	solcap_snp_c1_6176	49.38	
	solcap_snp_c2_45887	49.77	
	solcap_snp_c2_56074	50.4	JL
	solcap_snp_c2_19556	51.71	
	solcap_snp_c2_52532	52.88	
	solcap_snp_c2_39488	53.63	JL
	solcap_snp_c2_39499	54.87	
	solcap_snp_c2_42961	57.71	
	solcap_snp_c2_51346	62.48	
	solcap_snp_c1_16414	62.85	
	solcap_snp_c1_11907	62.87	
	solcap_snp_c1_16413	64.96	
	solcap_snp_c2_4127	65.27	
	solcap_snp_c2_4197	65.41	JL
	solcap_snp_c2_54325	68	JL
	solcap_snp_c1_12179	68.45	JL
	solcap_snp_c2_40867	68.87	JL
	solcap_snp_c1_6936	69.85	JL
	solcap_snp_c2_21992	70.44	
	solcap_snp_c2_3052	72.6	JL
	solcap_snp_c2_3063	72.79	JL
	solcap_snp_c2_22070	73.52	
	solcap_snp_c2_21999	75.44	
	solcap_snp_c2_29310	75.45	
	solcap_snp_c2_22003	75.74	
	solcap_snp_c1_10590	78.02	JL
	solcap_snp_c2_20667	78.3	JL
	solcap_snp_c2_13969	78.8	
	solcap_snp_c2_40032	79.19	JL
	solcap_snp_c2_20588	80.89	
	solcap_snp_c1_11866	81.93	JL
	solcap_snp_c2_48033	81.94	JL
	solcap_snp_c1_914	82.07	JL
	solcap_snp_c2_43243	83.87	
	solcap_snp_c2_48041	84.17	JL
	solcap_snp_c2_27765	90.77	JL
			
CHR 10	solcap_snp_c2_944	0	JL
	solcap_snp_c2_1305	2	
	solcap_snp_c2_1263	3.56	JL
	solcap_snp_c2_1101	3.96	JL
	solcap_snp_c2_54139	5.64	JL
	solcap_snp_c1_329	6.92	
	solcap_snp_c1_289	7.01	
	solcap_snp_c1_305	7.45	
	solcap_snp_c1_287	7.48	G227-2
	solcap_snp_c1_335	7.69	G227-2
	solcap_snp_c2_1093	7.74	
	solcap_snp_c2_1098	8.86	G227-2
	solcap_snp_c2_984	9.6	
	solcap_snp_c2_44266	9.68	JL
	solcap_snp_c2_1103	9.71	G227-2
	solcap_snp_c2_1475	9.77	
	solcap_snp_c2_1157	10.48	G227-2
	solcap_snp_c2_1077	10.6	G227-2
	solcap_snp_c2_1296	10.73	JL
	solcap_snp_c2_1155	10.95	G227-2
	solcap_snp_c2_1181	11.09	G227-2
	solcap_snp_c1_16114	11.24	
	solcap_snp_c2_1066	11.24	
	solcap_snp_c2_1092	12.11	G227-2
	solcap_snp_c2_1097	12.24	G227-2
	solcap_snp_c2_1102	13.56	G227-2
	solcap_snp_c2_1090	13.87	JL
	solcap_snp_c2_1220	14.12	G227-2
	solcap_snp_c2_54140	15.81	
	solcap_snp_c2_54142	15.95	G227-2
	solcap_snp_c2_34459	15.95	G227-2
	solcap_snp_c1_10351	15.99	G227-2
	solcap_snp_c2_24739	16.59	
	solcap_snp_c2_44249	16.67	G227-2
	solcap_snp_c2_24711	18.11	
	solcap_snp_c2_24717	18.23	
	solcap_snp_c1_7805	18.51	G227-2
	solcap_snp_c2_24747	19.49	
	solcap_snp_c1_12588	20.13	G227-2
	solcap_snp_c2_57296	20.13	G227-2
	solcap_snp_c1_12584	20.68	G227-2
	solcap_snp_c1_9799	21.24	G227-2
	solcap_snp_c2_32768	21.96	G227-2
	solcap_snp_c2_1903	24.69	
	solcap_snp_c2_1905	24.69	
	solcap_snp_c2_38273	25.54	G227-2
	solcap_snp_c2_47	25.59	
	solcap_snp_c1_7	25.59	
	solcap_snp_c2_40523	26.07	
	solcap_snp_c2_55085	26.33	G227-2
	solcap_snp_c2_49184	26.33	G227-2
	solcap_snp_c1_3057	26.95	G227-2
	solcap_snp_c2_9021	26.95	G227-2
	solcap_snp_c2_38274	27.5	
	solcap_snp_c2_11679	29.37	
	solcap_snp_c2_48926	29.4	G227-2
	solcap_snp_c1_12031	32.11	G227-2
	solcap_snp_c2_48928	32.97	G227-2
	solcap_snp_c2_48927	35.01	
	solcap_snp_c2_11609	35.59	
	solcap_snp_c2_40833	36.22	
	solcap_snp_c2_54932	36.8	
	solcap_snp_c2_56515	39.31	
	solcap_snp_c2_40763	40.53	
	solcap_snp_c2_40764	42.17	JL
	solcap_snp_c1_15218	43	
	solcap_snp_c2_40762	43.3	
	solcap_snp_c2_53064	43.73	
	solcap_snp_c1_15590	44.48	
	solcap_snp_c2_45616	47.89	JL
	solcap_snp_c1_10295	49.99	G227-2
	solcap_snp_c2_27831	50.66	
	solcap_snp_c2_27821	51.21	JL
	solcap_snp_c1_14992	51.6	JL
	solcap_snp_c2_27827	51.6	
	solcap_snp_c1_15219	51.9	
	solcap_snp_c2_27808	53.37	G227-2
	solcap_snp_c2_27806	53.37	G227-2
	solcap_snp_c2_27829	54.65	JL
	solcap_snp_c1_15594	54.65	JL
	solcap_snp_c2_53950	55.19	JL
	solcap_snp_c2_53949	55.19	JL
	solcap_snp_c2_53946	57.55	JL
	solcap_snp_c2_51215	58.08	G227-2
	solcap_snp_c2_51083	58.19	JL
	solcap_snp_c2_53945	58.39	JL
	solcap_snp_c2_51202	59.21	G227-2
	solcap_snp_c2_15530	67.38	JL
	solcap_snp_c2_15528	67.38	JL
	solcap_snp_c2_15603	67.94	G227-2
	solcap_snp_c2_48124	69.12	
	solcap_snp_c1_4990	69.24	
	solcap_snp_c1_5010	69.63	
	solcap_snp_c2_15535	69.74	
	solcap_snp_c2_15536	69.79	
	solcap_snp_c2_15529	70.1	JL
	solcap_snp_c1_5029	71.07	JL
	solcap_snp_c2_48118	71.3	
	solcap_snp_c2_48126	71.44	G227-2
	solcap_snp_c2_29743	72.27	JL
	solcap_snp_c1_5047	73	JL
	solcap_snp_c1_7192	73.87	
	solcap_snp_c1_7150	74.13	
	solcap_snp_c2_48130	74.32	JL
	solcap_snp_c1_7187	74.39	
	solcap_snp_c1_9056	74.51	
	solcap_snp_c2_29744	74.56	
	solcap_snp_c1_9058	74.63	
	solcap_snp_c2_22744	74.96	JL
	solcap_snp_c2_48127	75	JL
	solcap_snp_c2_29739	75.09	
	solcap_snp_c2_49017	76	JL
	solcap_snp_c1_9059	76.08	
	solcap_snp_c2_15606	76.1	
	solcap_snp_c1_14236	76.17	
	solcap_snp_c2_49018	77.17	
	solcap_snp_c2_55747	77.38	JL
	solcap_snp_c2_28740	78.09	JL
	solcap_snp_c1_12981	79.56	
	solcap_snp_c2_41767	79.97	JL
	solcap_snp_c2_41719	81.1	
	solcap_snp_c2_45256	81.62	
	solcap_snp_c2_28656	81.97	JL
	solcap_snp_c2_41769	81.97	JL
	solcap_snp_c2_45240	82.31	
	solcap_snp_c2_28725	82.59	
	solcap_snp_c2_41693	82.86	
	solcap_snp_c1_12229	83.03	JL
	solcap_snp_c1_12236	83.79	JL
	solcap_snp_c2_28665	83.97	G227-2
	solcap_snp_c1_13243	84.17	
	solcap_snp_c2_28761	85.47	JL
	solcap_snp_c1_12220	85.88	
	solcap_snp_c2_45242	86.17	G227-2
	solcap_snp_c2_45023	86.65	
	solcap_snp_c2_28697	86.8	JL
	solcap_snp_c1_12234	86.91	
	solcap_snp_c2_41725	90.9	
			
CHR 11	solcap_snp_c2_13419	0	G227-2
	solcap_snp_c2_13355	6.89	
	solcap_snp_c2_13432	9.38	
	solcap_snp_c2_13345	12.15	
	solcap_snp_c2_13431	12.21	
	solcap_snp_c1_4296	15.56	JL
	solcap_snp_c1_4336	16.17	JL
	solcap_snp_c1_4347	17.43	
	solcap_snp_c1_4328	18.44	JL
	solcap_snp_c2_37194	19.47	JL
	solcap_snp_c2_33657	19.55	JL
	solcap_snp_c1_4322	20.65	JL
	solcap_snp_c2_33635	20.93	JL
	solcap_snp_c2_6004	23.05	JL
	solcap_snp_c2_6000	23.05	JL
	solcap_snp_c2_5974	24.62	JL
	solcap_snp_c1_2212	25.6	
	solcap_snp_c2_6002	26.34	
	solcap_snp_c1_2162	28.08	G227-2
	solcap_snp_c1_2314	28.14	G227-2
	solcap_snp_c2_5966	28.35	JL
	solcap_snp_c2_20947	28.6	
	solcap_snp_c2_6100	28.88	JL
	solcap_snp_c2_20945	30.02	
	solcap_snp_c1_7658	30.12	
	solcap_snp_c2_23921	30.43	
	solcap_snp_c2_20948	30.6	
	solcap_snp_c2_20970	31.1	
	solcap_snp_c2_21071	31.13	
	solcap_snp_c2_23915	31.26	
	solcap_snp_c1_14083	31.97	JL
	solcap_snp_c2_57917	32.28	
	solcap_snp_c2_23942	32.42	
	solcap_snp_c2_23929	33.1	JL
	solcap_snp_c2_23958	33.73	JL
	solcap_snp_c2_23988	34.63	JL
	solcap_snp_c2_52749	34.9	JL
	solcap_snp_c2_12368	35.3	
	solcap_snp_c2_12259	36.12	
	solcap_snp_c1_15787	36.28	JL
	solcap_snp_c2_20952	36.79	JL
	solcap_snp_c2_12276	37.42	JL
	solcap_snp_c2_56626	37.66	JL
	solcap_snp_c2_12267	38.08	JL
	solcap_snp_c2_12266	38.08	JL
	solcap_snp_c2_57106	38.19	JL
	solcap_snp_c2_23975	38.43	
	solcap_snp_c2_29084	38.76	JL
	solcap_snp_c2_33916	38.76	JL
	solcap_snp_c2_49310	39.37	
	solcap_snp_c2_56625	40.16	JL
	solcap_snp_c2_32341	40.43	G227-2
	solcap_snp_c2_29113	40.44	JL
	solcap_snp_c2_33917	41.58	
	solcap_snp_c2_24318	41.65	JL
	solcap_snp_c2_33905	41.75	
	solcap_snp_c2_32954	42.29	G227-2
	solcap_snp_c2_49313	42.39	G227-2
	solcap_snp_c2_45474	42.73	G227-2
	solcap_snp_c1_15657	42.73	G227-2
	solcap_snp_c2_56630	43.36	G227-2
	solcap_snp_c2_56631	43.36	G227-2
	solcap_snp_c2_56632	43.38	G227-2
	solcap_snp_c2_53687	43.62	
	solcap_snp_c2_37580	45.37	G227-2
	solcap_snp_c1_11237	46.96	
	solcap_snp_c2_37586	47.24	
	solcap_snp_c1_3694	48.25	
	solcap_snp_c2_44634	48.38	
	solcap_snp_c2_11366	48.58	
	solcap_snp_c2_57107	48.71	G227-2
	solcap_snp_c2_29141	49.23	G227-2
	solcap_snp_c2_19465	49.94	G227-2
	solcap_snp_c2_11369	50.3	
	solcap_snp_c2_50977	51.83	
	solcap_snp_c1_12160	52.06	
	solcap_snp_c2_2957	52.38	
	solcap_snp_c2_4986	52.62	
	solcap_snp_c1_5411	53.37	G227-2
	solcap_snp_c2_4316	54.58	JL
	solcap_snp_c2_29435	55	
	solcap_snp_c2_4962	55.44	G227-2
	solcap_snp_c2_44635	56.02	G227-2
	solcap_snp_c2_18524	56.02	G227-2
	solcap_snp_c2_2968	56.47	
	solcap_snp_c2_44269	56.52	
	solcap_snp_c1_16555	56.69	G227-2
	solcap_snp_c2_4958	56.69	G227-2
	solcap_snp_c2_18526	57.47	G227-2
	solcap_snp_c1_5965	57.47	G227-2
	solcap_snp_c2_56247	58.18	G227-2
	solcap_snp_c1_10900	58.2	G227-2
	solcap_snp_c2_36587	58.2	G227-2
	solcap_snp_c2_29434	58.41	G227-2
	solcap_snp_c2_31439	60.65	G227-2
	solcap_snp_c2_14947	61.52	JL
	solcap_snp_c2_31484	62.72	
	solcap_snp_c2_55963	62.79	
	solcap_snp_c2_13595	62.93	
	solcap_snp_c2_13593	63.59	
	solcap_snp_c1_15081	64	G227-2
	solcap_snp_c2_13628	65.18	
	solcap_snp_c1_14683	65.43	G227-2
	solcap_snp_c2_56243	65.88	JL
	solcap_snp_c1_4376	66.17	JL
	solcap_snp_c1_1323	69.46	
	solcap_snp_c2_3841	69.88	G227-2
	solcap_snp_c1_1271	69.89	JL
	solcap_snp_c2_3747	69.89	JL
	solcap_snp_c1_4824	69.99	
	solcap_snp_c2_3682	70.35	JL
	solcap_snp_c1_1331	70.35	JL
	solcap_snp_c2_51544	70.36	
	solcap_snp_c2_49812	70.74	
	solcap_snp_c2_3737	70.76	
	solcap_snp_c2_3680	72.1	
	solcap_snp_c2_3739	72.39	
	solcap_snp_c2_3740	72.7	
	solcap_snp_c2_22184	73.53	
	solcap_snp_c2_3805	73.96	G227-2
	solcap_snp_c2_22186	73.96	G227-2
	solcap_snp_c2_22205	74.37	
	solcap_snp_c2_15388	74.8	
	solcap_snp_c1_4947	76.19	G227-2
	solcap_snp_c2_15341	77.64	JL
	solcap_snp_c1_4942	77.78	
	solcap_snp_c2_15268	77.9	G227-2
	solcap_snp_c1_6964	77.92	JL
	solcap_snp_c2_22187	78.64	JL
	solcap_snp_c2_22188	78.64	JL
	solcap_snp_c2_15337	79.2	
	solcap_snp_c2_15331	79.2	
	solcap_snp_c2_15334	79.54	
	solcap_snp_c1_4926	80.24	
	solcap_snp_c2_15332	80.48	
	solcap_snp_c2_15340	81.01	
	solcap_snp_c2_15336	81.09	JL
	solcap_snp_c2_43886	84.76	
	solcap_snp_c2_30297	85.66	
	solcap_snp_c1_9183	86.25	
	solcap_snp_c2_39912	87.21	
	solcap_snp_c2_34203	88.29	
	solcap_snp_c2_34202	88.29	
	solcap_snp_c2_34197	88.51	
	solcap_snp_c2_31487	89.02	JL
	solcap_snp_c2_43880	90.66	JL
	solcap_snp_c1_12896	91.35	
	solcap_snp_c2_51273	93.15	G227-2
	solcap_snp_c2_34195	93.19	
	solcap_snp_c2_34199	93.32	
	solcap_snp_c2_34192	93.64	
	solcap_snp_c1_10252	93.67	
			
CHR 12	solcap_snp_c2_39772	0	G227-2
	solcap_snp_c1_15641	4.51	
	solcap_snp_c2_24558	5.33	G227-2
	solcap_snp_c2_24556	5.33	G227-2
	solcap_snp_c2_24589	5.48	G227-2
	solcap_snp_c1_7754	5.97	
	solcap_snp_c1_15642	6.41	JL
	solcap_snp_c1_7765	6.87	G227-2
	solcap_snp_c1_7766	7.04	G227-2
	solcap_snp_c2_24563	7.21	G227-2
	solcap_snp_c2_16238	9.91	
	solcap_snp_c2_16182	11.41	
	solcap_snp_c2_16204	11.52	
	solcap_snp_c2_39741	15.18	
	solcap_snp_c2_43774	16.39	
	solcap_snp_c2_16170	17.01	G227-2
	solcap_snp_c2_16169	17.01	G227-2
	solcap_snp_c2_27930	17.65	
	solcap_snp_c1_5198	18.35	G227-2
	solcap_snp_c2_27961	21.22	
	solcap_snp_c1_8642	21.97	
	solcap_snp_c1_8632	22.69	
	solcap_snp_c1_11730	22.75	G227-2
	solcap_snp_c2_27962	23.66	
	solcap_snp_c2_27963	23.78	
	solcap_snp_c1_8631	23.78	
	solcap_snp_c1_12895	23.92	G227-2
	solcap_snp_c2_28012	24.11	
	solcap_snp_c2_28006	24.11	
	solcap_snp_c1_8635	24.54	
	solcap_snp_c2_31247	27.4	G227-2
	solcap_snp_c1_8641	28.19	
	solcap_snp_c2_31301	28.57	G227-2
	solcap_snp_c2_46299	28.7	
	solcap_snp_c2_49209	29.11	
	solcap_snp_c2_1542	31.5	
	solcap_snp_c2_49203	32.17	G227-2
	solcap_snp_c2_24645	33.41	JL
	solcap_snp_c2_34789	33.59	
	solcap_snp_c1_7770	34.22	JL
	solcap_snp_c2_34780	34.94	JL
	solcap_snp_c2_3255	35.4	
	solcap_snp_c2_48900	35.79	JL
	solcap_snp_c2_57680	35.79	JL
	solcap_snp_c2_32120	37.16	
	solcap_snp_c2_34776	37.43	G227-2
	solcap_snp_c2_27397	37.68	
	solcap_snp_c2_32437	38.04	
	solcap_snp_c2_34807	38.58	G227-2
	solcap_snp_c1_9646	39.02	
	solcap_snp_c2_40751	40.95	JL
	solcap_snp_c2_52691	41.3	
	solcap_snp_c1_14577	41.45	JL
	solcap_snp_c2_27387	41.98	G227-2
	solcap_snp_c2_44932	42.12	
	solcap_snp_c1_4502	42.48	JL
	solcap_snp_c1_8581	42.48	JL
	solcap_snp_c2_53244	42.65	G227-2
	solcap_snp_c1_3326	42.7	G227-2
	solcap_snp_c2_44928	42.92	
	solcap_snp_c2_44926	43.15	
	solcap_snp_c2_58209	43.55	
	solcap_snp_c2_5951	43.64	
	solcap_snp_c2_3185	43.8	G227-2
	solcap_snp_c2_45811	43.8	JL
	solcap_snp_c2_45807	43.8	JL
	solcap_snp_c2_16286	43.83	
	solcap_snp_c2_4214	43.85	
	solcap_snp_c2_16298	43.86	
	solcap_snp_c2_16294	43.86	
	solcap_snp_c2_40524	43.94	
	solcap_snp_c2_48392	44.01	
	solcap_snp_c2_58210	44.02	
	solcap_snp_c2_21336	44.02	
	solcap_snp_c2_45743	44.03	
	solcap_snp_c1_403	44.03	
	solcap_snp_c2_16915	44.07	G227-2
	solcap_snp_c2_40745	44.13	JL
	solcap_snp_c2_27788	44.22	
	solcap_snp_c2_57161	44.22	
	solcap_snp_c2_57453	44.38	G227-2
	solcap_snp_c2_51047	44.5	
	solcap_snp_c2_53205	44.65	
	solcap_snp_c2_19722	44.71	
	solcap_snp_c2_49683	45.04	
	solcap_snp_c2_45808	45.06	
	solcap_snp_c2_48687	45.12	
	solcap_snp_c1_14396	45.19	
	solcap_snp_c1_14197	45.68	
	solcap_snp_c2_27379	46.01	G227-2
	solcap_snp_c2_18825	46.01	
	solcap_snp_c2_48013	46.1	
	solcap_snp_c2_48010	46.16	JL
	solcap_snp_c2_48012	46.73	G227-2
	solcap_snp_c2_48008	46.73	G227-2
	solcap_snp_c2_16302	46.88	
	solcap_snp_c2_18791	46.98	
	solcap_snp_c2_17615	47.33	
	solcap_snp_c2_17617	47.51	
	solcap_snp_c2_43152	47.71	
	solcap_snp_c1_12702	47.95	JL
	solcap_snp_c2_18788	47.95	JL
	solcap_snp_c2_17752	48.03	
	solcap_snp_c2_17757	48.05	
	solcap_snp_c2_18848	48.08	
	solcap_snp_c2_40748	48.73	JL
	solcap_snp_c2_18838	49.2	G227-2
	solcap_snp_c1_16588	49.56	JL
	solcap_snp_c1_12406	49.91	JL
	solcap_snp_c2_18836	50.01	
	solcap_snp_c2_23337	50.23	
	solcap_snp_c1_14870	50.96	
	solcap_snp_c1_14869	51.35	
	solcap_snp_c2_57478	51.42	
	solcap_snp_c2_23252	51.76	G227-2
	solcap_snp_c2_48482	52.27	
	solcap_snp_c2_23250	53.11	JL
	solcap_snp_c2_23239	53.3	
	solcap_snp_c2_18822	53.33	
	solcap_snp_c2_50824	54.15	
	solcap_snp_c2_23259	54.77	G227-2
	solcap_snp_c1_2333	55.93	
	solcap_snp_c2_50821	56.54	
	solcap_snp_c2_32467	57.34	G227-2
	solcap_snp_c2_32498	58.54	G227-2
	solcap_snp_c2_32482	58.8	G227-2
	solcap_snp_c2_50816	59	
	solcap_snp_c2_32505	59.35	G227-2
	solcap_snp_c2_39411	59.4	G227-2
	solcap_snp_c2_32077	61.07	
	solcap_snp_c2_32082	62.85	G227-2
	solcap_snp_c2_6487	66.8	
	solcap_snp_c2_7917	68.68	G227-2
	solcap_snp_c2_7902	68.68	G227-2
	solcap_snp_c1_2727	71.09	
	solcap_snp_c1_13698	75.1	
	solcap_snp_c2_50875	76.33	G227-2
	solcap_snp_c1_13697	81.17	
	solcap_snp_c1_1923	81.77	
	solcap_snp_c2_5440	86.33	
	solcap_snp_c2_5595	86.91	
	solcap_snp_c1_1985	86.91	
	solcap_snp_c2_5463	87.95	
	solcap_snp_c1_1959	88.87	
	solcap_snp_c1_16131	89.06	
	solcap_snp_c2_5443	89.06	
	solcap_snp_c2_5458	89.2	
	solcap_snp_c2_5461	89.57	
