# Supplementary material for: Genetic Linkage Mapping of Economically Important Traits in Cultivated Tetraploid Potato (Solanum tuberosum L.)
Source: G3 (Bethesda). 2015 Sep 14;5(11):2357–64. doi: 10.1534/g3.115.019646 (PMC4632055; doi:10.1534/g3.115.019646)
Supplement: Supporting Information [file supp_g3.115.019646_TableS4.txt]

Table S4. Parents and population late blight (RAUDPC) and maturity (MAT) raw/clonal phenotypic trait data.
	RAUDPC 2002			RAUDPC 2002 (means)	RAUDPC 2003			RAUDPC 2003 (means)	Maturity 2002	Maturity 2003		Maturity 2003 (means)
Line	rep 1	rep 2	rep 3		rep 1	rep 2	rep 3		rep 1	rep 1	rep 2
L603-150	0.3083	0.3319	0.3413	0.3272	0.4369	0.3207	0.4669	0.4082	2	1	1	1
L603-151	0.3009	.	0.3203	0.3106	0.5108	0.5931	0.5889	0.5643	1	1.5	1.5	1.5
L603-152	0.3585	0.3408	.	0.3496	.	0.2946	0.4380	0.3663	2.5	3	3.5	3.25
L603-153	0.3374	.	.	0.3374	0.5167	0.6006	0.5602	0.5592	1	1	1	1
L603-154	.	.	.		0.0096	0.0208	0.0066	0.0123	1.5	3	3.5	3.25
L603-155	0.3415	0.3046	0.3060	0.3174	0.5974	0.6263	0.6471	0.6236	1	2	.	2
L603-156	0.0992	0.0512	0.1233	0.0912	0.0234	0.0431	0.0169	0.0278	2	2.5	2.5	2.5
L603-157	0.1601	0.1531	0.2619	0.1917	0.0779	0.1328	0.0985	0.1031	5	4.5	5	4.75
L603-158	0.0629	0.0741	0.0805	0.0725	0.0389	0.0661	0.0611	0.0554	2	1.5	2	1.75
L603-159	0.2628	0.2896	0.3929	0.3151	0.3685	0.3935	0.6123	0.4581	2	4	4	4
L603-160	0.0986	0.0319	.	0.0653	0.3586	0.3852	0.4680	0.4040	2.5	3.5	4.5	4
L603-161	0.0105	.	.	0.0105	0.0058	0.0058	0.0126	0.0081	3	4	4	4
L603-162	0.3015	0.2542	.	0.2779	0.4977	0.3286	0.3993	0.4085	2.5	3.5	4	3.75
L603-163	0.3203	0.2049	0.2523	0.2591	0.3113	0.1888	0.1920	0.2307	1.5	2.5	2.5	2.5
L603-164	0.1415	0.1245	0.2483	0.1715	0.0508	0.0236	0.0389	0.0378	1	1	1	1
L603-165	0.1613	0.2481	0.2260	0.2118	0.0878	0.4573	0.4354	0.3268	1	1	1	1
L603-166	0.0323	0.0235	0.0356	0.0305	0.0160	0.0045	0.0084	0.0097	2	3.5	3.5	3.5
L603-167	0.2379	0.1985	0.2908	0.2424	0.2473	0.2835	0.2477	0.2595	1	3.5	3	3.25
L603-168
L603-169	0.0846	0.1354	0.1500	0.1233	0.0622	0.0460	0.0773	0.0618	1	1	2.5	1.75
L603-170	0.0382	.	.	0.0382	0.0226	0.1320	0.0418	0.0655	1.5	2	1.5	1.75
L603-171	0.2244	0.1522	0.2127	0.1964	0.4779	0.5393	0.4964	0.5045	1.5	2	1.5	1.75
L603-172	0.3474	0.2205	0.2985	0.2888	0.5361	0.5564	0.4589	0.5171	1	1.5	2.5	2
L603-174	0.3600	0.2660	0.3659	0.3306	0.5348	0.6133	0.6341	0.5941	1.5	1.5	2	1.75
L603-175	0.4123	0.2592	.	0.3358	0.5675	0.6133	0.5205	0.5671	2	2	1.5	1.75
L603-176	0.1058	0.0335	0.0141	0.0511	0.0813	0.1084	0.0671	0.0856	1.5	1.5	.	1.5
L603-178	0.2887	0.1788	0.2549	0.2408	0.2150	0.3217	0.1891	0.2419	1	1	1	1
L603-179	0.4072	0.3064	0.3106	0.3414	0.4911	0.6006	0.6523	0.5814	1	1	1	1
L603-180	0.2917	0.3203	.	0.3060	0.2197	0.5424	0.6083	0.4568	1	1.5	.	1.5
L603-181	0.0549	0.0460	0.1990	0.1000	0.0340	0.0403	.	0.0371	1.5	1.5	1.5	1.5
L603-182	0.3104	0.3232	0.2851	0.3062	0.5493	0.5497	0.5450	0.5480	1	4	2	3
L603-183	0.1606	0.2067	0.3647	0.2440	0.1953	0.2479	0.2511	0.2315	1.5	3	1.5	2.25
L603-184	0.3444	0.2596	0.3621	0.3220	0.4678	0.5532	0.5485	0.5232	1	1	1.5	1.25
L603-185	0.3291	0.2553	.	0.2922	0.4180	0.4704	0.4804	0.4563	1	3.5	3	3.25
L603-186	0.2305	0.1992	0.1582	0.1960	0.1928	0.1817	0.2057	0.1934	2.5	3	4	3.5
L603-187	0.0464	.	.	0.0464	0.0359	0.0292	.	0.0326	2.5	4.5	4.5	4.5
L603-190	0.3315	0.2890	0.3342	0.3182	0.3628	0.4573	0.4240	0.4147	1.5	2	2	2
L603-191	0.3574	0.3000	0.3754	0.3443	0.5445	.	0.5939	0.5692	1	1	2.5	1.75
L603-192	0.0422	.	.	0.0422	0.0852	0.0766	0.0474	0.0697	1.5	1	.	1
L603-193	0.3471	0.2981	0.3295	0.3249	0.5906	0.5878	0.6342	0.6042	1	2.5	2	2.25
L603-194	0.2909	.	0.3126	0.3017	0.6021	0.5474	0.5961	0.5819	1.5	2.5	4	3.25
L603-197	0.1779	0.1394	0.3215	0.2129	0.5250	0.4286	0.4974	0.4837	1	1.5	.	1.5
L603-198	0.2569	.	.	0.2569	0.1484	0.2500	0.1313	0.1766	1	3.5	1.5	2.5
L603-199	0.3882	0.3287	0.3271	0.3480	0.2941	0.5339	0.2959	0.3746	1	1.5	1.5	1.5
L603-200	0.4850	0.0709	.	0.2779	0.4382	0.4703	0.5169	0.4751	1.5	2	1	1.5
L603-201	0.0751	0.0224	0.0413	0.0463	0.0229	0.0208	0.0305	0.0248	1	1.5	.	1.5
L603-202	0.0246	.	.	0.0246	0.0079	0.0291	.	0.0185	1.5	3.5	.	3.5
L603-203	0.2812	0.2896	0.2986	0.2898	0.1984	0.2447	0.2170	0.2200	1	3	3.5	3.25
L603-204	0.1778	0.2021	0.2867	0.2222	0.1547	0.2229	0.1894	0.1890	2.5	3	3	3
L603-205	0.0417	0.0485	.	0.0451	0.3847	0.2852	0.3230	0.3310	2	2	2	2
L603-207	0.2767	0.2560	0.2986	0.2771	0.3282	0.3170	0.4594	0.3682	1	3	1.5	2.25
L603-208	0.3996	0.3656	.	0.3826	0.4988	0.4839	0.5378	0.5068	1	1.5	1	1.25
L603-209	0.3418	0.2663	0.2938	0.3006	0.2353	0.1722	0.1068	0.1714	2	3.5	4	3.75
L603-211	.	.	.		0.0240	0.0318	0.0058	0.0205	2	3.5	4.5	4
L603-212	0.2747	0.2335	0.2310	0.2464	0.1800	0.1384	0.2771	0.1985	2	3	2.5	2.75
L603-213	0.4033	0.3165	.	0.3599	0.5743	0.5425	0.5768	0.5645	1	1	1	1
L603-214	0.4290	0.2855	0.3403	0.3516	0.5102	0.5939	0.6279	0.5773	1	3.5	1	2.25
L603-215	0.3023	.	.	0.3023	0.4115	0.2938	0.4503	0.3852	1	1	1	1
L603-217	0.1610	0.1413	0.2663	0.1895	0.1023	0.0608	0.0663	0.0765	1	1.5	1	1.25
L603-218	0.1656	0.2045	0.3099	0.2267	0.2628	0.2345	0.2209	0.2394	2	4	4	4
L603-219	0.3727	0.2795	0.2882	0.3135	0.2414	0.5650	0.1980	0.3348	2	3	3.5	3.25
L603-220	0.2665	0.2455	0.0660	0.1927	0.1531	0.1730	0.1789	0.1683	2	3.5	3.5	3.5
L603-221	0.3015	0.3063	0.1791	0.2623	0.1968	0.1739	0.4109	0.2605	2	3.5	3.5	3.5
L603-222	0.3044	0.3000	0.2567	0.2870	0.3935	0.4631	0.4766	0.4444	1.5	4	2.5	3.25
L603-223	0.3750	0.3753	0.3154	0.3552	0.4781	0.5564	0.4190	0.4845	3	3	2	2.5
L603-224	0.3595	0.2406	0.3503	0.3168	0.4566	0.5457	0.6602	0.5542	1	1	2	1.5
L603-225	0.0213	.	.	0.0213	0.0311	0.0528	0.0347	0.0395	2	3.5	2.5	3
L603-226	.	.	.		0.0354	0.0528	0.0269	0.0384	1	2.5	2	2.25
L603-227	0.0188	0.0228	0.0137	0.0185	0.0350	0.0407	0.0199	0.0319	2	3.5	3.5	3.5
L603-229	0.0282	0.0399	0.0697	0.0459	0.1848	0.1343	0.0793	0.1328	1	2	3	2.5
L603-231	0.3733	0.3169	0.3474	0.3459	0.5279	0.5555	0.5351	0.5395	1.5	3	3.5	3.25
L603-233	0.0950	0.0287	0.1862	0.1033	0.0456	0.0389	0.0338	0.0394	1.5	2.5	1.5	2
L603-234	0.3263	0.1778	0.3056	0.2699	0.4047	0.3568	0.3688	0.3767	4	2.5	2.5	2.5
L603-235	.	.	.		0.1372	0.1452	0.1276	0.1367	2.5	4.5	4.5	4.5
L603-236	0.3588	0.3077	0.2674	0.3113	0.2722	0.1977	0.1331	0.2010	1	1	2	1.5
L603-238	0.3381	0.3036	0.2388	0.2935	0.5354	0.3929	0.5783	0.5022	1	1	2	1.5
L603-258	0.2859	0.1605	0.1073	0.1846	0.3982	0.2313	0.5144	0.3813	2	2	2.5	2.25
L603-259	0.1472	0.1640	.	0.1556	0.1000	0.0067	.	0.0533	1	1	.	1
L603-260	0.1236	0.0847	0.2451	0.1512	0.2625	0.2307	0.2760	0.2564	1	1.5	2.5	2
L603-261	.	.	.		0.5404	0.6210	0.4698	0.5438	1	1	1	1
L603-262	.	0.2244	.	0.2244	0.1771	0.5859	0.0265	0.2632	1	4	1	2.5
L603-263	0.0633	0.0453	0.0260	0.0449	0.1230	0.0705	0.0625	0.0853	3	3	3	3
L603-264	0.3742	0.2679	0.3224	0.3215	0.5024	0.3599	0.2620	0.3748	1	1	1.5	1.25
L603-265	.	.	.		0.3724	0.5286	0.3369	0.4126	1	2.5	1	1.75
L603-266	0.3705	0.3432	0.4044	0.3727	0.4583	0.4929	0.5085	0.4866	1	1	1.5	1.25
L603-267	0.3494	0.2059	.	0.2776	0.1453	0.2557	.	0.2005	.	4	.	4
L603-268	0.3844	.	.	0.3844	0.2643	0.2234	0.4727	0.3201	4	4.5	.	4.5
L603-271	0.3740	0.2756	0.3033	0.3176	0.5518	0.4840	0.6732	0.5697	1	4	2.5	3.25
L603-272	0.1917	0.0279	0.1633	0.1276	0.0058	0.0811	0.0059	0.0310	1.5	2	4	3
L603-273	0.2792	0.2413	0.3235	0.2813	.	0.5810	0.6121	0.5966	1.5	1	.	1
L603-274	0.3403	0.2763	0.3114	0.3093	0.4264	0.4969	0.3993	0.4408	1.5	2.5	2.5	2.5
L603-275	0.0244	0.0178	0.0204	0.0209	0.0133	0.0223	0.0175	0.0177	2.5	3.5	4	3.75
L603-276	0.0677	0.1088	0.1718	0.1161	0.0408	0.0602	0.0382	0.0464	1	2	2.5	2.25
L603-277	0.4151	.	0.4232	0.4192	.	.	0.6279	0.6279	1	2.5	1	1.75
L603-278	0.0137	0.0128	0.0069	0.0112	0.0363	0.0440	0.0096	0.0299	2.5	5	4	4.5
L603-279	0.4104	0.4313	0.3509	0.3975	0.5773	0.5743	0.6342	0.5952	1.5	1.5	2.5	2
L603-281	.	.	.		0.0849	0.0423	0.0663	0.0645	1.5	4.5	4.5	4.5
L603-282	.	.	.		0.1547	0.1256	0.1615	0.1473	4	3.5	4	3.75
L603-283	0.0337	.	.	0.0337	0.0190	0.0220	0.0075	0.0161	3	3	4	3.5
L603-285	0.2805	0.2374	0.2713	0.2631	0.3703	0.1790	0.0540	0.2011	1.5	3.5	3.5	3.5
L603-286	0.2536	0.0414	.	0.1475	0.1531	0.0699	0.0891	0.1040	3	3.5	5	4.25
L603-287	0.1744	0.0953	0.1806	0.1501	0.1479	0.0779	0.1056	0.1105	1.5	3.5	1	2.25
L603-288	0.0906	0.1688	0.2221	0.1605	0.1389	0.0678	.	0.1033	1	1	1	1
L603-291	0.0299	0.0317	0.1612	0.0742	0.0390	0.0502	0.0101	0.0331	1	1.5	1.5	1.5
L603-293	0.2796	.	.	0.2796	0.2018	0.2242	0.2609	0.2290	2	1.5	1.5	1.5
L603-294	0.2844	.	.	0.2844	0.0947	0.1080	0.0926	0.0984	1	4.5	4.5	4.5
L603-295	0.3156	0.4029	0.3235	0.3474	0.5234	0.4029	0.4382	0.4549	1	3	3	3
L603-296	0.0195	0.0196	0.0099	0.0163	0.0797	0.0618	0.0410	0.0608	2	3.5	4	3.75
L603-297	0.3412	.	.	0.3412	0.3550	0.3576	0.0590	0.2572	2.5	4.5	3	3.75
L603-298	0.4264	0.2879	0.3396	0.3513	0.3776	0.2689	0.3316	0.3260	1.5	1.5	1.5	1.5
L603-299	.	.	0.1232	0.1232	0.0347	0.0382	0.2276	0.1002	3	1	1	1
L603-301	0.0318	0.0350	0.0565	0.0411	0.0730	0.0679	0.0058	0.0489	1	1	.	1
L603-303	0.0172	.	.	0.0172	0.0175	0.0222	0.0154	0.0184	1.5	2	3	2.5
L603-305	0.0368	0.0365	0.1867	0.0867	0.0684	0.0694	0.0373	0.0584	2.5	4.5	3	3.75
L603-308	0.3037	0.2496	0.2003	0.2512	0.4495	0.3385	0.4066	0.3982	2.5	3.5	2.5	3
L603-312	0.0076	0.0576	.	0.0326	0.0526	0.0698	0.0425	0.0550	1	2.5	1.5	2
L603-314	0.3991	0.2940	0.3104	0.3345	0.3465	0.5765	0.5518	0.4916	1.5	4.5	2	3.25
L603-315	0.3587	.	0.3678	0.3633	0.4826	0.4747	0.4617	0.4730	1	4.5	1.5	3
L603-316	0.0276	0.0195	0.0055	0.0175	0.0133	0.0185	0.0269	0.0196	2	3.5	2.5	3
L603-317	0.0109	.	.	0.0109	0.2024	0.0190	0.5860	0.2691	1.5	2	.	2
L603-318	0.0462	0.0197	0.2324	0.0994	0.0326	0.0396	0.0148	0.0290	1.5	2.5	2.5	2.5
L603-319	0.0247	0.0103	0.0271	0.0207	0.0175	0.0374	0.0175	0.0241	2.5	3.5	2.5	3
L603-320	0.2583	0.1941	0.2186	0.2237	0.0620	0.0872	0.3215	0.1569	1	4.5	2.5	3.5
L603-322	0.0319	0.0315	0.0944	0.0526	0.0096	0.0263	0.0120	0.0159	1.5	3	.	3
L603-323	0.0585	0.1154	0.2262	0.1333	0.1625	0.4216	0.0443	0.2094	1	2.5	1	1.75
L603-324	0.3055	0.2188	0.2250	0.2498	0.2119	0.1875	0.2577	0.2190	1.5	3	3.5	3.25
L603-326	0.3981	0.3210	0.3345	0.3512	0.3271	0.3726	0.3029	0.3342	2.5	1	1	1
L603-328	.	.	.		0.0133	0.0772	0.0689	0.0531	2	4	.	4
L603-330	.	.	.		0.0278	0.3303	.	0.1791	1.5	2	.	2
L603-331	0.3135	0.3171	.	0.3153	0.4318	0.3496	0.5086	0.4300	1	2.5	1.5	2
L603-332	0.3240	0.3136	0.3413	0.3263	0.3290	0.4417	0.5466	0.4391	1.5	2	2.5	2.25
L603-333	0.4064	0.3391	.	0.3728	0.5508	0.6248	0.6126	0.5961	1	3.5	.	3.5
L603-335	0.3428	0.3362	.	0.3395	0.4945	0.5392	0.6029	0.5455	2	2	2.5	2.25
L603-336	0.0477	0.0260	0.0318	0.0352	0.0553	0.0531	0.0659	0.0581	2.5	3.5	3.5	3.5
L603-337	0.0526	0.1478	0.0814	0.0939	0.2496	0.4158	0.3684	0.3446	1	1	1.5	1.25
L603-338	.	.	.		0.3928	0.5090	0.2832	0.3950	1	2	1	1.5
L603-339	0.0173	0.0319	0.0179	0.0224	0.0276	0.0155	0.0152	0.0194	3.5	4.5	4.5	4.5
L603-340	0.3399	0.3135	0.3791	0.3441	0.4575	0.4976	0.0807	0.3453	1	1	1.5	1.25
L603-341	0.1635	0.1568	0.0594	0.1265	0.0386	0.0283	0.0273	0.0314	2.5	2.5	4	3.25
L603-342	0.0447	0.0068	0.0145	0.0220	0.0215	0.0117	0.0194	0.0175	5.2	3	2.5	2.75
L603-344	0.3868	0.3877	0.4513	0.4086	0.5172	0.5967	0.5568	0.5569	1	2	1.5	1.75
L603-345	.	.	.		0.0456	0.0236	0.0494	0.0395	2.5	3	3.5	3.25
L603-347	0.0223	.	0.0042	0.0133	0.0265	0.0096	0.0126	0.0162	3.5	3.5	.	3.5
L603-351	0.3409	0.2754	0.4036	0.3400	0.3924	0.5593	0.5091	0.4869	1.5	4.5	1.5	3
L603-354	0.1315	0.1674	0.2282	0.1757	0.1281	0.1616	0.0792	0.1230	3	3.5	3	3.25
L603-355	.	0.2338	0.2436	0.2387	0.1558	0.0973	0.0920	0.1150	1.5	2.5	4	3.25
L603-356a	0.0685	.	.	0.0685	0.1045	0.0728	0.0297	0.0690	3	3.5	3.5	3.5
L603-356b	.	.	.		0.1147	0.1005	0.0359	0.0837	.	4	.	4
L603-357	0.2731	0.2147	0.3171	0.2683	0.2282	0.2119	0.2208	0.2203	3	4.5	4	4.25
L603-359	0.3417	0.3494	0.3237	0.3382	0.5954	0.5360	0.6595	0.5970	2	2.5	2.5	2.5
L603-362	0.0758	0.1927	0.1806	0.1497	0.3297	0.0666	0.0776	0.1580	1.5	2.5	3	2.75
L603-363	0.3132	0.2994	.	0.3063	0.4719	0.4335	0.4406	0.4487	1.5	4.5	.	4.5
L603-365	0.0342	0.0313	0.0740	0.0465	0.0389	0.1220	0.0998	0.0869	1	2	3.5	2.75
L603-366	.	.	.		0.5441	0.6081	0.5008	0.5510	1.5	3.5	1	2.25
L603-368	0.1958	0.1608	.	0.1783	0.0944	0.3052	0.1646	0.1881	1	3.5	1	2.25
L603-371	.	.	.		0.1578	0.1036	0.1458	0.1358	3.5	3.5	.	3.5
L603-372	0.0629	0.1124	0.0735	0.0829	0.0507	0.0433	0.0250	0.0397	3	4	3	3.5
L603-376	0.4009	0.4821	0.4087	0.4306	0.5675	0.4914	0.5550	0.5380	3	3	4	3.5
L603-377	0.0254	.	.	0.0254	0.3899	0.2280	.	0.3090	.	4.5	.	4.5
L603-378	0.3427	0.3551	0.3900	0.3626	0.5451	0.4552	0.5826	0.5276	1	4	1	2.5
L603-380	0.3685	0.3622	0.3145	0.3484	0.4505	0.4386	0.5909	0.4934	1	1	1	1
L603-381	0.3846	0.4297	0.3174	0.3773	0.6166	0.5991	0.5852	0.6003	1.5	2.5	1	1.75
MSG227-2	0.3304	0.4131	0.2812	0.3415	0.3380	0.3560	0.3920	0.3620	2.7	4	3.5	3.75
Jacqueline Lee	0.0333	0.0373	0.0358	0.0355	0.0058	0.0058	0.0117	0.0078	2	3.5	2	2.75
